# Supplementary material for: Protein co-migration database (PCoM -DB) for Arabidopsis thylakoids and Synechocystis cells
Source: Springerplus. 2013 Apr 8;2:148. doi: 10.1186/2193-1801-2-148 (PMC3647082; doi:10.1186/2193-1801-2-148)
Supplement: Supplementary file 2 — Additional file 2: Table S2: The emPAI values across BN gel slices of the identified proteins from Arabidopsis thylakoids. (XLS 150 KB) [file 40064_2013_228_MOESM2_ESM.xls]

## Sheet: Additional File 2 (Table S2)
Locus	gene_name	Description	emPAI (gel_01)	emPAI (gel_02)	emPAI (gel_03)	emPAI (gel_04)	emPAI (gel_05)	emPAI (gel_06)	emPAI (gel_07)	emPAI (gel_08)	emPAI (gel_09)	emPAI (gel_10)	emPAI (gel_11)	emPAI (gel_12)	emPAI (gel_13)	emPAI (gel_14)	emPAI (gel_15)	emPAI (gel_16)	emPAI (gel_17)	emPAI (gel_18)	emPAI (gel_19)	emPAI (gel_20)	emPAI (gel_21)	emPAI (gel_22)	emPAI (gel_23)	emPAI (gel_24)	emPAI (gel_25)	emPAI (gel_26)	emPAI (gel_27)	emPAI (gel_28)	emPAI (gel_29)	emPAI (gel_30)	emPAI (gel_31)	emPAI (gel_32)	emPAI (gel_33)	emPAI (gel_34)	emPAI (gel_35)	emPAI (gel_36)	emPAI (gel_37)	emPAI (gel_38)	emPAI (gel_39)	emPAI (gel_40)	emPAI (gel_41)	emPAI (gel_42)	emPAI (gel_43)	emPAI (gel_44)	emPAI (gel_45)	emPAI (gel_46)	emPAI (gel_47)
AT1G03130	PSAD2	photosystem I subunit D-2	0	0.88	0.37	0.61	0	0.61	0.17	0.17	0.37	0	0.61	0.37	0.17	0.37	0	0.88	0	0	9.73	4.7	2.55	0	2.03	3.15	4.7	0	6.82	0	0.37	0.17	0	0	0	0	0	0	0	0	0	0	0	0	0	0	0	0	0
AT1G03630	PORC	protochlorophyllide oxidoreductase C	0	0.18	0	0	0	0	0	0	0	0	0	0	0	0	0	0	0	0	0	0	0.08	0	0	0	0	0	0	0	0	0	0	0	0	0	0	0	0	0	0	0	0	0	0	0	0	0	0
AT1G05790		lipase class 3 family protein	0	0	0	0	0	0.05	0.05	0.05	0	0	0.05	0.05	0.05	0	0.05	0	0	0	0	0	0	0	0	0	0	0	0	0	0	0	0.05	0	0	0	0	0	0	0	0	0	0	0	0	0	0	0	0
AT1G06430	FTSH8	FTSH protease 8	0	0	0	0	0	0	0	0	0	0	0	0	0.05	0	0.05	0	0.05	0	0	0	0	0	0	0	0	0	0	0	0	0	0	0	0.05	0	0	0	0	0	0	0	0	0	0	0	0	0	0
AT1G06680	PSBP1	photosystem II subunit P-1	0	0	0	0	0	0	0	0	0	0	0	0	0	0	0	0	0	0	0	0	0	0	0	0	0	0	0	0	0	0	0	0	0	0	0	0	0	0	0	0	0	0	0	0	0	0	0
AT1G06950	TIC110	translocon at the inner envelope membrane of chloroplasts 110	0	0	0	0	0	0	0	0	0	0	0	0	0	0	0	0	0	0	0	0	0	0	0	0	0	0	0	0	0	0	0	0	0	0	0	0	0	0	0.03	0.03	0.07	0.1	0.1	0.03	0	0	0
AT1G07660		Histone superfamily protein	0	0	0	0	0	0	0	0	0	0	0	0	0	0	0	0.35	0	0	0	0	0	0	0	0	0	0	0	0	0	0	0	0	0	0	0	0	0	0	0	0	0	0	0	0	0	0	0
AT1G12900	GAPA2	glyceraldehyde 3-phosphate dehydrogenase A subunit 2	0	0.18	0.28	0	0	0	0	0	0	0	0	0	0	0	0	0	0	0	0	0	0	0	0	0	0	0	0	0	0	0	0	0	0	0	0	0	0	0	0	0	0	0	0	0	0	0	0
AT1G14150	PNSL2	PsbQ-like 2	0	0	0	0	0.17	0	0	0	0	0	0	0	0	0	0	0	0	0	0	0	0	0	0	0	0	0	0	0	0	0	0	0	0	0	0	0	0	0	0	0	0	0	0	0	0	0	0
AT1G14345		NAD(P)-linked oxidoreductase superfamily protein	0	0	0	0	0	0	0	0	0	0	0	0	0	0	0	0	0	0	0	0	0	0	0	0	0	0	0	0	0	0	0	0	0.18	0	0	0	0	0	0	0	0	0	0	0	0	0	0
AT1G15820	LHCB6	light harvesting complex photosystem II subunit 6	0.29	0.68	0.68	0.91	0.91	0.29	0.91	0.91	1.17	1.81	1.17	0.47	0.68	0.29	0.14	0.14	0.29	0.14	0	0.29	0.29	0.14	0.29	0.14	0.14	0.14	0.14	0.14	0.14	0	0.29	0.29	0.29	0.29	0.47	1.47	1.81	0.47	0.29	0.14	0.29	0.29	0.29	0.14	0.47	0.29	0.29
AT1G15980	PNSB1	NDH-dependent cyclic electron flow 1	0	0	0	0.15	0.64	0	0	0	0	0	0.07	0.42	0	0	0	0	0	0	0	0	0	0	0	0	0	0	0	0	0	0	0	0	0	0	0	0	0	0	0	0	0	0	0	0	0	0	0
AT1G16030	Hsp70b	heat shock protein 70B	0	0	0	0	0	0	0	0	0	0	0	0	0	0	0	0.05	0	0	0	0	0	0	0	0	0	0	0	0	0	0	0	0	0	0	0	0	0	0	0	0	0	0	0	0	0	0	0
AT1G16590	REV7	DNA-binding HORMA family protein	0	0	0	0	0	0	0	0	0	0	0	0	0	0	0	0	0	0	0	0	0	0	0	0	0	0	0	0	0	0	0	0	0	0	0	0	0	0	0.16	0	0	0	0	0	0	0	0
AT1G18170		FKBP-like peptidyl-prolyl cis-trans isomerase family protein	0	0	0	0	0	0	0	0	0	0	0	0	0	0	0	0	0	0	0	0	0	0	0	0	0	0	0	0	0	0	0	0	0	0	0	0	0	0	0	0	0	0	0	0	0	0	0
AT1G20020	FNR2	ferredoxin-NADP(+)-oxidoreductase 2	0	0	0	0	0	0	0	0	0	0	0	0	0	0	0	0	0	0	0	0	0	0.09	0.09	0	0.19	0.09	0	0	0	0.09	0.19	0	0.09	0.09	0.09	0	0.09	0	0.09	0.41	0.3	0	0	0	0.09	0	0
AT1G20400		Protein of unknown function (DUF1204)	0	0	0	0	0	0	0	0	0	0	0	0.03	0	0	0	0	0	0	0	0	0	0	0	0	0	0	0	0	0	0	0	0	0	0	0	0	0	0	0	0	0	0	0	0	0	0	0
AT1G29910	LHCB1.2	chlorophyll A/B binding protein 3	0.65	0.87	0.65	1.41	0.46	0.13	1.13	1.13	0.65	1.41	0.87	0.87	0.87	0.65	0.65	0.29	0.13	0	0.29	0.46	0.29	0.29	0.46	0.65	0	0.46	0.13	0.46	0.29	0.29	0.46	0.65	0.29	0.13	0.87	1.41	1.41	0.65	1.13	1.13	0.65	0.29	0.65	0	0.46	0.87	0.87
AT1G29930	LHCB1.3	chlorophyll A/B binding protein 1	0	0	0	0	0	0	0	0	0	0	0	0	0	0	0	0	0	0	0	0	0	0	0	0	0	0	0	0	0	0	0	0	0	0	0	0	0	0	0	0	0	0	0	0	0	0	0
AT1G30380	PSAK	photosystem I subunit K	0	0	0	0.3	0	0	0	0	0	0	0	0	0	0	0	0	0	0.3	0	0	0	0.3	0	0	0.3	0	0	0	0	0	0	0	0	0	0	0	0	0	0	0	0	0	0	0	0	0	0
AT1G31330	PSAF	photosystem I subunit F	0.55	1.77	0.79	1.4	1.07	0.55	0.55	0.34	0.55	0.34	0.79	0.34	0.34	0.79	0.34	0.79	1.07	2.71	3.96	1.4	0.79	0.34	1.07	0.79	0.34	0.55	0.16	0.16	0	0	0	0	0	0	0	0	0.16	0.16	0.16	0.16	0	0	0.16	0.16	0.16	0.16	0.16
AT1G32080		membrane protein, putative	0	0	0	0	0	0	0	0	0	0	0	0	0	0	0	0	0	0	0	0	0	0	0	0	0	0	0	0	0	0	0	0	0	0	0	0	0	0	0	0	0	0	0	0	0	0	0
AT1G32750	HAF13	HAC13 protein (HAC13)	0	0	0.02	0	0	0	0	0	0	0	0	0	0	0	0	0	0	0	0	0	0	0	0	0	0	0	0	0	0	0	0	0	0	0	0	0	0	0	0	0	0	0	0	0.02	0	0	0
AT1G34000	OHP2	one-helix protein 2	0	0	0	0	0	0	0	0	0	0	0	0	0	0	0	0	0	0	0	0	0	0	0	0	0	0	0	0	0	0	0	0	0	0	0	0	0	0	0	0	0	0	0	0	0	0	0
AT1G35680	RPL21	Ribosomal protein L21	0	0	0	0.34	0	0	0	0	0	0	0	0	0	0	0	0	0	0	0	0	0	0	0	0	0	0	0	0	0	0	0	0	0	0	0	0	0	0	0	0	0	0	0	0	0	0	0
AT1G43980		Tetratricopeptide repeat (TPR)-like superfamily protein	0	0	0	0	0	0	0	0	0	0	0	0	0	0	0.05	0	0	0	0.05	0	0	0.05	0	0	0.05	0	0	0	0	0	0.05	0.05	0	0	0	0	0	0	0	0	0	0	0	0	0	0	0
AT1G44575	PSBS	Chlorophyll A-B binding family protein	0.14	0.29	0.66	0.29	0.38	0.17	0.14	0.38	0	0	0.14	0.14	0.14	0.14	0.14	0.14	0.14	0	0	0.14	0.17	0	0.14	0.14	0	0.14	0.14	0.14	0.14	0	0	0.14	0.14	0	0	0.14	0.14	0	0.14	0.29	0.46	0.46	0.61	0.66	0.29	0.89	0.46
AT1G45474	LHCA5	photosystem I light harvesting complex gene 5	0	0	0	0	0.47	0	0.14	0	0	0	0	0	0	0	0	0	0	0.29	0	0	0	0	0	0	0	0	0	0	0	0	0	0	0	0	0	0	0	0	0	0	0	0	0	0	0	0	0
AT1G50250	FTSH1	FTSH protease 1	0	0	0	0	0	0	0	0	0	0	0	0	0	0	0	0	0	0	0	0.05	0.27	0	0	0	0	0	0	0	0	0	0	0	0	0.05	0	0	0	0	0	0	0	0	0	0	0	0	0
AT1G51110		Plastid-lipid associated protein PAP / fibrillin family protein	0	0	0	0	0	0	0	0	0	0	0	0	0	0	0	0	0	0	0	0	0	0	0	0	0	0	0	0	0	0	0	0	0	0	0	0	0	0	0	0	0	0	0.08	0	0	0	0
AT1G52230	PSAH2	photosystem I subunit H2	0	0.25	0.25	0	0.25	0	0	0	0.25	0.25	0.25	0	0	0	0	0	0.25	0.97	1.48	0	0.25	0	0.25	0.25	0.25	0.57	0.97	0.25	0	0	0	0	0	0	0	0	0	0	0	0	0	0	0	0	0	0	0
AT1G52450		Ubiquitin carboxyl-terminal hydrolase-related protein	0	0	0	0	0	0	0	0	0	0	0	0	0	0	0	0	0	0	0	0	0	0	0	0	0	0	0	0	0	0	0	0.03	0	0	0	0	0	0	0	0	0	0	0	0	0	0	0
AT1G52510		alpha/beta-Hydrolases superfamily protein	0	0	0	0	0	0	0	0	0	0	0	0	0	0	0	0	0	0	0	0	0	0	0	0	0	0	0	0.09	0	0	0	0	0	0	0	0	0	0	0	0	0	0	0	0	0	0	0
AT1G54350		ABC transporter family protein	0	0	0	0	0	0	0	0	0	0	0	0	0	0	0	0	0	0	0	0	0	0	0	0	0	0	0	0	0	0	0	0	0.05	0	0	0	0	0	0	0	0	0	0	0	0	0	0
AT1G54360	TAF6B1	TBP-ASSOCIATED FACTOR 6B	0	0	0	0	0	0	0	0	0	0	0	0	0	0	0	0	0	0	0	0	0	0	0	0	0	0	0	0	0	0	0	0	0	0	0	0	0	0	0	0	0	0	0	0	0	0	0
AT1G54780	TLP18.3	thylakoid lumen 18.3 kDa protein	0	0	0	0.12	0	0	0	0	0	0	0	0	0	0	0	0	0	0	0	0	0	0	0	0	0	0	0	0	0	0	0	0	0	0	0	0	0	0	0	0	0	0	0	0	0	0	0
AT1G55040		zinc finger (Ran-binding) family protein	0	0	0	0	0	0	0	0	0	0	0	0	0	0	0	0	0	0	0	0	0	0	0	0	0	0	0	0	0	0	0	0	0.04	0	0	0	0	0	0	0	0	0	0	0	0	0	0
AT1G55250	HUB2	histone mono-ubiquitination 2	0	0	0	0	0	0	0	0	0	0.04	0	0	0	0	0	0	0	0	0	0	0	0	0	0	0	0	0	0	0	0	0	0	0	0	0	0	0	0	0	0	0	0	0	0	0	0	0
AT1G55670	PSAG	photosystem I subunit G	0	0.85	0.5	0.23	0.5	0.23	0	0	0.23	0.85	0.5	0	0.23	0	0	0.5	1.78	0.85	1.78	0.85	0.85	0.23	0.23	1.26	1.26	1.78	0.23	0.23	0	0	0	0	0	0	0	0	0	0	0	0	0	0	0	0	0	0	0
AT1G55780		metal ion binding	0	0	0	0	0	0	0	0	0	0	0	0	0	0	0	0	0.22	0	0	0	0	0	0	0	0	0	0	0	0	0	0	0	0	0	0	0	0	0	0	0	0	0	0	0	0	0	0
AT1G56120		Leucine-rich repeat transmembrane protein kinase	0	0	0	0	0	0	0	0	0	0	0	0	0	0	0	0	0	0	0	0	0	0	0	0	0	0	0	0	0	0	0	0	0	0	0	0.03	0	0	0	0	0	0	0	0	0	0	0
AT1G56500		haloacid dehalogenase-like hydrolase family protein	0	0	0	0	0	0	0	0	0	0	0	0	0	0	0	0	0	0	0	0	0	0	0	0	0	0	0	0	0	0	0	0	0	0	0	0	0	0	0	0	0	0	0.07	0	0	0.03	0
AT1G58280		Phosphoglycerate mutase family protein	0	0	0	0	0	0	0	0	0	0	0	0	0	0	0	0	0.1	0	0	0	0	0	0	0	0	0	0	0	0	0	0	0	0	0	0	0	0	0	0	0	0	0	0	0	0	0	0
AT1G58766		unknown protein	0	0	0	0	0	0	0	0	0	0	0	0	0	0	0	0	0	0	0	0	0	0	0	0	0	0	0	0	0	0	0	0	0	0	0	0.05	0	0	0	0	0	0	0	0	0	0	0
AT1G60190		ARM repeat superfamily protein	0	0	0	0	0	0	0	0	0	0	0	0	0	0	0	0	0	0	0	0	0	0	0	0	0	0	0	0	0	0	0	0	0	0	0	0	0	0	0	0	0	0	0	0	0	0	0
AT1G60490	ATVPS34	vacuolar protein sorting 34	0	0	0	0	0	0	0	0	0	0	0	0	0	0	0	0	0	0	0	0	0	0	0	0	0	0	0	0	0	0	0	0	0.04	0	0	0	0	0	0	0	0	0	0	0	0	0	0
AT1G60850	ATRPAC42	DNA-directed RNA polymerase family protein	0	0	0	0	0	0	0	0	0	0	0	0	0	0	0	0	0	0	0	0	0	0	0	0	0	0.09	0	0	0	0	0	0	0	0	0	0	0	0	0	0	0	0	0	0	0	0	0
AT1G61520	LHCA3	photosystem I light harvesting complex gene 3	0.13	1.35	0.44	0.84	0.84	0.44	0.13	0	0.13	0.28	0	0	0	0.13	0.44	0.84	1.08	4.51	2	1.08	0.13	0.13	0	0.13	0	0	0	0	0	0	0	0	0	0	0	0	0	0	0	0	0	0	0	0	0	0	0
AT1G64770	PNSB2	NDH-dependent cyclic electron flow 1	0	0	0.1	0	0.45	0	0	0	0	0	0	0.1	0	0	0	0	0	0	0	0	0	0	0	0	0	0	0	0	0	0	0	0	0	0	0	0	0	0	0	0	0	0	0	0	0	0	0
AT1G65260	PTAC4	plastid transcriptionally active 4	0	0.22	0.22	0.1	0	0	0	0	0	0	0	0	0	0	0	0	0	0	0	0	0	0	0	0	0	0	0	0	0	0	0	0	0	0	0	0	0	0	0	0	0	0	0	0	0	0	0
AT1G66460		Protein kinase superfamily protein	0	0	0	0	0	0	0	0	0	0	0	0	0	0	0	0	0	0	0	0	0	0	0	0	0	0	0	0.07	0	0	0	0	0	0	0	0	0	0	0	0	0	0	0	0	0	0	0
AT1G67090	RBCS1A	ribulose bisphosphate carboxylase small chain 1A	0	0	0	0	0	0	0	0	0	0	0	0	0	0	0	0	0	0	0	0	0	0.19	0	0	0	0	0	0	0	0	0	0	0	0	0	0	0	0	0	0	0	0	0	0	0	0	0
AT1G68830	STN7	STT7 homolog STN7	0	0.12	0.06	0.06	0.06	0	0	0	0	0	0	0	0	0	0	0	0	0	0	0	0	0	0	0	0	0	0	0	0	0	0	0	0	0	0	0	0	0	0	0	0	0	0	0	0	0	0
AT1G70760	NDHL	inorganic carbon transport protein-related	0	0	0	0	0.17	0	0	0	0	0	0	0	0	0	0	0	0	0	0	0	0	0	0	0	0	0	0	0	0	0	0	0	0	0	0	0	0	0	0	0	0	0	0	0	0	0	0
AT1G71500		Rieske (2Fe-2S) domain-containing protein	0	0	0	0	0	0	0	0	0	0	0	0	0	0	0	0	0	0	0	0	0	0	0	0	0	0	0	0	0	0	0	0	0	0	0	0	0	0	0	0	0	0	0	0	0	0	0
AT1G73060	LPA3	Low PSII Accumulation 3	0	0	0	0	0	0	0	0	0	0	0	0	0	0	0	0	0	0	0	0	0	0	0	0	0	0	0	0	0	0	0	0	0	0	0	0	0	0	0	0	0	0	0	0	0	0	0
AT1G73990	SPPA	signal peptide peptidase	0	0	0	0	0	0	0	0	0	0	0	0	0	0	0	0	0	0	0	0	0.05	0.05	0	0	0	0	0	0	0	0	0	0	0	0	0	0	0	0	0	0	0	0	0	0	0	0	0
AT1G74470	GGR	Pyridine nucleotide-disulphide oxidoreductase family protein	0	0	0	0	0	0	0	0	0	0	0	0	0	0	0	0	0	0	0	0	0	0	0	0	0	0	0	0.07	0	0	0	0	0	0	0.07	0.41	1	0.62	0.15	0.07	0.41	0.41	0.62	0.32	0.32	0.15	0.07
AT1G76110		HMG (high mobility group) box protein with ARID/BRIGHT DNA-binding domain	0	0	0	0	0	0	0	0	0	0	0	0	0	0	0	0	0	0	0	0	0	0	0	0	0	0	0	0	0	0	0	0	0	0	0	0	0	0	0	0	0	0	0	0	0	0	0
AT1G77490	TAPX	thylakoidal ascorbate peroxidase	0	0	0	0	0	0	0	0	0	0	0	0	0	0	0	0	0	0	0	0	0	0	0	0	0	0	0	0	0	0	0	0	0	0	0	0	0	0	0	0	0	0	0	0	0	0	0
AT1G78630	emb1473	Ribosomal protein L13 family protein	0	0.14	0.14	0.14	0	0	0	0	0	0	0	0	0	0	0	0	0	0	0	0	0	0	0	0	0	0	0	0	0	0	0	0	0	0	0	0	0	0	0	0	0	0	0	0	0	0	0
AT2G01140		Aldolase superfamily protein	0	0	0	0	0	0	0	0	0	0	0	0	0	0	0	0	0	0	0	0	0	0	0	0	0	0	0	0	0	0	0	0	0	0	0	0	0	0	0	0	0	0	0.29	0	0	0	0
AT2G04750		Actin binding Calponin homology (CH) domain-containing protein	0	0.05	0	0	0	0	0	0	0	0	0	0	0	0	0	0	0	0	0	0	0	0	0	0	0	0	0	0	0	0	0	0	0	0	0	0	0	0	0	0	0	0	0	0	0	0	0
AT2G05070	LHCB2.2	photosystem II light harvesting complex gene 2.2	0	0.86	0.64	1.11	0.45	0	1.11	0.86	0.86	1.7	0.86	0.86	0.64	0.45	0	0	0	0	0	0	0	0	0	0	0	0	0	0	0	0	0.28	0.45	0	0	0.64	0.86	0	0	0.64	0	0.45	0	0.86	0.64	0.45	0.86	0
AT2G05310		unknown protein	0	0	0	0	0	0	0	0	0	0	0	0	0	0	0	0	0	0	0	0	0	0	0	0	0	0	0	0	0	0	0	0	0	0	0	0	0	0.65	0	0	0	0	0	0	0	0	0
AT2G05620	PGR5	proton gradient regulation 5	0.27	0	0.27	0.27	0.27	0.27	0.27	0.27	0	0	0.27	0.27	0.27	0	0	0	0	0	0	0	0	0	0	0	0	0	0	0	0	0	0	0	0	0	0	0	0	0	0	0	0.27	0	0	0	0.27	0	0
AT2G13640	GONST1	Transcription factor IIS family protein	0	0	0	0	0	0	0	0	0.08	0	0	0	0	0	0	0	0	0	0	0	0	0	0	0	0	0	0	0	0	0	0	0	0	0	0	0	0	0	0	0	0	0	0	0	0	0	0
AT2G20190	CLASP	CLIP-associated protein	0	0	0.02	0	0	0	0	0	0	0	0	0	0	0	0	0	0	0	0	0	0	0	0	0	0	0	0	0	0	0	0	0	0	0	0	0	0	0	0	0	0	0	0	0	0	0	0
AT2G20260	PSAE2	photosystem I subunit E-2	0.26	0	0	0	0.58	0.58	0	0.26	0.26	0	0	0.98	0	0	0	0	0.98	2.13	1.49	0	0.58	0.58	0	0.58	2.94	1.49	3.95	0	0	0	0	0	0	0	0	0	0	0	0	0	0	0	0	0	0	0	0
AT2G21330	FBA1	fructose-bisphosphate aldolase 1	0	0	0	0	0	0	0	0	0	0	0	0	0	0	0	0	0	0	0	0	0	0	0	0	0	0	0	0	0	0	0	0	0	0	0	0	0	0	0	0	0	0.18	0.52	0.4	0.95	0.65	0.65
AT2G22360		DNAJ heat shock family protein	0	0	0.08	0	0	0	0	0	0	0	0	0	0	0	0	0	0	0	0	0	0	0	0	0	0	0	0	0	0	0	0	0	0	0	0	0	0	0	0	0	0	0	0	0	0	0	0
AT2G24420		DNA repair ATPase-related	0.07	0	0	0	0	0	0	0	0	0	0	0	0	0	0	0.07	0	0	0	0	0	0	0	0	0	0	0	0	0	0	0	0	0	0	0	0	0	0.07	0	0	0.07	0	0	0	0	0	0
AT2G24820	TIC55	translocon at the inner envelope membrane of chloroplasts 55-II	0	0	0	0	0	0	0	0	0	0	0	0	0	0	0	0	0	0	0	0	0	0	0	0	0	0	0	0	0	0	0	0	0	0	0	0	0	0	0	0	0	0.27	0.13	0	0	0	0
AT2G27285		Coiled-coil domain-containing protein 55 (DUF2040)	0	0	0	0	0	0	0	0	0	0	0	0	0	0	0	0	0	0	0	0	0	0	0	0	0	0	0.1	0	0	0	0	0	0	0	0	0	0	0	0	0	0	0	0	0	0	0	0
AT2G28900	OEP16	outer plastid envelope protein 16-1	0	0	0	0	0	0	0	0	0	0	0	0	0	0	0	0	0	0	0	0	0	0	0	0	0	0	0	0	0	0	0	0	0	0	0	0	0	0	0	0	0	0	0	0	0	0	0
AT2G29140	APUM3	pumilio 3	0	0	0	0	0.03	0	0	0.03	0	0	0	0	0	0	0	0	0	0	0	0	0	0	0	0	0	0	0	0	0	0	0	0	0	0	0	0	0	0	0	0	0	0	0	0	0	0	0
AT2G30950	VAR2	FtsH extracellular protease family	0	0	0	0	0	0	0	0	0	0	0	0	0	0	0	0.05	0	0	0	0	0.34	0.05	0	0	0	0	0	0	0	0	0	0	0	0	0	0	0.05	0	0	0	0.05	0	0	0	0	0	0
AT2G32740	GT13	galactosyltransferase 13	0	0	0	0	0	0	0	0	0	0	0	0	0	0	0	0	0	0	0	0	0	0	0	0	0	0	0	0	0	0	0	0	0	0	0	0	0	0	0	0	0	0	0	0	0	0	0
AT2G33800		Ribosomal protein S5 family protein	0	0.12	0.12	0	0	0	0	0	0	0	0	0	0	0	0	0	0	0	0	0	0	0	0	0	0	0	0	0	0	0	0	0	0	0	0	0	0	0	0	0	0	0	0	0	0	0	0
AT2G34420	LHCB1.5	photosystem II light harvesting complex gene B1B2	0	0	0	0	0	0	0	0	0	0	0	0	0	0	0	0	0	0	0	0	0	0	0	0	0	0	0	0	0	0	0	0	0	0	0	0	0	0	0	0	0	0	0	0	0	0	0
AT2G34430	LHCB1.4	light-harvesting chlorophyll-protein complex II subunit B1	0	0	0	0	0	0	0.88	1.42	0.66	1.42	0.88	0	1.13	0	0	0	0	0	0	0	0	0	0	0	0	0	0	0	0	0	0	0	0	0	0	1.13	1.42	0	0	0	0	0	0	0	0	0	0
AT2G35170		Histone H3 K4-specific methyltransferase SET7/9 family protein	0	0	0	0	0	0	0	0	0	0	0	0	0	0	0	0	0	0	0	0	0	0	0.07	0	0	0	0	0	0	0	0	0	0	0	0	0	0	0	0	0	0	0	0	0	0	0	0
AT2G35760		Uncharacterised protein family (UPF0497)	0	0	0	0	0	0	0	0	0	0	0	0	0	0	0	0	0	0	0.17	0	0	0	0	0	0	0	0	0.17	0	0	0	0	0	0	0	0	0	0	0	0	0	0	0	0	0	0	0
AT2G37230		Tetratricopeptide repeat (TPR)-like superfamily protein	0	0	0	0	0	0	0	0.04	0	0	0	0	0.04	0	0	0	0	0.04	0	0	0	0	0	0	0	0	0	0	0	0	0	0	0	0	0	0	0	0	0	0	0	0	0	0	0	0	0
AT2G37620	ACT1	actin 1	0	0	0	0	0	0	0	0	0	0	0	0	0	0	0	0	0	0	0	0	0	0	0	0	0	0	0	0	0	0	0	0	0	0	0	0	0	0	0	0	0	0	0	0.19	0	0	0
AT2G38040	CAC3	acetyl Co-enzyme a carboxylase carboxyltransferase alpha subunit	0	0.04	0	0	0	0	0	0	0	0	0	0	0	0	0	0	0	0	0	0	0	0	0	0	0	0	0	0	0	0	0	0	0	0	0	0	0	0	0	0	0	0	0	0	0	0	0
AT2G39350		ABC-2 type transporter family protein	0	0	0	0	0	0	0	0	0	0.04	0	0	0	0	0	0	0	0	0	0	0	0	0	0	0	0	0	0	0	0	0	0	0	0	0	0	0	0	0	0	0	0	0	0	0	0	0
AT2G39435		Phosphatidylinositol N-acetyglucosaminlytransferase subunit P-related	0.07	0	0	0	0	0	0	0	0.07	0	0	0	0	0	0	0	0	0	0	0	0	0	0	0	0	0	0	0	0	0	0	0	0	0	0	0	0	0	0	0	0	0	0	0	0	0	0
AT2G39470	PNSL1	PsbP-like protein 2	0	0	0	0.14	0.69	0.3	0.14	0	0	0	0	0	0	0	0	0	0	0	0	0	0	0	0	0	0	0	0	0	0	0	0	0	0	0	0	0	0	0	0	0	0	0	0	0	0	0	0
AT2G39730	RCA	rubisco activase	0	0.07	0	0	0	0	0	0	0	0	0	0	0	0	0	0	0	0	0	0	0	0	0	0	0	0	0	0	0	0	0	0	0	0	0	0	0	0	0	0	0	0	0	0	0	0	0
AT2G39795		Mitochondrial glycoprotein family protein	0	0	0	0	0	0	0	0	0	0	0	0	0	0	0	0	0	0	0.13	0	0	0	0	0	0	0	0	0	0	0	0	0	0	0	0	0	0	0	0	0	0	0	0	0	0	0	0
AT2G42560		late embryogenesis abundant domain-containing protein / LEA domain-containing protein	0	0	0	0	0	0	0	0	0	0.06	0	0	0	0	0	0	0	0	0	0	0	0	0	0	0	0	0	0	0	0	0	0	0	0	0	0	0	0	0	0	0	0	0	0	0	0	0
AT2G43030		Ribosomal protein L3 family protein	0	0.13	0	0	0	0	0	0	0	0	0	0	0	0	0	0	0	0	0	0	0	0	0	0	0	0	0	0	0	0	0	0	0	0	0	0	0	0	0	0	0	0	0	0	0	0	0
AT2G43160		ENTH/VHS family protein	0.04	0	0	0	0	0	0	0	0	0	0	0	0	0	0	0	0	0	0	0	0	0	0	0	0	0	0	0	0	0	0	0	0	0	0	0	0	0	0	0	0	0	0	0	0	0	0
AT2G43970		RNA-binding protein	0	0	0	0	0	0	0	0	0	0	0	0	0	0	0	0	0	0	0	0	0	0	0	0	0	0	0	0	0	0	0	0	0	0	0	0	0	0	0	0	0	0	0	0	0	0	0
AT3G01440	PNSL3	PsbQ-like 1	0	0	0	0	0.53	0	0	0.15	0	0	0.15	0.33	0	0	0	0	0	0	0	0	0	0	0	0	0	0	0	0	0	0	0	0	0	0	0	0	0	0	0	0	0	0	0	0	0	0	0
AT3G04520	THA2	threonine aldolase 2	0	0	0	0	0	0	0	0	0	0	0	0	0	0	0	0	0	0	0	0	0	0	0	0	0	0.1	0	0	0	0	0	0	0	0	0	0	0	0	0	0	0	0	0	0	0	0	0
AT3G04910	WNK1	with no lysine (K) kinase 1	0	0	0	0	0	0.05	0	0	0	0	0	0	0	0	0	0	0	0	0	0	0	0	0	0	0	0	0	0	0	0	0	0	0	0	0	0	0	0	0	0	0	0	0	0	0	0	0
AT3G07700		Protein kinase superfamily protein	0	0.05	0	0	0	0	0	0	0	0	0	0	0	0	0	0	0	0	0	0	0	0	0	0	0	0	0	0	0	0	0	0	0	0	0	0	0	0	0	0	0	0	0	0	0	0	0
AT3G08940	LHCB4.2	light harvesting complex photosystem II	0	0.99	0.99	1.5	0.41	0.32	2.14	2.94	2.14	1.8	1.23	1.23	2.94	1.5	0.15	0.15	0	0	0	0	0	0	0	0	0	0	0	0	0	0	0	0	0.15	0	0.41	2.14	3.96	0.99	0.26	0.26	0.26	0.15	0.41	0.41	0.32	0.58	0.77
AT3G11800		unknown protein	0	0	0	0	0	0	0	0	0	0	0	0	0	0	0	0	0	0	0	0	0	0	0	0	0	0	0	0	0	0	0	0	0	0	0	0	0	0	0	0	0	0	0	0	0	0	0
AT3G12345		unknown protein	0	0	0	0	0	0	0	0	0	0	0	0	0	0	0	0	0	0	0	0	0	0	0	0	0	0	0	0	0	0	0	0	0	0	0	0	0	0	0	0	0	0	0	0	0	0	0
AT3G13882		Ribosomal protein L34	0	0	0	0	0	0	0	0	0	0	0	0	0	0	0	0	0	0	0	0	0	0	0	0	0	0	0	0	0	0	0	0	0	0	0	0	0	0.17	0	0	0	0	0	0	0	0	0
AT3G14110	FLU	Tetratricopeptide repeat (TPR)-like superfamily protein	0	0	0	0	0	0	0	0	0	0	0	0	0	0	0	0	0	0	0	0	0	0	0	0	0	0	0	0	0	0	0	0	0	0	0	0	0	0	0	0	0	0	0	0	0	0	0
AT3G14590	NTMC2T6.2	Calcium-dependent lipid-binding (CaLB domain) family protein	0	0	0	0	0	0.05	0	0	0	0	0	0	0	0	0	0	0	0	0	0	0	0	0	0	0	0	0	0	0	0	0	0	0	0	0	0	0	0.05	0	0	0	0	0	0	0	0	0
AT3G16000	MFP1	MAR binding filament-like protein 1	0	0	0	0.14	0	0	0	0	0	0	0	0	0	0	0	0	0	0	0	0	0	0	0	0	0	0	0	0	0	0	0	0	0	0	0	0.05	0.09	0.05	0	0	0	0	0	0	0	0	0
AT3G16800		Protein phosphatase 2C family protein	0	0	0	0	0	0	0	0	0	0	0	0	0	0	0	0	0	0	0	0	0	0.1	0	0	0	0	0	0	0	0	0	0	0	0	0	0	0	0	0	0	0	0	0	0	0	0	0
AT3G17570		F-box and associated interaction domains-containing protein	0	0	0	0	0	0	0	0	0	0	0	0	0	0	0	0	0	0	0	0	0	0	0.08	0	0	0	0	0	0	0	0	0	0	0	0	0	0	0	0	0	0	0	0	0	0	0	0
AT3G18890		NAD(P)-binding Rossmann-fold superfamily protein	0	0	0	0	0	0	0	0	0	0	0	0	0	0	0.05	0	0	0	0	0	0	0	0	0	0.11	0.05	0	0	0	0	0.05	0.05	0	0.05	0	0	0.05	0	0	0.05	0	0	0	0	0.11	0.05	0.05
AT3G19740		P-loop containing nucleoside triphosphate hydrolases superfamily protein	0	0	0	0	0	0	0	0	0	0.03	0	0	0	0	0	0	0	0	0	0	0	0	0	0	0	0	0	0	0	0	0	0	0	0	0	0	0	0	0	0	0	0	0	0	0	0	0
AT3G21430	ALY3	DNA binding	0	0	0	0	0	0	0	0	0	0	0	0	0	0	0	0	0	0	0	0	0	0	0	0	0	0	0	0	0	0	0	0	0	0	0	0	0	0	0	0	0.03	0.03	0	0	0	0	0
AT3G22260		Cysteine proteinases superfamily protein	0	0	0	0	0	0	0	0	0	0	0	0	0	0	0	0	0	0	0	0	0	0	0	0	0	0	0	0	0	0	0	0	0.14	0	0	0	0	0	0	0	0	0	0	0	0	0	0
AT3G22330	PMH2	putative mitochondrial RNA helicase 2	0	0	0	0	0	0	0	0	0	0	0	0	0	0	0	0	0	0	0	0	0	0	0	0	0	0	0	0	0	0	0	0	0	0	0	0	0	0	0	0	0.06	0	0	0	0	0	0
AT3G24290	AMT1;5	ammonium transporter 1;5	0	0	0	0	0	0	0	0	0	0	0	0	0.07	0	0	0	0	0	0	0	0	0	0	0	0	0	0	0	0	0	0	0	0	0	0	0	0	0	0	0	0	0	0	0	0	0	0
AT3G25490		Protein kinase family protein	0	0	0	0	0	0	0	0	0	0	0	0	0	0	0	0	0	0	0	0	0	0	0	0	0	0	0	0	0	0	0	0	0	0	0	0	0	0	0	0	0	0	0	0	0	0	0
AT3G25920	RPL15	ribosomal protein L15	0	0.13	0.13	0	0	0	0	0	0	0	0	0	0	0	0	0	0	0	0	0	0	0	0	0	0	0	0	0	0	0	0	0	0	0	0	0	0	0	0	0	0	0	0	0	0	0	0
AT3G26070		Plastid-lipid associated protein PAP / fibrillin family protein	0	0	0	0	0	0	0	0	0	0	0	0	0	0	0	0	0	0	0	0	0	0	0	0	0	0	0	0	0	0	0	0	0	0	0	0	0	0	0	0	0	0	0	0.3	0	0	0
AT3G28370		unknown protein	0	0	0	0	0	0	0	0	0	0	0	0	0	0	0	0	0	0.12	0	0	0	0	0	0	0	0	0	0	0	0	0	0	0	0	0	0	0	0	0	0	0	0	0	0	0	0	0
AT3G45140	LOX2	lipoxygenase 2	0	0	0	0	0	0	0	0	0	0	0	0	0	0	0	0	0	0	0	0	0	0	0	0	0	0	0	0	0	0	0	0	0	0	0	0	0	0	0	0	0	0	0	0	0	0	0
AT3G46730		NB-ARC domain-containing disease resistance protein	0	0	0	0	0	0	0	0	0	0	0	0	0	0	0	0	0	0	0	0	0	0	0	0.04	0	0	0	0	0	0	0	0	0	0	0	0	0	0	0	0	0	0	0	0	0	0	0
AT3G46780	PTAC16	plastid transcriptionally active 16	0.07	0.59	0.07	0.3	0.14	0.07	0.07	0.07	0	0	0.07	0	0	0.14	0	0	0	0	0	0.07	0.07	0.07	0.07	0.14	0.07	0	0.07	0.07	0	0	0.07	0	0.07	0	0.07	0.14	0.49	0.39	0.39	0.49	0.82	0.59	0.49	0.3	0.14	0.14	0.22
AT3G47470	LHCA4	light-harvesting chlorophyll-protein complex I subunit A4	0.14	0.29	0.14	0.14	0.29	0.14	0.14	0.14	0.14	0.29	0.14	0.14	0.14	0.14	0.14	0.29	0.14	1.79	2.17	0.67	0.9	0.29	0.14	0	0	0	0	0	0	0	0	0	0	0	0	0	0.14	0	0.14	0.14	0.14	0.14	0.14	0.14	0	0.14	0.14
AT3G47520	MDH	malate dehydrogenase	0	0	0	0	0	0	0	0	0	0	0	0	0	0	0	0	0	0	0	0	0	0	0	0	0	0	0	0	0	0	0	0	0	0	0	0	0	0	0	0	0	0	0	0	0	0.09	0.09
AT3G48870	ATCLPC	Clp ATPase	0	0.03	0	0	0	0	0	0	0	0	0	0	0	0	0	0	0	0	0	0	0	0	0	0	0	0	0	0	0	0	0	0	0	0	0	0	0	0	0	0	0	0	0	0	0	0	0
AT3G50820	PSBO2	photosystem II subunit O-2	0	0.11	0	0	0.11	0	0	0.66	0	0	0.5	0	0	0.36	0	0	0.11	0	0	0	0	0	0	0	0	0	0	0.11	0	0	0	0	0	0	0	0	0	0	0	0	0.11	0	0	0	0	0	0
AT3G54890	LHCA1	photosystem I light harvesting complex gene 1	0	0	0	0	0.15	0.31	0	0	0	0.15	0	0	0	0	0	0.15	0.5	0.72	1.25	0.31	0	0	0	0	0	0	0	0	0	0	0	0	0	0	0	0	0	0	0	0	0	0	0	0	0	0	0
AT3G58600		Adaptin ear-binding coat-associated protein 1 NECAP-1	0	0	0	0	0	0	0	0	0	0	0	0	0	0	0	0	0	0	0	0	0	0	0	0	0	0	0	0	0	0	0	0	0	0	0	0	0	0	0	0	0	0	0	0	0	0	0
AT3G59780		Rhodanese/Cell cycle control phosphatase superfamily protein	0	0	0	0	0	0	0	0	0	0	0	0	0	0	0	0	0	0	0	0	0	0	0.06	0.06	0	0	0	0	0	0	0	0	0	0	0	0	0	0	0	0.06	0	0	0	0	0	0	0
AT3G61470	LHCA2	photosystem I light harvesting complex gene 2	0	0	0	0	0	0	0	0	0	0	0	0	0	0	0	0	0	0.47	0.67	0.14	0.14	0	0	0	0	0	0	0	0	0	0	0	0	0	0	0	0	0	0	0	0	0	0	0	0	0	0
AT3G61480		Quinoprotein amine dehydrogenase, beta chain-like; RIC1-like guanyl-nucleotide exchange factor	0	0	0	0	0	0	0	0	0	0	0	0	0	0	0	0	0	0	0	0	0	0	0	0	0	0	0	0	0	0	0	0	0	0	0	0	0	0	0	0	0	0	0	0	0	0.03	0
AT3G61870		unknown protein	0	0	0	0	0	0	0	0	0	0	0	0	0	0	0	0	0	0	0	0	0	0	0	0	0	0	0	0	0	0	0	0	0	0	0	0	0	0	0	0	0	0	0	0	0.13	0.13	0
AT4G01037	WTF1	Ubiquitin carboxyl-terminal hydrolase family protein	0	0	0	0	0	0	0	0	0	0	0	0	0	0	0.06	0	0	0	0.06	0	0	0	0	0.06	0	0	0	0	0	0	0	0	0	0	0	0.06	0	0	0	0	0	0	0	0	0	0	0
AT4G01050	TROL	thylakoid rhodanese-like	0	0	0	0	0	0	0	0	0	0	0	0	0	0	0	0	0	0	0	0	0	0	0	0	0	0	0	0	0	0	0	0	0	0	0	0	0.16	0.08	0	0.55	0.16	0.24	0.16	0	0.08	0.08	0
AT4G01150		unknown protein	0	0	0	0	0	0	0	0	0	0	0	0	0	0	0	0	0	0	0	0	0	0	0	0	0	0	0	0	0	0	0	0	0	0	0	0	0	0	0	0	0	0	0	0	0	0	0
AT4G01690	PPOX	Flavin containing amine oxidoreductase family	0	0	0	0	0	0	0	0	0	0	0	0	0	0	0	0	0	0	0	0	0	0	0	0	0	0	0	0	0	0	0	0	0	0	0	0	0	0	0.06	0	0	0	0	0	0	0	0
AT4G02770	PSAD1	photosystem I subunit D-1	0	0	0	0	0.37	0	0	0	0	1.55	0	0	0	0	1.55	0	5.5	7.88	11.13	4.56	0	2.48	0	0	4.56	6.6	6.6	4.56	0	0	0	0	0	0	0	0	0	0	0	0	0	0	0	0	0	0	0
AT4G02910		unknown protein	0	0	0	0	0	0	0	0	0	0	0	0	0	0	0	0	0	0	0	0	0	0	0	0	0	0	0	0	0	0	0	0	0	0	0	0	0	0.27	0	0	0	0	0	0	0	0	0
AT4G03280	PETC	photosynthetic electron transfer C	0	0	0	0	0	0	0	0	0	0	0	0	0	0	0	0	0	0	0	0	0	0	0	0	0	0.15	0.15	0	0	0.33	1.37	2.16	1.37	0.15	0.15	0	0.15	0	0	0	0	0	0	0	0	0	0
AT4G04640	ATPC1	ATPase, F1 complex, gamma subunit protein	0	0	0	0	0	0	0	0	0	0	0	0	0	0	0.19	0.3	0.55	2.7	12.65	1.01	0.84	0.69	0.3	0.19	0.55	3.4	3.4	6.42	1.85	0.55	0.19	0.09	0.09	0	0	0	0	0	0	0	0	0	0	0	0	0	0
AT4G04910	NSF	AAA-type ATPase family protein	0	0	0	0	0	0	0	0	0	0	0	0	0	0	0	0	0	0	0	0	0	0	0	0	0	0	0	0	0	0	0	0	0	0	0	0	0	0.05	0	0	0	0	0	0	0	0	0
AT4G05180	PSBQ2	photosystem II subunit Q-2	0	0	0	0	0	0	0	0	0	0	0	0	0	0	0	0	0	0	0	0	0	0	0	0	0	0	0	0	0	0	0	0	0	0	0	0	0	0	0	0	0	0	0	0	0	0	0
AT4G08850		Leucine-rich repeat receptor-like protein kinase family protein	0	0	0	0	0	0	0	0	0	0	0	0	0	0	0	0	0	0	0	0.03	0	0	0	0	0	0	0	0	0	0	0	0	0	0	0	0	0	0	0	0	0	0	0	0	0	0	0
AT4G09010	APX4	ascorbate peroxidase 4	0	0	0	0	0	0	0	0	0	0	0	0	0	0	0	0	0	0	0	0	0	0	0	0	0	0	0	0	0	0	0	0	0	0	0	0	0	0	0	0	0	0	0	0	0	0.1	0
AT4G09650	ATPD	ATP synthase delta-subunit gene	0	0	0	0	0	0	0	0	0	0	0	0	0	0	0.15	0	0.51	1.29	2.02	1	0.51	0.51	0	0	0	0	0	0	0	0	0	0	0	0	0	0	0	0	0	0	0	0	0	0	0	0	0
AT4G10340	LHCB5	light harvesting complex of photosystem II 5	0.42	1.28	1.57	1.28	0.42	0.6	1.89	3.64	1.57	4.22	2.25	2.25	5.61	1.57	0.13	0.13	0.13	0	0.13	0.42	0.27	0.27	0.13	0.27	0.13	0.27	0.13	0	0.13	0	0.27	0.13	0.42	0	0.27	0.27	0.27	0.13	0.13	0.13	0.27	0.13	0.27	0.13	0	0.13	0.6
AT4G12800	PSAL	photosystem I subunit l	0	0.36	0.36	0.17	0.17	0.36	0.17	0	0.17	0.17	0.36	0.36	0	0.17	0.36	0.36	0.58	0.58	1.15	1.15	0.84	0.36	0.36	0.84	0.58	0.58	0.84	0.36	0.17	0	0	0	0	0	0	0	0	0	0	0	0	0	0	0	0	0	0
AT4G13400		2-oxoglutarate (2OG) and Fe(II)-dependent oxygenase superfamily protein	0	0	0	0	0	0	0	0	0	0	0	0	0	0	0	0	0	0	0	0	0	0	0	0	0	0	0	0	0	0	0	0	0	0	0	0	0	0	0	0	0	0	0	0	0	0	0
AT4G13990		Exostosin family protein	0.06	0	0	0	0	0	0	0	0	0	0	0	0	0	0	0	0	0	0	0	0	0	0	0	0	0	0	0	0	0	0	0	0	0	0	0	0	0	0	0	0	0	0	0	0	0	0
AT4G14820		Pentatricopeptide repeat (PPR) superfamily protein	0	0	0	0	0	0	0	0	0	0	0	0.04	0	0	0	0	0	0	0	0	0	0	0	0	0	0	0	0	0	0	0	0	0	0	0	0	0	0	0	0	0	0	0	0	0	0	0
AT4G15233		ABC-2 and Plant PDR ABC-type transporter family protein	0	0	0	0	0	0	0	0	0	0	0	0	0	0	0	0	0	0	0	0	0	0	0	0	0	0	0	0	0	0	0	0	0	0	0	0	0	0	0	0	0	0	0	0	0.02	0	0
AT4G17250		unknown protein	0	0	0	0	0	0.04	0	0	0	0	0	0	0	0	0	0	0	0	0	0	0	0	0	0	0	0	0	0	0	0	0	0	0	0	0	0	0	0	0	0	0	0	0	0	0	0	0
AT4G17600	LIL3:1	Chlorophyll A-B binding family protein	0	0	0	0	0	0	0	0	0	0	0	0	0	0	0	0	0	0	0	0	0	0	0	0	0	0	0	0	0	0	0	0	0	0	0	0	0.13	0	0	0	0	0.13	0	0	0	0	0
AT4G19010		AMP-dependent synthetase and ligase family protein	0	0	0	0	0	0	0	0	0	0	0	0	0	0	0	0	0	0	0	0	0	0	0	0	0	0	0	0	0	0	0	0	0	0	0	0	0	0	0	0	0	0	0	0	0	0	0
AT4G20360	ATRABE1B	RAB GTPase homolog E1B	0	0.07	0	0	0	0	0	0	0	0	0	0	0	0	0	0	0	0	0	0	0	0	0	0	0	0	0	0	0	0	0	0	0	0	0	0	0	0	0	0	0	0	0	0	0	0	0
AT4G21280	PSBQ1	photosystem II subunit QA	0	0	0	0	0	0	0	0	0	0	0	0	0	0	0	0	0	0	0	0	0	0	0	0	0	0.16	0	0	0	0	0	0	0	0	0	0	0	0	0	0	0	0	0	0	0	0	0
AT4G24990	ATGP4	Ubiquitin family protein	0	0	0	0	0	0	0	0	0	0.3	0	0	0	0	0	0	0	0	0	0	0	0	0	0	0	0	0	0	0	0	0	0	0	0	0	0	0	0	0	0	0	0	0	0	0	0	0
AT4G27440	PORB	protochlorophyllide oxidoreductase B	0	0.18	0.09	0.09	0.09	0	0	0	0	0	0	0	0	0	0	0	0	0	0	0	0	0	0	0	0	0	0	0	0	0	0	0	0	0	0	0	0	0	0	0	0.09	0	0	0	0	0	0
AT4G28750	PSAE1	Photosystem I reaction centre subunit IV / PsaE protein	0	1	0.59	1	0.59	1	0.59	0	0	1.53	0.59	1	0.59	1	1	0.59	1	2.18	2.18	1.53	1	1	1	1	1.53	1	3.01	1	0.59	0	0	0	0	0	0	0	0	0	0	0	0	0	0	0	0	0	0
AT4G29680		Alkaline-phosphatase-like family protein	0	0	0	0	0	0	0	0	0	0	0	0	0	0	0	0	0	0	0	0	0	0	0	0	0	0	0	0	0	0	0	0	0	0	0	0	0	0	0	0	0	0	0	0.07	0	0	0
AT4G32260		ATPase, F0 complex, subunit B/B', bacterial/chloroplast	0	0	0	0	0	0	0	0	0	0	0	0	0	0	0	0	0.16	1.43	4.93	1.1	0.16	0.16	0	0	0	0	0	0	0	0	0.35	0.16	0.35	0	0	0.16	0	0	0	0	0	0	0	0	0	0	0
AT4G34040		RING/U-box superfamily protein	0	0	0	0	0	0	0	0	0	0	0	0	0	0	0	0	0	0	0.05	0	0	0	0	0	0	0	0	0	0	0	0	0	0	0	0	0	0	0	0	0	0	0	0	0	0	0	0
AT4G34240	ALDH3I	aldehyde dehydrogenase 3I1	0	0	0	0	0	0	0	0	0	0	0	0	0	0	0	0	0	0	0	0	0	0	0	0	0	0	0	0	0	0	0	0	0	0	0.06	0.06	0.06	0	0.06	0	0	0	0	0	0	0	0
AT4G36390		Methylthiotransferase	0	0	0	0	0	0	0	0	0.05	0	0	0	0	0	0	0	0	0	0	0	0	0	0	0	0	0	0	0	0	0	0	0	0	0	0	0	0	0	0	0	0	0	0	0	0	0	0
AT4G38970	FBA2	fructose-bisphosphate aldolase 2	0	0	0	0	0	0	0	0	0	0	0	0	0	0	0	0	0	0	0	0	0	0	0	0	0	0	0	0	0	0	0	0	0	0	0	0	0	0	0	0	0	0	0.28	0.52	0.79	1.95	0.95
AT5G01530	LHCB4	light harvesting complex photosystem II	0.26	0.58	0.58	1.23	0.58	0.77	0.99	1.8	1.8	1.23	0.99	0.77	2.14	0.77	0.26	0.26	0.12	0	0	0	0.12	0	0.12	0	0	0	0	0.41	0	0	0.12	0.12	0.26	0.12	0.77	1.5	2.52	0.77	0.41	0.26	0.26	0.41	0.58	0.77	0.58	1.23	1.23
AT5G02160		unknown protein	0	0	0	0	0	0	0	0	0	0	0	0	0	0	0	0	0.29	0.29	0	0.29	0	0	0	0	0	0	0	0.29	0.29	0	0.29	0	0	0	0	0	0	0	0	0	0	0	0	0	0	0	0
AT5G04360	ATLDA	limit dextrinase	0	0	0	0	0	0	0	0	0	0	0	0	0	0	0	0	0.03	0	0	0.03	0.03	0	0	0	0	0	0	0	0	0	0	0	0	0	0	0	0	0	0	0	0	0	0	0	0	0	0
AT5G05740	EGY2	ethylene-dependent gravitropism-deficient and yellow-green-like 2	0	0	0	0	0	0	0	0	0	0	0	0	0	0	0	0	0	0	0	0	0	0	0	0	0	0	0	0	0	0	0	0	0	0	0	0	0	0	0	0	0	0	0	0	0	0	0
AT5G10950		Tudor/PWWP/MBT superfamily protein	0	0	0	0	0	0	0	0	0	0	0	0	0	0	0	0	0	0	0.09	0	0	0	0	0	0	0	0	0	0	0	0	0	0	0	0	0	0	0	0	0	0	0	0	0	0	0	0
AT5G12860	DiT1	dicarboxylate transporter 1	0	0	0	0	0	0	0	0	0	0	0	0	0	0	0	0	0	0	0	0	0	0	0	0	0	0	0	0	0	0	0	0	0	0	0	0	0	0	0	0	0	0	0	0	0	0.06	0
AT5G13120	PNSL5	cyclophilin 20-2	0	0	0	0	0	0	0	0	0	0	0	0	0	0	0	0	0	0	0	0	0.28	0	0	0	0	0	0	0	0	0	0	0	0	0	0	0	0	0	0	0	0	0	0	0	0	0	0
AT5G17170	ENH1	rubredoxin family protein	0	0	0	0	0	0	0	0	0	0	0	0	0	0	0	0	0	0	0	0	0	0	0	0.13	0	0.13	0	0	0	0	0	0	0	0	0	0	0	0	0	0	0	0	0	0	0	0	0
AT5G17320	HDG9	homeodomain GLABROUS 9	0	0	0	0	0	0.05	0	0	0	0	0	0	0	0	0	0	0	0	0	0	0	0	0	0	0	0	0	0	0	0	0	0	0	0	0	0	0	0	0	0	0	0	0	0	0	0	0
AT5G19310		Homeotic gene regulator	0	0	0	0	0	0	0	0	0	0	0	0	0	0	0	0	0	0	0	0	0	0	0	0	0	0	0	0	0	0	0	0	0	0	0	0	0	0	0	0	0	0	0	0	0	0	0
AT5G19940		Plastid-lipid associated protein PAP / fibrillin family protein	0	0	0	0	0	0	0	0	0	0	0	0	0	0	0	0	0	0	0	0	0	0	0	0	0	0	0	0	0	0	0	0	0	0	0	0	0	0	0	0	0	0	0	0.14	0	0	0
AT5G20900	JAZ12	jasmonate-zim-domain protein 12	0	0	0	0	0	0	0	0	0.19	0	0	0	0	0	0	0	0	0	0	0	0	0	0	0	0	0	0	0	0	0	0	0	0	0	0	0	0	0	0	0	0	0	0	0	0	0	0
AT5G21430	NDHU	Chaperone DnaJ-domain superfamily protein	0	0	0	0	0.15	0	0	0	0	0	0	0	0	0	0	0	0	0	0	0	0	0	0	0	0	0	0	0	0	0	0	0	0	0	0	0	0	0	0	0	0	0	0	0	0	0	0
AT5G22050		Protein kinase superfamily protein	0.11	0	0	0	0	0	0	0	0	0	0	0	0	0	0	0	0	0	0	0	0	0	0	0	0	0	0	0	0	0	0	0	0	0	0	0	0	0	0	0	0	0	0	0	0	0	0
AT5G22610		F-box/RNI-like/FBD-like domains-containing protein	0	0	0	0	0	0	0	0	0	0	0	0	0	0	0	0	0	0	0	0.07	0	0	0	0	0	0	0	0	0	0	0	0	0	0	0	0	0	0	0	0	0	0	0	0	0	0	0
AT5G23060	CaS	calcium sensing receptor	0	0.83	0.41	0.09	0	0.09	0.19	0	0	0	0	0	0	0.19	0.09	0.09	0	0.09	0.09	0.09	0.3	0.09	0.09	0	0.09	0.19	0	0.09	0.19	0	0.09	0	0.09	0.09	0.09	0.09	0.09	0.19	0.19	0.09	0	0	0	0.09	0	0	0
AT5G25070		unknown protein	0	0	0	0	0	0	0	0	0	0	0	0	0	0	0	0	0	0	0	0	0	0	0	0	0	0	0	0	0	0	0	0	0	0	0	0	0	0	0	0	0.04	0	0	0	0	0	0
AT5G35170		adenylate kinase family protein	0	0	0	0	0	0	0	0	0	0	0	0	0	0	0.18	0.12	0	0	0	0	0.06	0.06	0	0.06	0	0	0	0	0	0	0	0	0	0	0	0	0	0	0	0	0	0	0	0	0	0	0
AT5G38420	RBCS-2B	Ribulose bisphosphate carboxylase (small chain) family protein	0	0	0	0	0	0	0	0	0	0	0	0	0	0	0	0	0	0	0	0	0.98	0	0	0	0	0	0	0	0	0	0	0	0	0	0	0	0	0	0	0	0	0	0	0	0	0	0
AT5G40640		unknown protein	0	0	0	0	0	0	0	0	0	0	0	0	0	0	0	0	0	0	0	0	0	0	0	0	0	0	0	0	0	0	0	0	0	0	0	0	0	0	0	0	0	0	0	0	0	0	0
AT5G40750		FBD / Leucine Rich Repeat domains containing protein	0	0	0	0	0	0	0	0	0	0.11	0	0	0	0	0	0.11	0	0	0	0	0	0	0	0	0	0.11	0.11	0	0.11	0	0	0	0	0	0	0	0	0	0	0	0	0	0	0	0	0	0
AT5G42270	VAR1	FtsH extracellular protease family	0	0	0	0	0	0	0	0	0	0	0	0	0	0	0.05	0	0	0	0	0	0.27	0	0	0	0	0	0	0	0	0	0	0	0	0	0	0	0	0	0	0	0	0	0	0	0	0	0
AT5G42330		unknown protein	0	0	0	0	0	0	0	0	0	0	0	0	0	0	0	0	0	0	0	0.16	0	0	0	0	0	0	0	0	0	0	0	0	0	0	0	0	0	0	0	0	0	0	0	0	0	0	0
AT5G42650	AOS	allene oxide synthase	0	0	0	0	0	0	0	0	0	0	0	0	0	0	0.06	0.13	0.06	0	0	0	0	0.36	0	0	0	0.13	0	0	0	0.06	0.06	0	0	0	0	0	0	0	0.06	0.36	0	0.06	0	0.06	0	0	0.06
AT5G43750	PNSB5	NAD(P)H dehydrogenase 18	0	0	0	0.16	0.16	0	0	0	0	0	0.16	0	0.16	0	0	0	0	0	0	0	0	0	0	0	0	0	0	0	0	0	0	0	0	0	0	0	0	0	0	0	0	0	0	0	0	0	0
AT5G44800	CHR4	chromatin remodeling 4	0	0	0	0	0	0	0	0	0	0	0	0	0	0	0	0	0	0.01	0	0	0	0	0	0	0	0	0	0	0	0	0	0	0	0	0	0	0	0	0	0	0	0	0	0	0	0	0
AT5G45390	CLPP4	CLP protease P4	0	0	0	0	0	0	0	0	0	0	0	0	0	0	0	0	0	0	0	0	0	0	0	0	0	0	0	0.12	0	0	0	0	0	0	0	0	0	0	0	0	0	0	0	0	0	0	0
AT5G46110	APE2	Glucose-6-phosphate/phosphate translocator-related	0	0	0	0	0	0	0	0	0	0	0	0	0	0	0	0	0	0	0	0	0	0	0	0	0	0	0	0	0	0	0	0	0	0	0	0	0	0	0	0	0.08	0	0	0	0.08	0.08	0.08
AT5G47110	LIL3:2	Chlorophyll A-B binding family protein	0	0	0	0	0	0	0	0	0	0	0	0	0	0	0	0	0	0	0	0	0	0	0	0	0	0	0	0	0	0	0	0	0	0	0	0	0	0	0	0	0	0	0.13	0	0	0	0
AT5G48575		Protein of unknown function (DUF1216)	0	0	0	0	0	0	0	0	0	0	0	0	0	0	0	0	0	0	0	0	0	0	0	0	0	0	0	0	0	0	0	0	0	0	0	0	0	0	0	0	0	0.35	0	0	0	0	0
AT5G49120		Protein of unknown function (DUF581)	0	0	0	0	0	0	0	0	0	0	0	0	0	0	0	0	0	0	0	0	0	0	0	0	0	0	0	0	0	0	0	0	0	0	0	0	0	0	0	0	0	0	0	0	0	0	0
AT5G51570		SPFH/Band 7/PHB domain-containing membrane-associated protein family	0	0	0	0	0	0	0	0	0.12	0	0	0	0	0	0	0	0	0	0	0	0	0	0	0	0	0	0	0	0	0	0	0	0	0	0	0	0	0	0	0	0	0	0	0	0	0	0
AT5G53800		unknown protein	0	0	0	0	0	0	0	0	0	0	0	0	0	0	0	0	0	0	0.09	0	0	0	0	0	0	0	0	0	0	0	0	0	0	0	0	0	0	0	0	0	0	0	0	0	0	0	0
AT5G54270	LHCB3	light-harvesting chlorophyll B-binding protein 3	0	0	0	0.13	0	0	0.13	0.13	0.13	0.45	0	0	0	0	0	0	0	0	0	0	0	0	0	0	0	0	0	0	0	0	0	0	0	0	0.13	0.13	0.28	0	0	0	0	0	0	0	0	0	0
AT5G54730	ATG18F	homolog of yeast autophagy 18 (ATG18) F	0	0	0	0	0	0	0	0	0	0	0	0	0	0	0	0	0	0	0	0	0	0	0	0	0	0	0	0	0	0	0	0	0	0	0	0	0	0	0	0	0.04	0	0	0	0	0	0
AT5G56220		P-loop containing nucleoside triphosphate hydrolases superfamily protein	0	0	0	0	0	0	0	0	0	0	0	0	0	0	0	0	0	0	0	0	0	0	0	0	0	0	0	0	0	0	0	0	0	0	0	0	0	0	0	0	0	0	0	0	0	0	0
AT5G58260	NDHN	oxidoreductases, acting on NADH or NADPH, quinone or similar compound as acceptor	0	0	0	0	0.35	0	0	0	0	0	0	0	0	0	0	0	0	0	0	0	0	0	0	0	0	0	0	0	0	0	0	0	0	0	0	0	0	0	0	0	0	0	0	0	0	0	0
AT5G60250		zinc finger (C3HC4-type RING finger) family protein	0	0	0	0	0	0.05	0	0	0	0	0	0	0	0	0	0	0	0	0	0	0.05	0	0	0	0	0	0	0	0	0	0	0	0	0	0	0	0	0	0	0	0	0	0	0	0	0	0
AT5G60470		C2H2 and C2HC zinc fingers superfamily protein	0	0	0	0	0	0	0	0	0	0	0	0	0	0	0	0	0	0	0	0	0	0	0	0	0	0	0	0	0	0.07	0	0	0	0	0	0	0	0	0	0	0	0	0	0	0	0	0
AT5G60520		Late embryogenesis abundant (LEA) protein-related	0	0	0	0.1	0	0	0	0	0	0	0	0	0	0	0	0	0	0	0	0	0	0	0	0	0	0	0	0	0	0	0	0	0	0	0	0	0	0	0	0	0	0	0	0	0	0	0
AT5G64040	PSAN	photosystem I reaction center subunit PSI-N, chloroplast, putative / PSI-N, putative (PSAN)	0	0	0	0	0	0	0	0	0	0	0	0	0	0	0	0	0	0	0	0.21	0.21	0.21	0	0	0	0.21	0	0	0	0	0	0	0	0.21	0	0	0	0	0	0	0	0	0	0	0	0	0
AT5G64290	DIT2.1	dicarboxylate transport 2.1	0	0	0	0	0	0	0	0	0	0	0	0	0	0	0	0	0	0	0	0	0	0	0	0	0	0	0	0	0	0	0	0	0	0	0	0	0	0	0	0	0	0	0	0.06	0	0	0
AT5G64910		unknown protein	0	0	0	0	0	0	0	0	0	0	0	0	0	0	0	0	0	0	0.07	0	0	0	0	0	0	0	0	0	0	0	0	0	0	0	0	0	0	0	0	0	0	0	0	0	0	0	0
AT5G65570		Tetratricopeptide repeat (TPR)-like superfamily protein	0	0	0	0	0	0	0	0	0	0	0	0	0	0	0	0	0	0	0	0	0.04	0	0	0.04	0.04	0	0	0	0	0	0.04	0	0	0.04	0	0	0	0	0.04	0	0.04	0.04	0	0.04	0.04	0.04	0.04
AT5G66190	FNR1	ferredoxin-NADP(+)-oxidoreductase 1	0	0	0	0	0	0	0	0	0	0	0	0	0	0	0	0	0	0	0	0	0	0.09	0	0	0.19	0	0	0	0	0	0	0	0.09	0	0	0	0	0	0	0.3	0.09	0	0	0	0	0	0
AT5G66570	PSBO1	PS II oxygen-evolving complex 1	0	0	0	0	0	0	0.36	0.84	0.5	0.5	0	0.5	0.66	0	0	0	0	0	0	0	0	0	0	0	0	0	0	0	0	0	0	0	0	0	0	0	0	0	0	0	0	0	0	0	0	0	0
ATCG00020	PSBA	photosystem II reaction center protein A	0.2	0.58	0.58	0.73	0.58	0.58	1.08	0.73	0.73	1.08	0.73	0.73	1.5	0.73	0.58	0.73	0.73	0.73	1.08	0.73	0.58	0.32	0.2	0.32	0.32	0.32	0.58	0.58	0.44	0.44	0.73	1.08	1.08	0.44	0.44	0.2	0.44	0.58	0.9	0.44	0.1	0.1	0	0.1	0.1	0	0.1
ATCG00120	ATPA	ATP synthase subunit alpha	0	0.07	0	0	0	0	0	0	0.07	0	0.14	0.14	0.14	0.3	0.48	0.48	0.68	1.83	4.8	2.45	1.83	1.33	0.92	0.92	0.68	1.18	1.49	2.02	2.02	0.92	0.3	0.3	0.3	0.07	0.07	0.07	0.07	0.07	0.07	0.14	0	0.07	0.07	0.07	0.07	0	0
ATCG00130	ATPF	ATPase, F0 complex, subunit B/B', bacterial/chloroplast	0	0	0	0	0	0	0	0	0	0	0	0	0	0.18	0	0.4	0.95	4.31	13.48	2.81	1.31	0.65	0.4	0.4	0.18	0.4	0.18	0.4	0.18	0.18	0.95	0.95	0.4	0.4	0.18	0	0.65	0.18	0.65	0.18	0.4	0	0	0.18	0.18	0	0
ATCG00150	ATPI	ATPase, F0 complex, subunit A protein	0	0	0	0	0	0	0	0	0	0	0	0	0	0	0	0	0	0	0.14	0	0	0	0	0	0	0	0	0	0	0	0	0	0	0	0	0	0	0	0	0	0	0	0	0	0	0	0
ATCG00160	RPS2	ribosomal protein S2	0	0.14	0	0	0	0	0	0	0	0	0	0	0	0	0	0	0	0	0	0	0	0	0	0	0	0	0	0	0	0	0	0	0	0	0	0	0	0	0	0	0	0	0	0	0	0	0
ATCG00270	PSBD	photosystem II reaction center protein D	0.31	0.31	0.2	0.31	0.2	0.31	0.43	0.57	0.43	1.06	0.57	0.43	1.06	0.57	0.31	0.2	0.2	0.88	0.72	0.31	0.2	0.43	0.31	0.2	0.2	0.31	0.31	0.43	0.31	0.31	0.31	0.43	0.43	0.2	0.31	0.31	0.31	0.31	0.2	0.31	0.31	0.09	0.09	0	0	0	0.09
ATCG00280	PSBC	photosystem II reaction center protein C	0.07	1	0.23	0.51	0.41	0.41	1.64	1.64	1.14	2.24	1.64	1.14	2.24	1.46	0.41	1	1.14	2.24	2.48	1.14	0.23	0.23	0.23	0.15	0.15	0.23	0.62	0.62	0.41	0.23	1.29	1	2.03	0.15	0.23	0.07	0.07	0	0	0.07	0	0.07	0.07	0.07	0.07	0.07	0.15
ATCG00340	PSAB	Photosystem I, PsaA/PsaB protein	0	0.09	0.14	0.19	0.14	0.25	0	0.19	0.19	0.14	0.14	0.14	0.09	0.14	0.19	0.25	0.42	0.62	0.48	0.42	0.42	0.19	0.19	0.25	0.3	0.42	0.3	0.3	0.25	0.04	0.14	0.04	0	0.04	0.04	0	0.04	0.04	0.04	0.04	0	0	0	0	0	0	0
ATCG00350	PSAA	Photosystem I, PsaA/PsaB protein	0	0.24	0.09	0.24	0.14	0.14	0	0.04	0.04	0.09	0.04	0.09	0	0.19	0.19	0.3	0.42	0.61	0.42	0.24	0.24	0.24	0.36	0.24	0.24	0.61	0.54	0.36	0.09	0	0.04	0	0	0	0	0	0	0	0	0	0	0	0	0	0	0	0
ATCG00380	RPS4	chloroplast ribosomal protein S4	0	0.16	0	0	0	0	0	0	0	0	0	0	0	0	0	0	0	0	0	0	0	0	0	0	0	0	0	0	0	0	0	0	0	0	0	0	0	0	0	0	0	0	0	0	0	0	0
ATCG00420	NDHJ	NADH dehydrogenase subunit J	0	0	0	0	0.21	0	0	0	0	0	0	0	0	0	0	0	0	0	0	0	0	0	0	0	0	0	0	0	0	0	0	0	0	0	0	0	0	0	0	0	0	0	0	0	0	0	0
ATCG00430	NDHK	photosystem II reaction center protein G	0	0	0	0	0.51	0	0	0	0	0	0	0	0	0	0	0	0	0	0	0	0.32	0	0	0	0	0	0	0	0	0	0	0	0	0	0	0	0	0	0	0	0	0	0	0	0	0	0
ATCG00470	ATPE	ATP synthase epsilon chain	0	0	0	0	0	0	0	0	0	0	0	0	0	0	0	0.27	0.27	0.61	3.18	1.04	0.61	0	0.61	0	0	0.27	1.04	1.04	1.04	0.27	0	0	0	0	0	0	0	0	0	0	0	0	0	0	0	0	0
ATCG00480	ATPB	ATP synthase subunit beta	0	0	0	0	0	0	0	0	0.07	0	0.14	0.07	0.07	0.6	1.09	0.95	1.91	13.48	54.12	12.55	3.97	4.32	1.91	1.55	1.91	5.08	11.67	25.43	6.94	2.11	0.71	0.95	0.6	0.31	0.14	0.07	0.22	0	0.14	0.07	0.31	0.22	0.07	0.07	0.14	0	0.14
ATCG00490	RBCL	ribulose-bisphosphate carboxylases	0	0	0	0	0	0	0	0	0.07	0	0	0	0	0	0.07	0.14	0.14	0	0	0.22	4.78	1.57	0.14	0	0	0	0	0	0	0	0	0	0	0	0	0	0	0	0	0	0	0	0	0	0	0	0
ATCG00500	ACCD	acetyl-CoA carboxylase carboxyl transferase subunit beta	0	0.07	0	0	0	0	0	0	0	0	0	0	0	0	0	0	0	0	0	0	0	0	0	0	0	0	0	0	0	0	0	0	0	0	0	0	0	0	0	0	0	0	0	0	0	0	0
ATCG00520	YCF4	unfolded protein binding	0	0	0	0	0	0	0	0	0	0	0	0	0	0	0	0	0	0	0	0	0	0.18	0	0	0	0	0	0	0	0	0	0	0	0	0	0	0	0	0	0	0	0	0	0	0	0	0
ATCG00540	PETA	photosynthetic electron transfer A	0	0	0	0	0	0	0	0	0	0	0.11	0	0	0	0	0	0	0	0	0	0	0	0.11	0	0	0.5	0.22	0.83	0.35	0.35	4.03	12.83	6.54	1.03	0.5	0.11	0.11	0	0	0	0	0	0	0	0	0	0
ATCG00560	PSBL	photosystem II reaction center protein L	0	0	0	1.01	0	0	1.01	3.02	1.01	1.01	1.01	1.01	1.01	1.01	1.01	0	1.01	1.01	1.01	1.01	0	0	0	0	0	0	0	0	0	0	1.01	1.01	0	0	0	0	1.01	0	0	0	0	0	0	0	0	0	0
ATCG00580	PSBE	photosystem II reaction center protein E	0	0.43	0	0	0.43	0.43	0.43	0.43	0.43	0.43	0	1.04	1.04	0.43	0.43	0.43	1.04	0	1.04	0.43	0	0	0	0	0	0	0	0	0	0	1.04	0.43	0.43	0	0	0.43	0	0.43	0.43	0.43	0	0	0	0	0	0	0
ATCG00650	RPS18	ribosomal protein S18	0	0.33	0	0	0	0	0	0	0	0	0	0	0	0	0	0	0	0	0	0	0	0	0	0	0	0	0	0	0	0	0	0	0	0	0	0	0	0	0	0	0	0	0	0	0	0	0
ATCG00660	RPL20	ribosomal protein L20	0	0	0	0.28	0	0	0	0	0	0	0	0	0	0	0	0	0	0	0	0	0	0	0	0	0	0	0	0	0	0	0	0	0	0	0	0	0	0	0	0	0	0	0	0	0	0	0
ATCG00680	PSBB	photosystem II reaction center protein B	0.14	0.67	0.57	0.57	0.57	0.29	1.62	1.79	1.98	3.38	1.46	1.03	3.67	1.62	0.78	1.03	1.16	1.98	3.11	2.18	1.03	0.21	0.07	0.07	0.14	0.14	0.38	0.9	0.29	0.38	1.3	1.62	1.46	0.14	0.14	0.07	0.67	0.9	0.29	0.38	0.14	0	0.07	0	0	0	0
ATCG00710	PSBH	photosystem II reaction center protein H	0	0.54	0	0.54	0	0	1.37	1.37	0	1.37	0	0.54	0.54	0.54	0	0.54	0.54	1.37	0.54	0.54	0.54	0	0	0	0	0	0	1.37	0	0	0.54	0.54	1.37	0	0	0	0	0	0	0	0	0	0	0	0	0	0
ATCG00720	PETB	photosynthetic electron transfer B	0	0	0	0	0	0	0	0	0	0	0	0	0	0	0	0	0	0	0	0	0	0	0	0	0	0	0.16	0.34	0.34	0.16	0.8	0.8	0.8	0.8	0.34	0	0.16	0	0	0	0	0	0	0	0	0	0
ATCG00730	PETD	photosynthetic electron transfer D	0	0	0	0	0	0	0	0	0	0	0	0	0	0	0	0	0	0	0	0	0	0	0	0	0	0	0	0.22	0	0	0.49	1.23	0.49	0	0	0	0	0	0	0	0	0	0	0	0	0	0
ATCG00750	RPS11	ribosomal protein S11	0	0.99	0.26	0.26	0	0	0	0	0	0	0	0	0	0	0	0	0	0	0	0	0	0	0	0	0	0	0	0	0	0	0	0	0	0	0	0	0	0	0	0	0	0	0	0	0	0	0
ATCG00770	RPS8	ribosomal protein S8	0	0.56	0.25	0.25	0	0	0	0	0	0	0	0	0	0	0	0	0	0	0	0	0	0	0	0	0	0	0	0	0	0	0	0	0	0	0	0	0	0	0	0	0	0	0	0	0	0	0
ATCG00800	RPS3	structural constituent of ribosome	0	0.75	0.32	0	0	0.15	0	0	0	0	0	0	0	0	0	0	0	0	0	0	0	0	0	0	0	0	0	0	0	0	0	0	0	0	0	0	0	0	0	0	0	0	0	0	0	0	0
ATCG00830	RPL2.1	ribosomal protein L2	0	0	0	0.13	0	0	0	0	0	0	0	0	0	0	0	0	0	0	0	0	0	0	0	0	0	0	0	0	0	0	0	0	0	0	0	0	0	0	0	0	0	0	0	0	0	0	0
ATCG01010	NDHF	NADH-Ubiquinone oxidoreductase (complex I), chain 5 protein	0	0	0	0	0.04	0	0	0	0	0	0	0	0	0	0	0	0	0	0	0	0	0	0	0	0	0	0	0	0	0	0	0	0	0	0	0	0	0	0	0	0	0	0	0	0	0	0
ATCG01060	PSAC	iron-sulfur cluster binding;electron carriers;4 iron, 4 sulfur cluster binding	0	1.88	0.42	1.03	1.88	1.03	0.42	0.42	0	1.03	0	0.42	0.42	1.88	1.03	1.03	1.88	47.63	7.32	7.32	1.88	1.88	3.11	1.88	4.84	23	23	3.11	0.42	0	0	0	0	0	0	0	0	0	0	0	0	0	0	0	0	0	0
ATCG01070	NDHE	NADH-ubiquinone/plastoquinone oxidoreductase chain 4L	0	0.35	0	0.35	0.35	0.35	0	0.35	0	0	0	0	0	0	0	0	0	0	0	0.35	0.35	0.35	0	0	0	0	0	0	0	0	0	0	0	0	0	0	0.35	0	0	0	0	0	0	0	0	0	0
ATCG01090	NDHI	NADPH dehydrogenases	0	0	0	0	1.36	0	0	0.19	0	0	0	0	0	0	0	0	0	0	0	0	0	0	0	0	0	0	0	0	0	0	0	0	0	0	0	0	0	0	0	0	0	0	0	0	0	0	0
ATCG01110	NDHH	NAD(P)H dehydrogenase subunit H	0	0	0	0	0.17	0	0	0	0	0	0	0	0	0	0	0	0	0	0	0	0	0	0	0	0	0	0	0	0	0	0	0	0	0	0	0	0	0	0	0	0	0	0	0	0	0	0
[truncated: 14 more columns]
