# Supplementary material for: Protein co-migration database (PCoM -DB) for Arabidopsis thylakoids and Synechocystis cells
Source: Springerplus. 2013 Apr 8;2:148. doi: 10.1186/2193-1801-2-148 (PMC3647082; doi:10.1186/2193-1801-2-148)
Supplement: Supplementary file 6 — Additional file 6: Table S4: The emPAI values across BN gel slices of the identified proteins from Synechocystis cells. (XLS 28 KB) [file 40064_2013_228_MOESM6_ESM.xls]

## Sheet: Functional categories
	Function category (CyanoBase)	Identified proteins in this category	All the proteins in this category
	Amino acid biosynthesis	71	97
	Biosynthesis of cofactors, prosthetic groups, and carriers	66	125
	Cell envelope	38	67
	Cellular processes	50	80
	Central intermediary metabolism	21	31
	DNA replication, restriction, modification, recombination, and repair	28	75
	Energy metabolism	75	93
	Fatty acid, phospholipid and sterol metabolism	21	39
	Hypothetical	415	1277
	Other categories	111	369
	Photosynthesis and respiration	104	143
	Purines, pyrimidines, nucleosides, and nucleotides	34	43
	Regulatory functions	54	156
	RNA	0	53
	Transcription	18	30
	Translation	128	168
	Transport and binding proteins	83	200
	Unknown	139	679
	Total proteins	1456	3725
