# Supplementary material for: Protein co-migration database (PCoM -DB) for Arabidopsis thylakoids and Synechocystis cells
Source: Springerplus. 2013 Apr 8;2:148. doi: 10.1186/2193-1801-2-148 (PMC3647082; doi:10.1186/2193-1801-2-148)
Supplement: Supplementary file 7 — Additional file 7: Table S5: Functional classification of identified Synechocystis proteins according to CyanoBase. (XLS 734 KB) [file 40064_2013_228_MOESM7_ESM.xls]

## Sheet: Synechocystis
Locus	Symbols	Description	emPAI (gel_01)	emPAI (gel_02)	emPAI (gel_03)	emPAI (gel_04)	emPAI (gel_05)	emPAI (gel_06)	emPAI (gel_07)	emPAI (gel_08)	emPAI (gel_09)	emPAI (gel_10)	emPAI (gel_11)	emPAI (gel_12)	emPAI (gel_13)	emPAI (gel_14)	emPAI (gel_15)	emPAI (gel_16)	emPAI (gel_17)	emPAI (gel_18)	emPAI (gel_19)	emPAI (gel_20)	emPAI (gel_21)	emPAI (gel_22)	emPAI (gel_23)	emPAI (gel_24)	emPAI (gel_25)	emPAI (gel_26)	emPAI (gel_27)	emPAI (gel_28)	emPAI (gel_29)	emPAI (gel_30)	emPAI (gel_31)	emPAI (gel_32)	emPAI (gel_33)	emPAI (gel_34)	emPAI (gel_35)	emPAI (gel_36)	emPAI (gel_37)	emPAI (gel_38)	emPAI (gel_39)	emPAI (gel_40)	emPAI (gel_41)	emPAI (gel_42)	emPAI (gel_43)	emPAI (gel_44)	emPAI (gel_45)	emPAI (gel_46)	emPAI (gel_47)
sll0002		penicillin-binding protein	0	0	0	0	0	0	0	0	0	0	0	0	0	0	0	0.04	0.04	0	0	0	0	0	0	0	0	0	0	0	0	0.04	0	0	0	0	0	0	0	0	0	0	0	0	0	0	0	0	0
sll0005		hypothetical protein	0	0	0	0	0	0	0	0	0	0	0	0	0	0	0	0	0	0	0	0.05	0	0	0	0	0	0	0	0	0	0	0	0	0	0	0	0	0	0	0	0	0	0	0	0	0	0	0
sll0006		putative aminotransferase	0	0	0	0	0	0	0	0	0	0	0	0	0	0	0	0	0	0	0	0	0	0	0	0	0	0	0	0	0	0	0	0	0	0	0	0	0	0	0	0	0	0	0	0	0	0	0
sll0017	hemL	glutamate-1-semialdehyde aminomutase	0	0	0	0	0	0	0	0	0	0	0	0	0	0	0	0	0	0	0	0	0	0	0	0	0	0	0	0	0	0	0	0	0	0	0	0	0	0	0	0	0	0	0	0	0	0	0
sll0018	fbaA	fructose-bisphosphate aldolase, class II	0.1	0	0	0.1	0	0.1	0	0.1	0	0.1	0	0	0.1	0	0.2	0.1	0.1	0	0.1	0.1	0.1	0.1	0.1	0.1	0.1	0.1	0.1	0.1	0	0.1	0.1	0	0.1	0	0	0.1	0.32	0.2	0.2	0.1	0.2	0.1	0.1	0.2	0.2	0.32	0.44
sll0019		1-deoxy-d-xylulose 5-phosphate reductoisomerase	0	0	0	0	0	0	0	0	0	0	0	0	0	0	0	0	0	0	0	0	0	0	0	0	0	0	0	0	0	0	0	0	0	0	0	0	0	0	0	0	0	0	0	0	0	0	0
sll0020		ATP-dependent Clp protease ATPase subunit	1.93	0.68	0.82	1.05	0.49	0.27	0.17	0.17	0.08	0.13	0.17	0.04	0.22	0.37	0.08	0.13	0.04	0.04	0.17	0.08	0.13	0.13	0.04	0	0.22	0.08	0.04	0.08	0	0	0	0.04	0.32	0.13	0	0.13	0.22	0.27	0.27	0.17	0.32	0.32	0.55	0.97	1.22	0.37	0.13
sll0023		hypothetical protein	0	0	0	0	0	0	0	0	0	0	0	0	0	0	0	0	0	0	0	0	0	0	0	0	0	0	0	0	0	0	0	0	0	0	0	0	0	0	0	0	0	0	0	0	0	0	0
sll0027	ndhD4	NADH dehydrogenase subunit 4 (involved in constitutive, low affinity CO2 uptake)	0	0	0	0	0	0	0	0	0	0	0	0	0	0	0	0	0.07	0	0	0	0	0	0	0	0	0	0	0	0.07	0.07	0	0	0	0	0	0	0	0	0	0	0	0	0	0	0	0	0
sll0033	crtH	carotene isomerase	0.47	0	0	0	0	0	0	0	0	0	0	0	0	0	0	0	0	0	0	0	0	0	0	0	0	0	0	0	0	0	0	0	0	0	0	0	0	0	0	0	0	0	0	0	0.07	0	0
sll0036		hypothetical protein	0.08	0	0	0.08	0	0	0	0	0	0	0	0	0	0	0	0	0	0	0	0	0	0	0	0	0	0	0	0	0	0	0	0	0	0	0	0	0	0	0	0	0	0	0	0	0	0	0
sll0038	pixG	positive phototaxis protein, two-component response regulator PatA subfamily	0.27	0.17	0.17	0.08	0	0	0	0	0	0	0	0.08	0	0	0	0	0	0	0	0	0	0	0	0	0	0	0	0	0	0	0	0	0	0	0	0	0	0	0	0	0	0	0	0	0.08	0	0
sll0041	pixJ1	phytochrome-like photoreceptor protein for positive phototaxis; homologous to methyl-accepting chemotaxis protein	0.4	0.18	0.83	0.65	0.6	0.44	0.31	0.35	0.18	0.49	0.54	0.4	0.4	0.35	0.07	0.26	0.26	0.14	0.11	0.18	0.11	0.03	0.03	0	0.11	0.14	0.07	0.03	0	0	0	0	0.03	0	0	0	0	0	0	0	0	0	0	0	0	0	0
sll0042	pixJ2	methyl-accepting chemotaxis protein for positive phototaxis	0	0	0	0	0	0	0	0	0	0	0	0	0	0	0	0	0	0	0	0	0	0	0	0	0	0	0	0	0	0	0	0	0	0	0	0	0	0	0	0	0	0	0	0	0	0	0
sll0043	pixL	positive phototaxis protein, homologous to chemotaxis protein CheA, two-component hybrid histidine kinase	0.1	0.02	0.1	0.07	0.02	0.02	0	0	0	0	0	0	0	0	0	0	0	0.02	0	0	0	0	0	0	0	0	0	0	0	0	0	0	0	0	0	0	0.02	0	0	0	0	0	0	0	0	0	0
sll0048		unknown protein	0	0	0	0	0	0	0	0	0	0	0	0	0	0	0	0	0	0	0	0	0	0	0	0	0	0	0	0	0	0	0	0	0	0	0	0	0	0	0	0	0	0	0	0	0	0	0
sll0051		hypothetical protein	0	0	0	0	0	0	0	0	0	0	0	0	0	0	0	0	0	0	0	0	0	0	0	0	0	0	0	0	0	0	0	0	0	0	0	0	0	0	0	0	0	0	0	0	0	0	0
sll0053	accC	biotin carboxylase	0	0	0	0	0	0	0	0	0	0	0	0	0	0	0	0	0	0.08	0	0	0	0	0	0	0	0	0	0	0	0	0	0	0	0	0	0	0	0	0	0.08	0	0	0	0	0	0	0
sll0057	grpE	heat shock protein GrpE	0	0	0	0	0	0	0	0	0	0	0	0	0	0	0	0	0	0	0	0	0	0	0	0	0	0	0	0	0	0	0	0	0	0	0	0	0	0.14	0.91	0.47	0.47	0.47	0.29	0.91	0.47	0.14	0
sll0058	dnaK1	DnaK protein 1, heat shock protein 70, molecular chaperone	0	0	0	0	0	0	0	0	0	0	0	0	0	0	0	0	0	0	0	0	0	0	0	0	0	0	0	0	0	0	0	0	0	0	0	0	0	0	0	0	0	0.05	0.1	0.27	0.33	0.16	0.1
sll0064		periplasmic protein, putative polar amino acid transport system substrate-binding protein	0	0	0	0	0	0	0	0	0	0	0	0	0	0	0	0	0	0	0	0	0	0	0	0	0	0	0	0	0	0	0	0	0	0	0	0	0	0	0	0	0	0	0	0	0	0	0
sll0065	ilvN	acetolactate synthase small subunit	0	0	0	0	0	0	0	0	0	0	0	0	0	0	0	0	0	0	0	0.18	0	0	0	0	0	0	0	0	0	0	0	0	0	0	0	0	0	0	0	0	0	0	0	0	0	0	0
sll0067		glutathione S-transferase	0	0	0	0	0	0	0	0	0	0	0	0	0	0	0	0	0	0	0	0	0	0	0	0	0	0	0	0	0	0	0	0	0	0	0	0	0	0	0	0	0	0	0	0	0	0	0
sll0068		unknown protein	0.03	0	0	0	0	0	0	0	0	0	0	0	0	0	0	0	0	0	0	0	0	0	0	0	0	0	0	0	0	0	0	0	0	0	0	0	0	0	0	0	0	0	0	0	0	0	0
sll0069		hypothetical protein	0	0	0	0	0	0	0	0	0	0	0	0	0	0	0	0	0	0	0	0	0	0	0	0	0	0	0	0	0	0.44	1.66	0	0	0.63	0.13	0	0.13	0	0	0	0	0	0	0	0	0	0
sll0071		hypothetical protein	0	0	0	0	0	0	0	0	0	0	0	0	0	0	0	0	0	0	0	0	0	0	0	0	0	0	0	0	0	0	0	0	0	0	0	0	0	0	0	0	0	0	0	0	0	0	0
sll0078	thrS	threonyl-tRNA synthetase	0	0	0	0	0	0	0	0	0	0	0	0	0	0	0	0	0	0	0	0	0	0	0	0	0	0	0	0	0	0	0	0	0	0	0	0	0	0	0	0	0	0	0	0	0	0	0
sll0080	argC	N-acetyl-gamma-glutamyl-phosphate reductase	0	0	0	0	0	0	0	0	0	0	0	0	0	0	0	0	0.1	0	0	0	0	0	0	0	0	0	0	0	0	0	0	0	0	0	0	0	0	0	0	0	0	0	0	0.1	0	0	0
sll0086		putative arsenical pump-driving ATPase	0.17	0.08	0.49	0.17	0.17	0	0	0	0	0	0.08	0	0	0	0	0.08	0	0	0	0	0	0	0	0	0	0	0	0	0	0	0	0	0	0.17	0	0	0	0	0	0	0	0	0	0	0	0	0
sll0095		hypothetical protein	0	0	0	0	0	0	0	0	0	0	0	0	0	0	0	0	0	0	0	0	0	0	0	0	0	0	0	0	0	0	0	0	0	0	0	0	0	0	0	0	0	0	0	0	0	0	0
sll0096		hypothetical protein	0	0	0.07	0	0	0	0	0	0	0	0	0	0	0	0	0	0	0	0	0	0	0	0	0	0	0	0	0	0	0	0	0	0	0	0	0	0	0	0	0	0	0	0	0	0.07	0	0
sll0098		hypothetical protein	0	0	0	0	0	0	0	0	0	0	0	0	0	0	0	0	0	0	0	0	0	0	0	0	0	0	0	0	0	0	0	0	0	0	0	0.1	0	0	0	0	0	0	0	0	0	0	0
sll0102		hypothetical protein	0	0	0	0	0	0	0	0	0	0	0	0	0	0	0	0	0.31	0.31	0.31	0.43	0.43	0.31	0.31	0.09	0.56	0.09	0.19	0.19	0.09	0	0.09	0.09	0.19	0.09	0.09	0.09	0	0	0.19	0.09	0	0	0.09	0	0.19	0	0
sll0103		hypothetical protein	0	0	0	0	0	0	0	0	0	0	0	0	0	0	0	0	0	0	0	0	0	0	0	0	0	0	0	0	0	0	0	0	0	0	0	0	0	0	0	0	0	0	0	0	0	0	0
sll0135		putative 5'-methylthioadenosine phosphorylase	0	0	0	0	0	0	0	0	0	0	0	0	0	0	0	0	0	0	0	0	0	0	0	0	0	0	0	0	0	0	0	0	0	0	0	0	0	0	0	0	0	0	0	0	0	0	0
sll0136		aminopeptidase P	0	0	0	0	0	0	0	0	0	0	0	0	0	0	0	0	0	0	0	0	0	0	0	0	0	0	0	0	0	0	0	0	0	0	0	0	0	0	0	0	0	0	0	0	0	0	0.34
sll0141		hypothetical protein	0	0	0	0	0	0	0	0	0	0	0	0	0	0	0	0	0	0	0	0	0	0	0	0	0	0	0	0	0	0	0	0	0	0	0	0	0	0	0	0	0	0	0	0	0.07	0	0
sll0144	pyrH	uridine monophosphate kinase	0	0	0	0	0	0	0	0	0	0	0	0	0	0	0	0	0	0	0	0	0	0	0	0	0	0	0	0	0	0	0	0	0	0	0	0	0	0	0	0	0.15	0.15	0	0.32	0.74	0.32	0.32
sll0145	frr	ribosome releasing factor	0	0	0	0	0	0	0	0	0	0	0	0	0	0	0	0	0	0	0	0	0	0	0	0	0	0	0	0	0	0	0	0	0	0	0	0	0	0	0	0	0	0	0	0	0	0	0
sll0146	natC	Integral membrane protein of the ABC-type, Nat permease for neutral amino acids	0	0	0	0	0	0	0	0	0	0	0	0	0	0	0	0	0	0	0	0	0	0	0	0	0	0	0	0	0	0	0	0	0	0	0	0	0	0	0	0	0	0	0.19	0	0	0	0
sll0147		hypothetical protein	0	0	0	0	0	0	0	0	0	0	0	0	0	0	0	0	0	0	0	0	0	0	0	0	0	0	0	0	0	0	0	0	0	0	0	0	0	0	0	0	0	0	0	0	0	0	0
sll0148		hypothetical protein	0	0	0	0	0	0	0	0	0	0	0	0	0	0	0	0	0	0	0	0	0	0	0	0	0	0	0	0	0	0	0	0	0	0	0	0	0	0	0	0	0	0	0	0	0.2	0.05	0
sll0149		hypothetical protein	0	0	0	0	0	0	0	0	0	0	0	0	0	0	0	0	0	0	0	0	0	0	0	0	0	0	0	0	0	0	0.06	0	0	0	0	0	0	0	0	0	0	0	0	0	0	0	0
sll0158	glgB	1,4-alpha-glucan branching enzyme	0	0	0	0	0	0	0	0	0	0	0	0	0	0	0	0	0	0	0	0	0	0	0	0	0	0	0	0	0	0	0	0	0	0	0	0	0	0	0	0.04	0	0	0.04	0	0	0	0
sll0162		hypothetical protein	0	0	0	0	0	0	0	0	0	0	0	0	0	0	0	0	0	0	0	0	0	0	0	0	0	0	0	0	0	0	0	0	0	0	0.17	0	0	0	0	0	0	0	0	0	0	0	0
sll0163		WD-repeat protein	0.04	0.04	0.02	0.04	0.04	0	0	0	0	0	0	0	0.02	0	0	0	0	0	0	0	0	0.02	0.02	0.02	0.04	0.02	0.02	0.02	0	0.02	0	0.02	0.02	0.04	0.02	0.04	0.06	0.12	0.04	0	0	0	0	0	0	0	0
sll0166	hemD	a fusion protein between uroporphyrinogen-III C-methyltransferase (CobA/CorA) and uroporphyrinogen-III synthase (HemD)	0	0	0	0	0	0	0	0	0	0	0	0	0	0	0	0	0	0	0	0	0	0	0	0	0	0	0	0	0	0	0	0	0	0	0	0.06	0	0	0	0	0	0	0	0.06	0	0	0
sll0170	dnaK2	DnaK protein 2, heat shock protein 70, molecular chaperone	0	0	0	0	0	0	0	0	0	0	0	0	0	0	0	0	0	0	0	0	0	0	0	0	0	0	0	0	0	0	0	0	0	0	0	0	0	0.11	0.62	0.24	0.24	0.53	0.53	0.11	0.05	0.11	0.11
sll0171		probable aminomethyltransferase	0	0	0	0	0	0	0	0	0	0	0	0	0	0	0	0	0	0	0	0	0	0	0	0	0	0	0	0	0	0	0	0	0	0	0	0	0	0	0	0	0	0	0	0	0	0	0
sll0173	vgb	virginiamycin B hydrolase, periplasmic protein	0	0	0	0	0	0	0	0	0	0	0	0	0	0	0	0	0	0	0	0	0	0	0	0	0	0	0	0.1	0.1	0.32	0.59	0.32	0.45	0.32	0.1	0	0.1	0	0	0	0	0	0	0	0	0	0
sll0178		hypothetical protein	0	0	0	0	0	0	0	0	0	0	0	0	0.02	0	0	0	0	0	0	0	0	0	0	0	0	0	0	0	0	0	0	0	0	0	0	0	0	0	0	0	0	0	0	0	0	0	0
sll0179	gltX	glutamyl-tRNA synthetase	0	0	0	0	0	0	0	0	0	0	0	0	0	0	0	0	0	0	0	0	0	0	0	0	0	0	0	0	0	0	0	0	0	0	0	0	0	0	0	0	0	0	0	0	0	0	0
sll0180		hypothetical protein	0.07	0.07	0.07	0	0.14	0.07	0	0.07	0.07	0.22	0.4	0.31	0.6	0.49	0	0	0	0.07	0	0.14	0.14	0.22	0.14	0.22	0.22	0.22	0.07	0.07	0.07	0.07	0.14	0.31	0.49	0.14	0.14	0.31	0.6	0.31	0.82	0.4	0.4	0.6	0.6	1.38	1.23	1.91	0.82
sll0185		hypothetical protein	0.99	0.36	0.26	0.08	0.08	0	0.08	0.08	0.08	0	0	0	0	0	0	0	0	0	0	0	0	0	0	0	0	0	0.08	0.08	0	0	0	0.08	0.17	0.17	0.36	0.36	0.17	0.08	0.08	0	0	0	0	0	0	0	0
sll0195		probable ATP-dependent protease	0	0	0	0	0	0	0	0	0	0	0	0	0	0	0	0	0	0	0	0	0	0	0	0	0	0	0	0	0	0	0	0	0	0	0	0	0	0	0	0	0	0	0	0	0	0	0
sll0199	petE	plastocyanin	0.3	0	0	0	0	0	0	0	0	0	0	0	0	0	0	0	0.3	0	0	0	0	0	0	0	0	0	0	0	0	0	0	0	0	0	0	0	0	0.69	1.19	0.69	0.3	0	0	0	0	0	0
sll0204		glucose inhibited division protein	0	0	0	0	0	0	0	0	0	0	0	0	0	0	0	0	0	0	0	0	0.07	0	0	0	0	0	0	0	0	0	0	0	0	0	0	0	0	0	0	0	0	0	0	0	0	0	0
sll0207	rfbA	glucose-1-phosphate thymidylyltransferase	0	0	0	0	0	0	0	0	0	0	0	0	0	0	0	0	0	0	0	0	0	0	0	0	0	0	0	0	0	0	0	0	0	0	0	0	0	0	0	0	0	0	0	0	0	0	0
sll0209		hypothetical protein	0	0	0	0	0	0	0	0	0	0	0	0	0	0	0	0	0	0	0	0	0	0	0	0	0	0	0	0	0	0	0	0	0	0	0	0	0	0	0	0	0	0	0	0	0	0	0
sll0210		bacitracin resistance protein	0	0	0	0	0	0	0	0	0.11	0	0	0	0	0	0	0	0	0	0	0	0	0	0	0	0	0	0	0	0	0	0	0	0	0	0	0	0	0	0	0	0	0	0	0	0	0	0
sll0217		flavoprotein	0.48	0.06	0.4	0.25	0.32	0	0	0	0	0.06	0	0.12	0.06	0.06	0.06	0.12	0.25	0.12	0.12	0.12	0.18	0.12	0.12	0	0.25	0	0.12	0.12	0.12	0	0	0.06	0.18	0.18	0.12	0.18	0.25	0.25	0.12	0.18	0.18	0.06	0	0.06	0.12	0	0
sll0218		hypothetical protein	0	0	0	0	0	0	0	0	0	0	0	0	0	0	0	0	0	0.2	0.2	0.2	0.2	0.43	0	0	0.2	0	0	0	0	0	0	0	0	0	0	0	0	0	0	0	0	0	0	0	0	0	0
sll0219		flavoprotein	1.03	0.55	0.93	0.82	0.64	0.31	0.18	0.18	0.12	0.31	0.12	0.18	0.12	0.24	0.18	0.31	0.39	0.24	0.39	0.64	0.24	0.24	0.24	0.12	0.39	0.24	0.12	0.24	0.06	0	0.06	0.06	0.12	0.06	0.12	0.06	0.31	0.06	0.06	0.06	0	0	0.06	0	0.06	0	0
sll0220	glmS	L-glutamine:D-fructose-6-P amidotransferase	0	0	0	0	0	0	0	0	0	0	0	0	0	0	0	0	0	0	0	0	0	0	0	0	0	0	0	0	0	0	0	0	0	0	0	0	0	0	0	0	0	0	0	0.11	0.3	0.23	0.05
sll0221		bacterioferritin comigratory protein	0	0	0	0	0	0	0	0	0	0	0	0	0	0	0	0	0	0	0	0	0	0	0	0	0	0	0	0	0	0	0	0	0	0	0	0	0	0	0	0	0	0	0	0	0	0	0
sll0223	ndhB	NADH dehydrogenase subunit 2	0	0	0	0	0	0	0	0	0	0	0	0	0	0	0	0	0	0	0.22	0	0.07	0.14	0.22	0.22	0.07	0.22	0.14	0.22	0.22	0.3	0.14	0	0	0	0	0	0	0	0	0	0	0	0	0	0	0	0
sll0224		amino-acid ABC transporter binding protein	0	0	0	0	0	0	0	0	0	0	0	0	0	0	0	0	0	0	0	0	0	0	0	0	0	0	0	0	0	0	0	0	0	0	0	0	0	0	0	0	0	0	0	0	0	0	0
sll0226	ycf4	photosystem I assembly related protein	0.19	0	0	0	0.41	0	0	0	0	0	0	0	0	0	0	0	0	0	0	0	0	0.19	0	0.19	0.19	0.41	0.19	0.41	0.19	0	0	0.19	0.41	0	0	0.19	0.19	0.19	0.19	0.19	0.19	0	0	0	0	0	0
sll0227	ppiB	peptidyl-prolyl cis-trans isomerase B, periplasmic protein	0	0	0	0	0	0	0	0	0	0	0.14	0	0.31	0.14	0	0	0	0	0	0	0	0	0	0	0	0	0.14	0	0	0	0	0	0	0	0.14	0.14	0	0	0	0	0	0	0	0	0	0	0
sll0228	speB1	arginase	0	0	0	0	0	0	0	0	0	0	0	0	0	0	0	0	0	0	0	0	0	0	0	0	0	0	0	0	0	0	0	0	0	0	0	0	0	0	0	0	0	0	0	0	0	0	0
sll0230		hypothetical protein	0	0	0	0	0	0	0	0	0	0	0	0	0	0	0	0	0	0	0	0	0	0	0	0	0	0	0	0	0	0	0	0	0	0	0	0	0	0	0	0	0	0	0	0	0	0	0
sll0236		unknown protein	0	0	0.06	0	0	0	0	0	0	0	0	0	0	0	0	0	0	0	0	0	0	0	0	0	0	0	0	0	0	0	0	0	0	0	2.65	0	0	0	0	0	0	0	0	0	0	0	0
sll0241		unknown protein	0	0	0	0	0	0	0	0	0	0	0	0.1	0	0	0	0	0	0	0	0	0	0	0	0	0	0	0	0	0	0	0	0	0	0	0	0	0	0	0	0	0	0	0	0	0	0	0
sll0243		unknown protein	0	0	0	0	0	0	0	0	0	0	0	0	0	0	0	0	0	0	0	0	0	0	0	0	0	0	0	0	0	0	0	0	0	0	0	0	0	0	0	0	0	0	0	0	0	0	0
sll0245		probable GTP binding protein	0.44	0.09	0.2	0	0	0	0	0	0	0	0	0	0	0	0	0	0.09	0	0	0	0.09	0	0	0	0	0	0	0	0	0	0	0	0	0	0	0	0.09	0	0	0	0	0	0	0	0	0	0.09
sll0247	isiA	iron-stress chlorophyll-binding protein, homologous to psbC (CP43)	0.33	0.47	0.62	1.61	1.88	1.16	1.88	1.61	0.78	0.96	0.33	0	0	0	0	0.1	0.21	0.21	0.1	0.1	0	0	0	0	0	0	0	0	0	0	0	0	0	0	0	0	0.21	0.1	0	0	0	0	0.21	0.33	0.1	0	0
sll0248	isiB	flavodoxin	0	0	0	0	0	0	0	0	0	0	0	0	0	0	0	0	0	0	0	0	0	0	0	0	0	0	0	0	0	0	0	0	0	0	0	0	0	0	0	0	0	0	0	0	0	0	0
sll0250		pantothenate metabolism flavoprotein	0	0	0	0	0	0	0	0	0	0	0	0	0	0	0	0	0.18	0.09	0.28	0.28	0.09	0	0	0	0	0	0	0	0	0	0	0	0	0	0	0	0	0	0	0	0	0	0	0	0	0	0
sll0254		probable phytoene dehydrogenase Rieske iron-sulfur component	0	0	0	0	0	0	0	0	0	0	0	0	0	0	0	0	0	0	0	0	0	0	0	0	0	0	0	0	0	0	0	0	0	0	0	0	0	0	0	0	0	0	0	0	0	0	0
sll0258	psbV	cytochrome c550	0	0	0	0	0	0	0	0	0	0	0	0	0	0	0	0	0	0	0	0	0	0	0	0	0	0	0	0	0	0	0	0	0	0	0	0	0	0	0	0	0	0	0	0	0	0	0
sll0267		unknown protein	0	0	0	0	0	0	0	0	0	0	0	0	0	0	0	0	0	0	0	0	0	0	0	0	0	0	0	0	0	0	0.02	0	0	0	0	0	0	0	0	0	0	0	0	0	0	0	0
sll0271		N utilization substance protein B homolog	0	0	0	0	0	0	0	0	0	0	0	0	0	0	0	0	0	0	0	0	0	0	0	0	0	0	0	0	0	0	0	0	0	0	0	0	0	0	0	0	0	0	0	0	0	0	0
sll0272		hypothetical protein	0	0	0	0	0	0	0	0	0	0	0	0	0	0	0	0	0	0	0	0	0	0	0	0	0	0	0	0	0	0	0	0	0	0	0	0	0	0	0	0	0	0	0	0	0	0	0
sll0274		hypothetical protein	0	0	0	0	0	0	0	0	0	0	0	0	0	0	0	0	0	0	0	0	0	0	0	0	0	0	0	0	0	0	0	0	0	0	0	0	0	0	0	0	0	0	0	0	0	0	0
sll0283		hypothetical protein	0	0	0	0	0	0	0	0	0	0	0	0	0	0	0	0	0.16	0.25	0.25	0.45	0.45	0.69	0.08	0.08	0	0	0	0	0	0	0	0	0	0	0	0	0	0	0	0	0	0	0	0.08	0	0	0
sll0289	minD	septum site-determining protein MinD	0.44	0.28	0.44	0.44	0.28	0.13	0	0	0	0.13	0.13	0.28	0	0	0	0.13	0	0	0.13	0.13	0	0	0	0	0	0	0	0	0	0	0	0	0	0.13	0	0	0	0	0	0	0	0	0	0	0	0	0
sll0290	ppk	polyphosphate kinase	0	0	0	0	0	0	0	0	0	0	0	0	0	0	0	0	0	0	0	0	0	0	0	0.04	0	0	0	0	0	0	0	0	0	0	0	0	0	0	0	0	0	0	0	0	0	0	0
sll0294		hypothetical protein	0	0	0	0	0	0	0	0	0	0	0	0	0	0	0	0	0	0	0	0	0	0.08	0	0	0	0	0	0	0	0	0	0	0	0	0	0	0	0	0	0	0	0	0	0	0	0	0
sll0300	ribC	riboflavin synthase alpha chain	0	0	0	0	0	0	0	0	0	0	0	0	0	0	0	0	0	0.33	0	0	0	0	0	0	0	0	0	0	0	0	0	0	0	0	0	0	0	0	0	0	0	0	0	0	0	0	0
sll0301		hypothetical protein	0	0	0	0	0	0	0	0	0	0	0	0	0	0	0	0	0	0	0	0	0	0	0	0	0	0	0	0	0	0	0	0	0	0	0	0	0	0	0	0	0	0	0	0	0	0	0
sll0309		unknown protein	0	0	0	0	0	0	0	0	0	0	0	0	0	0	0	0	0	0	0	0	0	0	0	0	0	0	0	0	0	0	0	0	0	0	0	0	0	0	0	0	0	0	0	0.14	0	0	0
sll0312		probable oligopeptides ABC transporter permease protein	0	0	0	0	0	0	0	0	0	0	0	0	0	0	0	0	0	0	0	0	0	0	0	0	0	0	0	0	0	0	0	0	0	0	0	0	0	0	0	0	0	0	0	0.1	0	0	0
sll0314		periplasmic protein, function unknown	0	0	0	0	0	0	0	0	0	0	0	0	0	0	0	0	0	0	0	0	0	0	0	0	0	0	0	0	0	0	0	0	0	0	0	0	0	0	0	0	0	0	0	0	0	0	0
sll0318		hypothetical protein	0	0	0.16	0	0	0	0	0	0	0	0	0	0	0	0	0	0	0	0	0	0	0	0	0	0	0	0	0	0	0	0	0	0	0	0	0	0	0	0	0	0	0	0	0	0	0	0
sll0320		probable ribonuclease D	0	0	0	0	0	0	0	0	0	0	0	0	0	0	0	0	0	0	0	0	0	0	0	0	0	0	0	0	0	0	0	0	0	0.15	0	0.33	0.33	0.53	1.04	0.77	1.35	2.61	1.71	0.33	0.15	0	0
sll0321		unknown protein	0	0	0	0	0	0	0	0	0	0	0	0	0	0	0	0	0	0	0	0	0	0	0	0	0	0.07	0	0	0	0	0	0	0	0	0	0	0	0	0	0	0	0	0	0	0	0	0
sll0325		hypothetical protein	0	0	0	0	0	0	0	0	0	0	0	0	0	0	0	0	0	0	0	0	0	0	0	0	0	0	0	0	0	0	0	0	0	0	0	0	0	0	0	0	0	0.07	0.14	0	0	0	0
sll0329		6-phosphogluconate dehydrogenase	0	0	0	0	0	0	0	0	0	0	0	0	0	0	0	0	0	0	0	0	0	0	0	0	0	0	0	0	0	0	0	0.07	0.23	0.31	0.61	0.72	0.97	0.97	1.26	1.11	1.11	1.26	0.84	1.77	1.11	0.72	0.84
sll0330		sepiapterine reductase	0	0	0	0	0	0	0	0	0	0	0	0	0	0	0	0	0	0	0	0	0	0	0	0	0	0	0	0	0	0	0	0	0	0	0	0	0	0	0	0	0	0	0	0	0	0	0
sll0337	phoR	phosphate sensor, two-component sensor histidine kinase	0	0	0	0	0	0	0	0	0	0	0	0	0	0	0	0	0	0	0	0	0	0	0	0	0	0	0	0	0	0	0	0	0	0	0	0	0	0	0	0	0	0	0	0	0	0	0
sll0359		hypothetical protein	0	0	0	0.22	0.22	0	0	0	0	0	0	0	0	0	0.22	0	0	0	0	0	0	0	0	0.22	0.22	0	0.5	0.22	0	0.22	0	0	0.5	0.22	0.22	0.22	0.83	0.22	0.22	0.22	0.83	0.5	0.5	0.5	0.5	0.22	0
sll0362	alaS	alanyl-tRNA synthetase	0	0	0	0	0	0	0	0	0	0	0	0	0	0	0	0	0	0	0	0	0	0	0	0	0	0	0.04	0.04	0.04	0	0	0	0	0	0	0	0.04	0	0.04	0	0.04	0.16	0.08	0.04	0.04	0	0.04
sll0368		uracil phosphoribosyltransferase	0	0	0	0	0	0	0	0	0	0	0	0	0	0	0	0	0	0	0	0	0	0	0	0	0	0	0	0	0	0	0	0	0	0	0	0	0	0	0	0	0	0	0	0	0	0	0
sll0370	pyrA	carbamoyl-phosphate synthase, pyrimidine-specific, large chain	0	0	0	0	0	0	0	0	0	0	0	0	0	0	0	0	0	0	0	0	0	0	0	0	0	0	0	0	0	0	0	0	0.03	0	0	0	0	0	0	0	0	0.03	0.03	0	0	0	0
sll0372		hypothetical protein	0	0	0	0	0	0	0	0	0	0	0	0	0	0	0	0	0	0	0	0	0	0	0	0	0	0	0	0	0.17	0	0	0	0	0	0	0	0	0	0	0	0	0	0	0	0	0	0
sll0373	proA	gamma-glutamyl phosphate reductase	0	0	0	0	0	0	0	0	0	0	0	0	0	0	0	0	0	0	0	0	0	0	0	0	0	0	0	0	0	0	0	0	0	0	0	0	0	0	0	0	0	0	0	0	0	0	0
sll0374	urtE	urea transport system ATP-binding protein	0	0	0	0	0	0	0	0	0	0	0	0	0	0	0	0	0	0	0	0	0	0	0	0	0	0	0	0	0	0	0	0	0	0	0.14	0.14	0	0	0	0	0	0.14	0	0	0	0	0
sll0379		acyl-[acyl-carrier-protein]--UDP-N-acetylglucosamine o-acyltransferase	0	0	0	0	0	0	0	0	0	0	0	0	0	0	0	0	0	0	0	0	0	0	0	0	0	0	0	0	0	0	0.12	0.12	0	0	0	0	0	0	0	0	0	0	0	0	0	0	0.12
sll0395		phosphoglycerate mutase	0	0	0	0	0	0	0	0	0	0	0	0	0	0	0	0	0	0	0	0	0	0	0	0	0	0	0	0	0	0	0	0	0	0	0	0	0	0	0	0	0	0	0	0	0.35	0.56	0.35
sll0401		citrate synthase	0	0	0	0	0	0	0	0	0	0	0	0	0	0	0.08	0	0	0	0	0.08	0.08	0.17	0.17	0.38	0.62	0.49	1.61	1.22	0.75	0.49	0.38	0.75	0.62	0.08	0.08	0	0.08	0	0	0	0	0	0.08	0	0	0	0
sll0402	aspC	aspartate aminotransferase	0	0	0	0	0	0	0	0	0	0	0	0	0	0	0	0	0	0	0	0	0	0	0	0	0	0	0	0	0	0	0	0	0	0	0	0	0	0	0	0	0	0	0	0	0	0	0
sll0404	glcD	glycolate oxidase subunit GlcD	0	0	0	0	0	0	0	0	0	0	0	0	0	0	0	0	0	0	0	0	0	0	0	0	0	0	0	0	0	0	0	0	0	0	0	0	0	0	0	0	0	0	0	0.07	0.14	0	0
sll0406		unknown protein	0	0	0	0	0	0	0	0	0	0	0	0	0	0	0	0	0	0	0	0	0	0	0	0	0	0	0	0	0	0.21	0	0	0	0	0	0	0	0	0	0	0	0	0	0	0	0	0
sll0408		peptidyl-prolyl cis-trans isomerase	0	0	0	0	0	0	0	0	0	0	0	0	0	0	0	0	0	0	0	0	0	0	0	0	0	0	0	0	0	0	0	0	0	0	0	0	0	0	0	0	0	0	0	0	0	0	0
sll0410		hypothetical protein	0	0	0	0	0.2	0	0	0	0	0	0	0	0	0	0	0	0	0	0	0	0	0	0	0	0	0	0	0	0	0	0	0	0	0	0	0	0	0	0	0	0	0	0	0	0	0	0
sll0412		hypothetical protein	0	0	0	0	0.08	0	0	0	0	0	0	0	0	0	0	0	0	0	0	0	0	0	0	0	0	0	0	0	0	0	0	0	0	0	0	0.08	0	0	0	0	0	0	0	0	0	0	0
sll0413		hypothetical protein	0	0	0	0	0	0	0	0	0	0	0	0	0	0	0	0	0	0	0.16	0	0	0	0	0	0	0	0	0	0	0	0	0	0	0	0	0	0	0	0	0	0	0	0	0	0	0	0
sll0414		hypothetical protein	0.12	0	0.12	0.12	0.12	0	0	0	0	0	0	0	0	0	0	0	0	0	0	0	0	0	0	0	0	0	0	0	0	0	0	0	0	0	0	0	0	0	0	0	0	0	0	0	0	0	0
sll0415		ATP-binding protein of ABC transporter	0	0	0	0	0	0	0	0	0	0	0	0	0	0	0	0	0	0	0	0	0	0	0	0	0	0	0	0.09	0	0	0	0	0	0.09	0	0	0	0	0.09	0	0	0	0	0	0	0	0
sll0416	groEL-2	60 kDa chaperonin 2, GroEL2, molecular chaperone	0	0	0	0	0	0	0	0	0	0	0	0	0	0	0	0	0	0	0	0	0.06	0	0	0.13	0.13	0.13	0.55	0.21	0.37	0	0.37	0.46	1.4	1.72	1.89	3.48	4.08	4.76	4.41	5.13	4.41	4.41	6.39	10.45	9.76	4.76	5.52
sll0418		2-methyl-6-phytylbenzoquinone methyltransferase	0	0	0	0	0	0	0	0	0	0	0	0	0	0	0	0	0	0	0	0	0	0	0	0	0	0	0	0	0	0	0	0	0	0	0	0	0	0	0	0	0	0	0	0	0	0	0
sll0420	ureB	urease beta subunit	0	0	0	0	0	0	0	0	0	0	0	0	0	0	0	0	0	0	0	0	0	0	0	0	0	0	0	0	0	0	0	0	0	0	0	0	0	0	0	0	0	0	0	0	0.35	0	0
sll0421	purB	adenylosuccinate lyase	0	0	0	0	0	0	0	0	0	0	0	0	0	0	0	0	0	0	0	0	0	0	0	0	0	0	0	0	0	0	0	0	0	0	0	0	0	0	0	0	0	0	0	0.16	0	0.16	6.35
sll0422		asparaginase	0	0	0	0	0	0	0	0	0	0	0	0	0	0	0	0	0	0	0	0	0	0	0	0	0	0	0	0	0	0	0	0	0	0	0	0	0	0	0	0	0	0	0	0	0	0	0
sll0427	psbO	photosystem II manganese-stabilizing polypeptide	0	0	0	0	0	0	0	0	0	0	0	0	0	0	0	0	0	0	0	0	0	0	0	0	0	0	0	0	0	0	0	0	0	0	0	0.13	0	0	0.13	0	0	0.13	0	0.13	0	0	0.13
sll0430	htpG	HtpG, heat shock protein 90, molecular chaperone	0	0	0	0	0	0	0	0	0	0	0	0	0	0	0	0	0	0	0	0	0	0	0	0	0	0	0	0	0	0	0	0	0	0	0	0	0	0	0	0	0	0	0	0	0	0	0
sll0443		unknown protein	0	0	0	0	0	0	0	0	0	0	0	0	0	0	0	0	0	0	0	0	0	0	0	0	0	0	0	0	0	0	0	0	0	0	0	0	0	0	0	0	0	0	0	0	0	0	0
sll0445		unknown protein	0	0	0	0	0	0	0	0	0	0	0	0	0	0	0	0	0	0	0	0	0	0	0	0	0	0	0	0	0	0	0	0	0	0	0	0	0	0	0	0	0.07	0	0	0	0	0	0
sll0446		unknown protein	0	0	0	0	0	0	0	0	0	0	0	0	0	0	0	0	0	0	0	0	0	0	0	0	0	0	0	0	0	0	0	0	0	0	0	0	0.03	0.03	0.09	0.06	0.13	0.09	0.09	0.06	0.09	0.06	0.03
sll0450	norB	cytochrome b subunit of nitric oxide reductase	0	0	0	0	0	0	0	0	0	0	0	0	0	0	0	0	0	0	0	0	0	0	0	0	0	0	0	0	0	0	0	0	0	0	0	0	0	0	0.14	0	0	0	0	0	0	0	0
sll0451		hypothetical protein	0	0	0	0	0	0	0	0	0	0	0	0	0	0	0	0	0	0	0	0	0	0	0	0	0	0	0	0	0	0	0	0	0	0	0	0	0	0	0	0	0	0	0	0	0	0	0
sll0454	pheS	phenylalanyl-tRNA synthetase alpha chain	0	0	0	0	0	0	0	0	0	0	0	0	0	0	0	0	0	0	0	0	0.1	0	0	0	0	0	0	0.1	0.1	0	0	0	0.1	0.1	0.1	0.21	0.1	0.21	0.1	0	0	0	0	0	0	0	0
sll0455	thrA	homoserine dehydrogenase	0	0	0	0	0	0	0	0	0	0	0	0	0	0	0	0	0	0	0	0	0	0	0	0	0	0	0	0	0	0	0	0	0	0	0	0	0	0	0	0	0	0	0	0	0	0	0
sll0456		hypothetical protein	0	0	0	0	0	0	0	0	0	0	0	0	0	0	0	0	0	0	0	0	0	0	0	0	0	0	0	0	0	0	0	0	0	0	0	0	0	0	0	0	0	0	0	0	0	0	0
sll0461	proA	gamma-glutamyl phosphate reductase	0	0	0	0	0	0	0	0	0	0	0	0	0	0	0	0	0	0	0	0	0	0	0	0	0	0	0	0	0	0	0	0	0	0	0	0	0	0.08	0	0.26	0.08	0.86	1.35	1.74	0.36	0	0
sll0467		S-adenosylmethionine:tRNA ribosyltransferase-isomerase	0	0	0	0	0	0	0	0	0	0	0	0	0	0	0	0	0	0	0	0	0	0	0	0	0	0	0	0	0	0	0	0	0	0	0	0	0	0	0	0	0	0	0	0	0	0	0
sll0469		ribose-phosphate pyrophosphokinase	0	0	0	0	0	0	0	0	0	0	0	0	0	0	0	0	0	0	0	0	0.1	0.1	0	0	0.1	0.22	0	0	0	0	0	0.1	0.34	0.1	0.1	0.48	0.22	0.48	0.22	0.98	0.34	0.34	0	0.1	0	0	0
sll0470		hypothetical protein	0	0	0	0	0	0	0	0	0	0	0	0	0	0	0	0	0	0	0	0	0	0	0	0	0	0	0	0	0	0	0	0	0	0	0	0	0	0	0	0	0	0	0	0	0	0	0
sll0474	hik28	two-component hybrid sensor and regulator	0	0	0	0	0	0	0.04	0	0	0	0	0	0	0	0	0	0	0	0	0	0	0	0	0	0	0	0	0	0	0	0	0	0	0	0	0	0	0	0	0	0	0	0	0	0	0	0
sll0477		putative biopolymer transport ExbB-like protein	0	0	0	0	0	0	0	0	0	0	0	0	0	0	0	0	0	0	0	0	0	0	0	0	0	0.13	0	0	0	0	0	0	0	0	0	0	0	0	0	0	0	0	0	0	0	0	0
sll0480		probable aminotransferase	0	0	0	0	0	0	0	0	0	0	0	0	0	0	0	0	0	0	0	0	0	0	0	0	0	0	0	0	0	0	0	0	0	0	0	0	0	0	0	0	0	0	0	0	0	0	0
sll0487		hypothetical protein	0	0	0	0	0	0	0	0	0	0	0	0	0	0	0	0	0	0	0	0	0	0	0	0	0	0	0	0	0	0	0	0	0	0	0	0	0	0	0	0	0	0	0	0	0	0	0
sll0489		ATP-binding protein of ABC transporter	0	0	0	0	0	0	0	0	0	0	0	0	0	0.1	0.1	0	0	0	0	0	0	0	0	0	0	0	0	0	0	0	0	0	0	0	0	0	0	0	0	0	0	0	0	0	0	0	0
sll0493		hypothetical protein	0	0	0	0	0	0	0	0	0	0	0	0	0	0	0	0	0	0	0	0	0	0	0	0	0	0	0	0	0	0	0	0	0	0	0.52	0.52	0	0	0	0	0	0	0	0	0	0	0
sll0495	asnS	asparaginyl-tRNA synthetase	0	0	0	0	0	0	0	0	0	0	0	0	0	0	0	0	0	0	0	0	0	0	0	0	0	0	0	0	0	0	0	0	0	0	0	0	0	0	0	0	0	0	0	0	0	0	0
sll0497		hypothetical protein	0	0	0	0	0	0	0	0	0	0	0	0	0	0	0	0	0	0	0	0	0	0	0	0	0	0	0	0	0	0	0	0	0	0	0	0	0	0	0	0	0	0	0	0	0	0	0
sll0502	argS	arginyl-tRNA-synthetase	0	0	0	0	0	0	0	0	0	0	0	0	0	0	0	0	0	0	0	0	0	0	0	0	0	0	0	0	0	0	0	0	0	0	0	0	0	0	0	0	0	0	0	0.06	0	0	0
sll0504	lysA	diaminopimelate decarboxylase	0	0	0	0	0	0	0	0	0	0	0	0	0	0	0	0	0	0	0	0	0	0	0	0	0	0	0	0	0	0	0	0	0	0	0	0	0	0	0	0	0	0	0	0	0	0	0
sll0505		hypothetical protein	0	0	0	0	0	0	0	0	0	0	0	0	0	0	0	0	0	0	0.11	0	0	0	0	0	0	0	0	0	0	0	0	0	0	0	0	0	0	0	0	0	0	0	0	0	0	0	0
sll0507		probable cation transporter	0	0	0	0	0	0	0	0	0	0	0	0	0	0	0	0	0	0	0	0	0	0	0	0	0	0	0	0.37	0	0	0	0	0	0	0	0	0	0	0	0	0	0	0	0	0	0	0
sll0518		unknown protein	0	0	0	0	0.51	0	0.09	0	0	0	0	0	0	0	0	0	0	0	0.18	0.09	0	0.09	0	0	0	0	0	0	0	0	0	0	0	0	0	0	0	0.09	0.09	0	0	0	0	0	0	0.09	0
sll0519	ndhA	NADH dehydrogenase subunit 1	0	0	0	0	0.09	0	0	0	0	0	0	0	0	0	0.09	0	0	0.09	0.42	0.09	0.3	0.56	0.56	0.42	0.42	0.56	0.42	0.56	0.86	0.7	0.3	0.3	0.09	0.09	0	0	0	0	0.09	0	0.09	0	0	0	0	0	0
sll0520	ndhI	NADH dehydrogenase subunit NdhI	0	0	0	0	0	0	0	0	0	0	0	0	0	0	0	1.55	1.55	1.55	18.37	2.48	6.6	4.56	11.13	56.72	6.6	15.57	5.5	13.18	41.25	41.25	18.37	2.48	0.17	0	0	0	0	0	0	0	0	0	0	0	0	0	0
sll0521	ndhG	NADH dehydrogenase subunit 6	0	0	0	0	0	0	0	0	0	0	0	0	0	0	0	0	0.18	0.39	0.39	0.18	0.63	0.18	1.27	0.92	0.63	0.63	0.63	0.63	1.67	1.27	1.27	0.18	0	0	0	0	0.18	0	0.18	0.18	0.18	0.18	0.18	0	0	0	0
sll0522	ndhE	NADH dehydrogenase subunit 4L	0	0	0	0	0	0	0	0	0	0	0	0	0	0	0	0	0	0	0	0	0.81	0.34	0.34	0.81	0.34	0.34	0.34	0.81	1.43	0.81	1.43	0	0	0	0	0	0	0	0	0	0	0	0	0	0	0	0
sll0524		hypothetical protein	0	0	0	0	0	0	0	0	0	0	0	0	0	0	0	0	0	0	0	0	0	0	0	0	0	0	0	0	0	0	0	0	0	0	0	0	0	0	0	0	0	0	0	0	0	0	0
sll0529		hypothetical protein	0	0	0	0	0	0	0	0	0	0	0	0	0	0	0	0	0	0	0	0	0	0	0	0	0	0	0	0	0	0	0	0	0	0	0	0	0	0	0	0	0	0	0	0	0	0	0.05
sll0533		trigger factor	0	0	0	0	0	0	0	0	0	0	0	0	0	0	0	0	0	0	0	0	0	0	0	0	0	0	0	0	0	0	0	0.15	0.07	0.31	0.23	0.41	0.61	1.43	0.73	1.27	1.12	2.66	1.27	1.79	0.98	0.31	0.15
sll0534	clpP2	ATP-dependent Clp protease proteolytic subunit 2	0	0	0	0	0	0	0	0	0	0	0	0	0	0	0	0	0	0	0	0	0	0	0	0	0	0	0	0	0	0	0	0	0	0	0	0	0	0	0	0	0	0	0	0	0	0	0
sll0542		acetyl-coenzyme A synthetase	0	0	0	0	0	0	0	0	0	0	0	0	0	0	0	0	0	0	0	0	0	0	0	0	0	0	0	0	0	0	0	0	0	0	0	0	0	0	0	0	0	0	0	0	0	0	0
sll0550		flavoprotein	0.19	0.06	0.12	0.06	0.12	0.06	0	0	0	0	0	0	0	0	0	0	0	0	0.06	0.06	0.06	0	0.06	0.06	0.19	0	0	0	0	0	0	0	0	0	0	0	0.12	0.12	0	0.25	0.25	0.4	0.57	0.86	1.47	2.1	3.12
sll0553		hypothetical protein	0	0	0	0	0	0	0	0	0	0	0	0	0	0	0	0	0	0	0	0	0	0	0	0	0	0	0	0	0	0	0	0	0	0	0	0	0	0	0	0	0	0	0	0	0	0	0
sll0554	ftrC	ferredoxin-thioredoxin reductase, catalytic chain	0	0	0	0	0	0	0	0	0	0	0	0	0	0	0	0	0	0	0	0	0	0	0	0	0	0	0	0	0	0	0	0	0	0	0	0	0	0	0	0	0	0	0	0	0	0	0
sll0558	ycf53	hypothetical protein YCF53	0	0	0	0	0	0	0	0	0	0	0	0	0	0	0	0	0	0	0	0	0	0	0	0	0	0	0	0	0	0	0	0	0	0	0	0	0	0	0	0	0	0	0	0	0	0	0
sll0567	fur	ferric uptake regulation protein	0	0	0	0	0	0	0	0	0	0	0	0	0	0	0	0	0	0	0	0	0	0	0	0	0	0	0	0	0	0	0	0	0	0	0	0	0	0	0	0	0	0	0	0	0	0	0
sll0569	recA	RecA gene product	0.21	0	0.1	0.1	0	0	0.1	0.1	0.1	0	0.1	0	0	0	0	0	0.1	0.1	0.1	0.1	0	0.1	0.1	0	0	0.1	0	0.1	0	0	0	0.1	0.21	0.1	0.21	0.1	0.1	0.1	0.1	0.21	0.1	0.1	0.1	0.1	0	0.1	0.1
sll0572		hypothetical protein	0	0	0	0	0	0	0	0	0	0	0	0	0	0	0	0	0	0	0	0	0	0	0	0	0	0	0	0	0	0	0	0	0	0	0	0	0.07	0	0	0	0	0	0	0	0	0	0
sll0574		probable permease protein of lipopolysaccharide ABC transporter	0	0	0	0	0	0	0	0	0	0	0	0	0	0	0	0	0	0	0	0	0	0	0	0	0	0	0	0	0	0	0	0	0	0	0	0	0	0	0	0	0	0	0	0	0.12	0.12	0
sll0575		probable lipopolysaccharide ABC transporter ATP binding subunit	0	0	0	0	0	0	0	0	0	0	0	0	0	0	0	0	0	0	0	0	0	0	0	0	0	0	0	0	0	0	0	0	0	0	0	0	0	0	0	0	0	0	0.13	0	0	0	0
sll0576		putative sugar-nucleotide epimerase/dehydratease	0	0	0	0	0	0	0	0	0	0	0	0	0	0	0	0	0	0	0	0	0	0	0	0	0	0	0	0	0	0	0	0	0	0.11	0	0	0.11	0	0	0.11	0	0	0	0	0	0	0.11
sll0577		hypothetical protein	0	0	0	0	0	0	0	0	0	0	0	0	0	0	0	0	0	0	0	0	0	0	0	0	0	0	0	0	0	0	0	0	0	0	0	0	0	0	0	0	0	0	0	0	0	0	0
sll0578	purK	phosphoribosylaminoimidazole carboxylase ATPase subunit	0	0	0	0	0	0	0	0	0	0	0	0	0	0	0	0	0	0	0	0	0	0	0	0	0	0	0	0	0	0	0	0	0	0	0	0	0	0	0	0	0	0	0	0	0	0	0
sll0585		hypothetical protein	0	0	0	0	0	0	0	0	0	0	0	0	0	0	0	0	0	0	0	0	0	0	0	0	0	0	0	0	0	0	0	0	0	0	0	0	0	0	0	0	0	0	0.1	0	0	0	0
sll0586		hypothetical protein	0	0	0	0	0.08	0	0	0	0	0	0	0	0	0	0	0	0	0	0	0	0	0	0	0	0	0	0	0	0	0	0	0	0	0	0	0	0	0	0	0	0	0	0	0	0	0	0
sll0587		pyruvate kinase	0	0	0	0	0	0	0	0	0	0	0	0	0	0	0	0	0	0	0	0	0	0	0	0	0	0	0	0	0	0	0	0	0	0.07	0.07	0	0	0	0	0	0	0	0	0	0	0	0
sll0588		unknown protein	0	0	0	0	0	0	0	0	0	0	0	0	0	0	0	0	0	0	0	0	0	0	0	0	0	0	0	0	0	0	0	0	0	0	0	0	0	0	0	0	0	0	0	0	0	0	0
sll0593		glucokinase	0	0	0	0	0	0	0	0	0	0	0	0	0	0	0	0	0	0	0	0	0	0	0	0	0	0	0.1	0	0	0	0	0	0	0	0	0	0	0	0	0	0	0	0	0	0	0	0
sll0596		hypothetical protein	0	0	0	0	0	0	0	0	0	0	0	0	0	0	0	0	0	0	0	0	0	0	0	0	0	0	0	0	0	0	0	0	0	0	0	0	0	0	0	0	0	0	0	0	0	0	0
sll0601		nitrilase homolog	0	0	0	0	0	0	0	0	0	0	0	0	0	0	0	0	0	0	0	0	0	0	0	0	0	0	0	0	0	0	0	0	0	0	0	0	0	0	0	0	0	0	0	0	0	0	0
sll0602		hypothetical protein	0	0	0	0	0	0	0	0	0	0	0	0	0	0	0	0	0	0	0	0	0	0	0	0	0	0	0	0	0	0	0	0	0.05	0	0.1	0.05	0.15	0.2	0.1	0.1	0.1	0.05	0.05	0	0	0	0
sll0606		hypothetical protein	0	0	0	0	0	0	0	0	0	0	0	0	0	0	0	0	0	0	0	0	0	0	0	0	0	0	0	0	0	0	0	0	0	0	0	0	0	0	0	0	0	0	0	0	0	0	0
sll0616	secA	preprotein translocase SecA subunit	0	0	0	0	0	0	0	0	0	0	0	0	0	0	0	0	0	0	0.03	0.03	0	0.03	0	0	0	0	0	0	0	0	0	0	0	0	0.07	0.61	1.18	1.33	2.17	0.9	0.5	0.31	0.15	0.15	0.03	0.03	0
sll0617	vipp1	plasma membrane protein essential for thylakoid formation	3.39	1.68	1.68	0.28	0.28	0	0	0	0	0	0	0	0	0	0	0	0	0	0	0	0	0	0	0	0	0	0	0	0	0	0	0	0	0	0	0	0	0	0	0	0	0	0	0	0	0	0
sll0625		unknown protein	0	0	0	0	0	0	0	0	0	0	0	0	0	0	0	0	0	0	0	0	0	0	0	0	0	0	0	0	0	0	0	0	0	0	0	0	0	0	0	0	0	0	0	0	0	0	0
sll0626		putative neutral invertase	0	0	0	0	0	0	0	0	0	0	0	0	0	0	0	0	0	0	0	0	0	0.07	0	0	0	0	0	0	0	0	0	0	0	0	0	0	0	0	0	0	0	0	0	0	0	0	0
sll0629	psaK2	alternative photosystem I reaction center subunit X	0	0	0	0	0.28	0	0.28	1.11	0.65	1.11	1.11	1.11	1.71	1.11	1.11	0	0	0	0	0	0	0	0	0	0	0	0	0	0.28	0	0	0	0	0	0	0	0	0	0	0	0	0	0	0	0	0	0
sll0631	nadB	L-aspartate oxidase	0	0	0	0	0	0	0	0	0	0	0	0	0	0	0	0	0	0	0	0	0	0	0	0	0	0	0	0	0	0	0	0	0	0	0	0	0	0	0	0	0	0	0.06	0	0	0	0
sll0634	btpA	photosystem I biogenesis protein BtpA	0	0	0	0	0	0	0	0	0	0	0	0	0	0	0	0	0	0	0	0	0	0	0	0	0	0	0	0	0	0	0	0	0	0	0	0.13	0	0.13	0.27	0	0	0	0	0	0	0	0
sll0635	thiE	probable thiamine-phosphate pyrophosphorylase	0	0	0	0	0	0	0	0	0	0	0	0	0	0	0	0	0	0	0	0	0	0	0	0	0	0	0	0	0	0	0	0	0	0	0	0	0	0	0	0	0	0	0	0	0	0	0
sll0638		periplasmic protein, function unknown	0	0	0	0	0	0	0	0	0	0	0	0	0	0	0	0	0	0	0	0	0	0	0	0	0	0	0	0	0	0	0	0.07	0	0	0	0	0	0	0	0	0	0	0	0	0	0	0
sll0639		hypothetical protein	0	0	0	0	0	0	0	0	0	0	0	0	0	0	0	0	0	0	0	0.08	0	0	0	0	0.08	0	0.08	0	0	0	0	0	0	0.08	0	0	0	0	0	0	0	0	0	0	0	0	0
sll0641		unknown protein	0	0	0	0	0	0	0	0	0	0	0	0	0	0	0	0	0	0	0	0	0	0	0	0	0	0	0	0	0	0	0	0	0	0	0	0.06	0	0	0	0	0	0	0	0	0	0	0
sll0644		probable esterase	0	0	0	0	0	0	0	0	0	0	0	0	0	0	0	0	0	0	0	0	0	0	0	0	0	0	0	0	0	0	0	0	0	0	0.1	0.1	0	0	0	0	0	0	0	0	0	0	0
sll0657		phospho-N-acetylmuramoyl-pentapeptide-transferase	0	0	0	0	0	0	0	0	0	0	0	0	0	0	0	0	0	0	0	0	0	0	0	0	0	0	0	0	0	0	0	0	0	0	0	0	0	0	0	0	0	0	0	0	0	0	0
sll0661	ycf35	hypothetical protein YCF35	0	0	0	0	0	0	0	0	0	0	0	0	0	0	0	0	0	0	0	0	0	0	0	0	0.27	0	0	0	0	0	0	0	0	0	0	0	0	0	0	0	0	0	0	0	0	0	0
sll0672	pacL	cation-transporting p-type ATPase PacL	0	0	0	0	0	0	0	0	0	0	0	0	0	0	0	0	0	0	0	0	0	0	0	0	0	0	0	0	0	0	0	0	0	0	0	0	0	0	0	0	0	0	0.19	0.33	0.47	0	0
sll0679		periplasmic phosphate-binding protein of ABC transporter	0	0	0	0	0	0	0	0	0	0	0	0	0	0.1	0.1	0	0	0	0	0	0	0	0	0	0	0	0	0	0	0	0	0	0	0	0	0	0	0	0	0	0	0	0	0	0	0	0
sll0680		phosphate-binding periplasmic protein precursor (PBP)	0	0	0	0	0	0	0	0	0	0	0	0	0	0	0	0	0	0	0	0	0	0	0	0	0	0	0	0	0	0	0	0	0	0	0	0.09	0	0	0.09	0	0	0	0	0	0	0	0
sll0685		hypothetical protein	0	0	0	0	0	0	0	0	0	0	0	0	0	0	0	0	0	0	0	0	0	0	0	0	0	0	0	0	0	0	0	0	0	0	0	0	0	0	0	0	0	0	0	0	0	0	0
sll0688		unknown protein	0	0	0	0	0	0.13	0	0	0	0	0	0	0	0	0	0	0	0	0	0	0	0	0	0	0	0	0	0	0	0	0	0	0	0	0	0	0	0	0	0	0	0	0	0	0	0	0
sll0689	nhaS3	Na+/H+ antiporter	0	0	0	0	0	0	0	0	0	0	0	0	0	0	0	0	0	0	0	0	0	0	0	0	0	0	0.08	0	0	0	0	0	0	0.08	0.08	0.08	0.08	0	0.08	0.08	0.08	0.08	0.08	0	0	0.08	0.08
sll0708		dimethyladenosine transferase	0	0	0	0	0	0	0	0	0	0	0	0	0	0	0	0	0	0	0	0	0	0	0	0	0	0	0	0	0	0	0	0	0	0	0	0	0	0	0	0	0	0	0	0	0	0	0
sll0712	cysM	cysteine synthase	0	0	0	0	0	0	0	0	0	0	0	0	0	0	0	0	0	0	0	0	0	0	0	0	0	0	0	0	0	0	0	0	0	0	0	0	0	0	0	0	0	0	0	0	0	0	0
sll0726		phosphoglucomutase	0	0	0	0	0	0	0	0	0	0	0	0	0	0	0	0	0	0	0	0	0	0	0	0	0	0	0	0	0	0	0	0	0	0	0	0	0	0	0	0	0	0	0	0	0	0	0
sll0735		hypothetical protein	2.01	0.59	0.79	0.12	0.06	0.06	0.06	0	0	0.06	0	0	0	0	0	0	0	0	0.06	0	0	0	0	0	0	0	0	0	0.12	0	0	0.12	0.5	0.59	0.42	0.26	0.26	0.06	0	0	0	0	0	0	0	0	0
sll0736		hypothetical protein	0	0	0	0	0	0	0	0	0	0	0	0	0	0	0	0	0	0	0	0	0	0	0	0	0	0	0	0	0	0	0	0	0	0	0	0	0	0	0	0.08	0	0	0	0	0	0	0
sll0741		pyruvate flavodoxin oxidoreductase	0	0	0	0	0	0	0	0	0	0	0	0	0	0	0.64	0.18	0	0	0	0	0	0	0	0	0.09	0	0	0	0	0	0	0	0	0.03	0	0.06	0	0	0.03	0.03	0.03	0	0	0	0	0	0
sll0744		hypothetical protein	0	0	0	0	0	0	0	0	0	0	0	0	0	0	0.74	0.32	0	0	0	0	0	0	0	0	0	0	0	0	0	0	0	0	0	0	0	0	0	0	0	0	0	0	0	0	0	0	0
sll0749		hypothetical protein	0	0	0	0	0	0	0	0	0	0	0	0	0	0	0	0	0	0	0	0	0	0	0	0	0	0	0	0	0	0	0	0	0	0	0	0	0	0	0	0	0	0	0	0	0	0	0
sll0752		hypothetical protein	0	0	0	0	0	0	0	0	0	0	0	0	0	0	0	0	0	0	0	0	0	0.25	0	0	0	0.12	0	0.41	0	0	0	0	0	0	0	0	0	0	0	0	0	0	0	0	0	0	0
sll0753	folD	FolD bifunctional protein	0	0	0	0	0	0	0	0	0	0	0	0	0	0	0	0	0	0	0	0	0	0	0	0	0	0	0	0	0	0	0	0	0	0	0	0	0	0	0	0	0	0	0	0	0	0	0
sll0754		ribosome binding factor A	0	0	0	0	0	0	0	0	0	0	0	0	0	0	0	0	0	0	0	0	0	0	0	0	0	0	0	0	0	0	0	0	0	0	0	0	0	0	0	0	0	0	0	0	0	0	0
sll0755	tpx	thioredoxin peroxidase	0	0	0	0	0	0	0	0	0	0	0	0	0	0	0	0	0	0	0	0	0	0	0	0	0	0	0	0	0	0	0	0	0	0	0	0	0	0	0	0	0	0	0	0	0	0	0
sll0756		unknown protein	0	0	0	0	0	0	0	0	0	0	0	0	0	0	0	0	0	0	0	0	0	0	0	0	0	0	0	0	0	0.18	0	0	0	0.18	0	0	0	0	0	0	0	0.18	0	0	0	0	0
sll0757	purF	amidophosphoribosyltransferase	0	0	0	0	0	0	0	0	0	0	0	0	0	0	0	0	0	0	0	0	0	0	0	0	0	0	0	0	0	0	0	0	0	0	0	0	0	0	0	0	0	0	0	0	0	0	0
sll0759		ABC transporter ATP-binding protein	0	0	0	0	0	0	0	0	0	0	0	0	0	0	0	0	0	0	0	0	0	0	0	0	0	0	0	0	0	0	0	0	0	0	0	0	0	0	0	0	0	0.1	0.1	0.1	0	0	0
sll0764	urtD	urea transport system ATP-binding protein	0	0.09	0	0	0	0	0	0	0	0	0	0	0	0	0	0	0	0	0	0	0	0	0	0	0	0	0	0	0	0	0	0	0	0	0	0	0	0	0	0	0	0	0	0	0	0	0
sll0767	rpl20	50S ribosomal protein L20	0.66	0.66	1.15	1.77	44.73	2.58	3.61	1.77	0.66	1.15	1.15	1.77	2.58	1.15	0.66	0.66	0.29	0	0.66	0.29	0	0.66	0	0	0.29	0	0.66	0	0	0	0	0	0.29	0	0.29	0	0	0	0	0	0	0	0	0	0	0	0
sll0771	glcP	glucose transport protein	0	0	0	0	0	0	0	0	0	0	0	0	0	0	0	0	0	0	0	0	0	0	0	0	0	0	0	0	0	0	0	0	0	0	0	0.08	0	0	0	0	0	0	0	0	0	0	0
sll0776	spkD	serine/threonine kinase	0.07	0	0	0	0	0	0	0	0	0	0	0	0	0	0	0	0	0	0	0	0	0	0	0	0	0	0	0	0	0	0	0	0	0	0	0	0	0	0	0	0	0	0	0	0	0	0
sll0781		hypothetical protein	0	0	0	0	0	0	0	0	0	0	0	0	0	0	0	0	0	0	0	0	0	0	0	0	0	0	0	0	0	0	0	0	0	0	0	0	0	0	0	0	0	0	0	0	0	0	0
sll0783		unknown protein	0	0	0	0.22	0	0	0	0	0	0	0	0	0	0	0	0	0	0	0	0	0	0	0	0	0	0	0	0	0	0	0	0	0	0	0	0	0	0	0	0	0	0	0	0	0	0	0
sll0784	merR	nitrilase	0	0	0	0	0	0	0	0	0	0	0	0	0	0	0	0	0	0	0	0	0	0	0	0	0	0	0	0	0	0	0	0	0	0	0	0	0	0	0	0	0	0	0	0	0	0	0
sll0787		hypothetical protein	0	0	0	0	0	0	0	0	0	0	0	0	0	0	0	0	0	0	0	0	0	0	0	0	0	0	0	0	0	0	0	0	0	0	0	0	0	0	0	0	0	0	0	0	0	0	0.11
sll0788		hypothetical protein	0	0	0	0	0	0	0	0	0	0	0	0	0	0	0	0	0	0	0	0	0	0	0	0	0	0	0	0	0	0	0	0	0	0	0	0	0	0	0	0	0	0	0	0	0	0	0
sll0807	rpe	pentose-5-phosphate-3-epimerase	0	0	0	0	0	0	0	0	0	0	0	0	0	0	0	0	0	0	0	0	0	0	0	0	0	0	0	0	0	0	0	0	0	0	0	0.15	0	0	0.15	0	0	0.33	2.1	3.73	1.69	0	0
sll0813	ctaC	cytochrome c oxidase subunit II	0	0	0	0	0	0	0	0	0	0	0	0	0	0	0	0	0	0	0	0	0	0	0	0	0	0	0	0	0	0	0	0	0	0	0	0	0	0	0	0	0	0	0.11	0.53	0.24	0	0
sll0815		unknown protein	0	0	0	0	0	0	0	0	0	0	0	0	0	0	0	0.6	1.01	0.42	0.6	0.26	0.26	0.12	0.12	0	0	0	0	0	0	0	0	0	0	0	0	0	0	0	0	0	0	0	0	0	0	0	0
sll0816		probable oxidoreductase	0	0	0	0	0	0	0	0	0	0	0	0	0	0	0	0	0	0	0	0	0	0	0	0	0	0	0	0	0	0	0	0	0	0	0	0	0	0	0	0	0	0	0	0	0	0	0
sll0819	psaF	photosystem I reaction center subunit III precursor (PSI-F), plastocyanin (cyt c553) docking protein	4.59	7.2	11.02	11.02	24.83	5.77	20.34	36.87	24.83	143.48	118.33	97.55	255.45	97.55	550.17	20.34	1.6	1.6	2.15	4.59	2.15	2.15	2.81	8.93	4.59	7.2	5.77	8.93	30.28	16.62	13.55	7.2	2.15	0.47	0	0	0	0	0	0.21	0	0	0	0.21	0	0	0
sll0822		hypothetical protein	0	0	0	0	0	0	0	0	0	0	0	0	0	0	0	0	0	0	0	0	0	0	0	0	0	0	0	0	0	0	0	0	0	0	0	0	0	0	0	0	0	0	0	0	0	0	0
sll0827		hypothetical protein	0	0	0	0	0	0	0	0	0	0	0	0	0	0	0	0	0	0	0	0	0	0	0	0	0	0	0	0	0	0	0	0.06	0	0	0	0.06	0	0	0	0	0	0	0	0	0	0	0
sll0828		putative amidase	0	0	0	0	0	0	0	0	0	0	0.07	0	0	0	0	0	0	0	0	0	0	0	0	0	0	0	0	0	0	0	0	0	0	0	0	0	0	0	0	0	0	0	0	0	0	0	0
sll0830	fus	elongation factor EF-G	0	0	0	0	0	0	0	0	0	0	0	0	0	0	0	0	0	0	0	0	0	0	0	0	0	0	0	0	0	0	0	0	0	0	0	0	0	0	0	0	0	0	0	0	0	0	0
sll0833		probable oligopeptides ABC transporter permease protein	0	0	0	0	0	0	0	0	0	0	0	0	0	0	0	0	0	0	0	0	0	0	0	0	0	0	0	0	0	0	0	0	0	0	0	0	0	0	0	0	0	0	0.19	0	0	0	0
sll0837		periplasmic protein, function unknown	0	0	0	0	0	0	0	0	0	0	0	0	0	0	0	0	0	0	0	0	0	0	0	0	0	0	0	0	0	0	0	0	0	0	0	0	0	0	0	0	0	0	0	0	0	0	0
sll0838	pyrF	orotidine 5' monophosphate decarboxylase	0	0	0	0	0	0	0	0	0	0	0	0	0	0	0	0	0	0	0	0	0	0	0	0	0	0	0	0	0	0	0	0	0	0	0	0	0	0	0	0	0	0	0	0	0	0	0
sll0848	dnaA	chromosomal replication initiator protein DnaA	0	0	0	0	0	0	0	0	0	0	0	0	0	0	0	0	0	0	0	0	0	0	0	0	0	0	0	0	0	0	0	0	0	0	0	0	0	0	0	0	0	0	0	0	0	0	0
sll0849	psbD	photosystem II reaction center D2 protein	0.31	0	0.2	0.09	0.09	0	0	0	0	0.09	0	0	0	0	0	0.31	0.09	0.31	0.09	0.31	0.2	0.44	0.31	0.88	1.26	0.88	1.47	1.06	0.57	1.47	2.24	2.55	0.72	1.06	1.96	1.26	0.57	0	0.31	0.31	0	0	0	0	0	0	0
sll0851	psbC	photosystem II CP43 protein	0.23	0.15	0.42	0.32	0.42	0	0.07	0.07	0	0.07	0	0.07	0	0.15	0.07	0.23	0.52	0.42	0.75	0.75	1.01	0.87	0.63	2.5	1.47	1.15	1.65	1.65	1.47	3.03	2.76	3.32	0.63	0.63	0.42	0.32	0.32	0.15	0.32	0.52	0.23	0.32	0.32	0.42	0.32	0.32	0.32
sll0853		hypothetical protein	0	0	0	0	0	0	0	0	0	0	0	0	0	0	0	0	0	0	0	0	0	0	0	0	0	0	0	0	0	0	0	0	0	0	0	0	0	0	0	0	0	0	0	0	0	0	0
sll0854		hypothetical protein	0	0	0	0	0	0	0	0	0	0	0	0	0	0	0	0	0	0	0	0	0	0	0	0	0	0	0	0	0	0	0	0	0	0	0	0	0	0	0	0	0	0	0	0	0	0	0
sll0860		hypothetical protein	0	0	0	0	0	0	0	0	0	0	0	0	0	0	0	0	0	0	0	0	0	0	0	0	0	0	0	0	0	0	0	0	0	0	0	0	0	0	0	0	0	0	0	0	0	0	0
sll0861		hypothetical protein	0	0	0	0	0	0	0	0	0	0	0	0	0	0	0	0	0	0	0	0	0	0	0	0	0	0	0	0	0	0	0	0	0	0	0	0	0	0	0	0	0	0	0	0	0	0	0
sll0871		hypothetical protein	0	0	0	0	0	0	0	0	0	0	0	0	0	0	0	0	0	0	0.24	0	0	0	0	0	0	0	0	0	0.24	0	0	0	0.24	0	0	0	0	0.24	0	0	0.24	0	0	0.24	0	0	0
sll0873		carboxynorspermidine decarboxylase	0	0	0	0	0	0	0	0	0	0	0	0	0	0	0	0	0	0	0	0	0	0	0	0	0	0	0	0	0	0	0	0	0	0	0	0	0	0	0	0	0	0	0	0	0	0	0
sll0877		hypothetical protein	0	0	0.07	0	0	0	0	0	0	0	0	0	0	0	0	0	0	0	0	0	0	0	0	0	0	0	0	0	0	0	0	0	0	0	0	0	0	0	0	0	0	0	0	0	0	0	0
sll0887		putative modulator of DNA gyrase; PmbA homolog	0	0	0	0	0	0	0	0	0	0	0	0	0	0	0	0	0	0	0	0	0	0	0	0	0	0	0	0	0	0	0	0	0	0	0	0	0	0	0	0	0	0	0	0	0	0	0
sll0891		malate dehydrogenase	0	0.11	0	0	0	0	0	0	0	0	0	0	0	0	0	0	0	0	0	0	0	0	0	0	0	0	0	0	0	0	0	0	0	0	0	0	0	0	0	0	0	0	0	0	0	0	0
sll0895		CysQ protein homolog	0	0	0	0	0	0	0	0	0	0	0	0	0	0	0	0	0	0	0	0	0	0	0	0	0	0	0	0	0	0	0	0	0	0	0	0	0	0	0	0	0	0	0	0	0	0	0
sll0897	dnaJ	DnaJ protein, heat shock protein 40, molecular chaperone	0	0	0	0	0	0	0	0	0	0	0	0	0	0	0	0	0	0	0	0	0	0	0	0	0	0	0	0	0	0	0	0	0	0	0	0	0	0	0	0	0	0	0	0	0	0	0.09
sll0899		UDP-N-acetylglucosamine pyrophosphorylase	0	0	0	0	0	0	0	0	0	0	0	0	0	0	0	0	0	0	0	0	0	0	0	0	0	0	0	0	0.08	0	0	0.16	0.24	0.08	0.24	0.16	0	0.08	0.08	0.08	0.08	0.08	0.08	0.08	0.08	0.08	0
sll0900	hisG	ATP phosphoribosyltransferase	0	0	0	0	0	0	0	0	0	0	0	0	0	0	0	0	0	0	0	0	0	0	0	0	0	0	0	0	0	0	0	0	0	0	0	0	0	0	0.16	0	0	0	0	0	0	0	0
sll0901	purE	phosphoribosylaminoimidazole carboxylase	0	0	0	0	0	0	0	0	0	0	0	0	0	0	0	0	0	0	0	0	0	0	0	0	0	0	0	0	0	0	0	0	0	0	0	0	0	0	0	0	0	0	0	0	0	0	0
sll0902	argF	ornithine carbamoyltransferase	0	0	0	0	0	0	0	0	0	0	0	0	0	0	0	0	0	0	0	0	0	0	0	0	0	0	0	0	0	0	0	0	0	0	0	0	0	0	0	0	0	0	0	0	0	0	0
sll0905		hypothetical protein	0	0	0	0	0	0	0	0	0	0	0	0	0	0	0	0	0	0	0	0	0	0	0	0	0	0	0	0	0	0	0	0	0	0	0	0	0	0	0	0	0	0	0	0	0	0	0
sll0909		unknown protein	0	0	0	0	0.14	0	0	0	0	0	0	0	0	0	0	0	0	0	0	0	0	0	0	0	0	0	0	0	0	0	0	0	0	0	0	0	0	0	0	0	0	0	0	0	0	0	0
sll0910		unknown protein	0	0	0	0	0	0	0	0	0	0	0	0	0	0	0	0	0	0	0	0	0	0	0	0	0	0	0	0	0	0	0	0	0	0	0	0	0	0	0	0	0	0	0	0	0	0	0
sll0912		ABC transporter ATP binding protein	0	0	0	0	0.05	0	0	0	0	0	0	0	0	0	0	0	0	0	0	0	0	0	0	0	0	0	0	0	0	0	0	0	0	0	0	0	0	0	0	0	0	0	0	0	0	0	0
sll0914		unknown protein	0	0	0	0	0	0	0	0	0	0.09	0	0	0	0	0	0	0	0	0	0	0	0	0	0	0	0	0	0	0	0	0	0	0	0	0	0	0	0	0	0	0	0	0	0	0	0	0
sll0915		periplasmic protease	0	0	0	0	0	0	0	0	0	0	0	0	0	0	0	0	0	0	0	0	0	0	0	0	0	0	0	0	0	0	0	0	0	0	0	0	0	0	0	0	0	0	0	0	0	0	0
sll0920	ppc	phosphoenolpyruvate carboxylase	0	0	0	0	0	0	0	0	0	0	0	0	0	0	0	0	0	0	0	0	0	0	0	0	0	0	0	0	0	0	0	0	0.06	0.06	0	0.06	0.1	0.03	0.06	0.1	0.06	0.1	0.06	0.06	0.06	0.03	0
sll0921		two-component response regulator NarL subfamily	0	0	0	0.16	0	0	0	0	0	0	0	0	0	0	0	0	0	0	0	0	0	0	0	0	0	0	0	0	0	0	0	0	0	0	0	0	0	0	0	0	0	0	0	0	0	0	0
sll0923		unknown protein	0	0	0.04	0	0.04	0	0	0	0	0	0	0	0	0	0	0	0.04	0	0	0	0	0	0	0	0	0.04	0	0	0	0	0	0	0.09	0.04	0.04	0.14	0.14	0.09	0.09	0.04	0.04	0.09	0.04	0	0.09	0	0
sll0924		hypothetical protein	0	0	0	0	0	0	0	0	0	0	0	0	0	0	0	0	0	0	0.18	0	0	0	0	0	0	0	0	0	0	0	0	0	0	0	0	0	0	0	0	0	0	0	0	0	0	0	0
sll0927		S-adenosylmethionine synthetase	0	0	0	0	0	0	0	0	0	0	0	0	0	0	0	0	0	0	0	0	0	0	0	0	0	0	0	0	0	0	0	0	0	0	0	0	0	0	0	0	0	0	0	0	0	0	2.03
sll0928	apcD	allophycocyanin-B	0	0	0	0	0	0	0	0	0	0	0	0	0	0	0	0	0	0	0	0	0	0	0	0	0	0	0	0	0	0.21	0.21	0.79	0.48	0.79	1.65	2.91	9.34	3.75	7.51	9.34	7.51	14.26	39.39	26.36	26.36	4.77	1.65
sll0931		hypothetical protein	0	0	0	0	0	0	0	0	0	0	0	0	0	0	0	0	0	0	0	0	0	0	0	0	0	0	0	0	0	0	0	0	0	0	0	0	0	0	0	0	0	0	0	0	0	0	0
sll0932		hypothetical protein	0	0	0	0	0	0	0	0	0	0	0	0	0	0	0	0	0	0	0	0	0	0	0	0	0	0	0	0	0	0	0	0	0	0	0	0	0	0	0	0	0	0	0	0	0	0	0.1
sll0934	ccmA	carboxysome formation protein CcmA	0	0	0	0	0	0	0	0	0	0	0	0	0	0	0	0	0	0	0	0	0	0	0	0	0	0	0	0	0	0	0	0	0	0	0	0	0	0	0	0	0	0	0	0	0	0	0.1
sll0936		putative oxidoreductase	0.07	0	0.07	0	0.07	0	0	0	0	0	0	0	0	0	0	0	0	0	0	0	0	0	0	0	0	0	0	0	0	0	0	0	0	0	0	0	0	0	0	0	0	0	0	0	0	0	0
sll0938		aspartate transaminase	0	0	0	0	0	0	0	0	0	0	0	0	0	0	0	0	0	0	0	0	0	0	0	0	0	0	0	0	0	0	0	0	0	0	0	0	0	0	0	0	0	0	0	0	0	0	0
sll0945	glgA	glycogen synthase	0	0	0	0	0	0	0	0	0	0	0	0	0	0	0	0	0	0	0	0	0	0	0	0	0	0	0	0	0	0	0	0	0	0	0.07	0	0	0	0	0	0	0	0	0	0	0	0
sll0947	lrtA	light repressed protein A homolog	0.18	0	0.18	0.38	0.38	0	0	0	0	0	0	0	0	0	0	0	0	0	0	0	0	0	0	0	0.18	0	0	0	0	0	0	0.38	0.18	0.18	0.38	0.62	0.62	0	0.62	0.38	0.38	0.18	0.38	0.38	0.38	0.38	0.38
sll0982		unknown protein	0	0	0	0	0	0	0	0	0	0	0	0	0	0	0	0	0	0	0	0	0	0	0	0	0	0	0	0	0	0	0	0	0	0	0	0	0	0	0	0	0	0	0	0	0	0	0
sll0985		unknown protein	0	0	0	0	0	0	0	0	0	0	0	0	0	0	0	0	0.05	0	0	0	0	0	0	0	0	0	0	0	0	0	0	0	0	0	0	0	0	0	0	0	0	0	0	0	0	0	0
sll0990		glutathione-dependent formaldehyde dehydrogenase	0	0	0	0	0	0	0	0	0	0	0	0	0	0	0	0	0	0	0	0	0	0	0	0	0	0	0	0	0	0.09	0	0	0	0	0	0	0	0	0	0	0	0	0	0	0	0	0
sll0992		putative esterase	0	0	0	0	0	0	0	0	0	0	0	0	0	0	0	0	0	0	0	0	0	0	0	0	0	0	0	0	0	0	0	0	0	0	0	0	0	0	0	0	0	0	0	0	0	0	0
sll0993		potassium channel	0	0	0	0	0	0	0	0	0	0	0	0	0	0	0	0	0	0	0	0	0	0	0	0	0	0.09	0	0	0	0	0	0	0	0	0	0	0	0	0	0	0	0	0	0	0	0	0
sll0995		hypothetical protein	0	0	0	0	0	0	0	0	0	0	0	0	0	0	0	0	0	0	0	0	0	0	0	0	0	0	0	0	0	0	0	0	0	0	0	0	0	0	0	0	0	0	0	0	0	0	0
sll0997		hypothetical protein	0	0	0	0	0	0	0	0	0	0	0	0	0	0	0	0	0	0	0	0	0	0	0	0	0	0	0	0	0	0	0	0	0	0	0	0	0	0	0	0	0	0	0	0	0	0	0
sll0998	ycf30	LysR family transcriptional regulator	1.33	0.6	0.46	0.6	0.6	0.21	0	0	0	0.21	0.21	0.21	0.21	0.21	0.21	0.21	0.1	0.1	0.1	0.21	0.1	0.1	0.1	0	0	0	0	0	0	0	0	0	0	0	0	0	0	0	0	0	0	0	0	0	0	0	0
sll1004		hypothetical protein	0	0	0	0	0	0	0	0	0	0	0.28	0.08	0.08	0.18	0	0	0	0	0	0	0	0	0	0	0	0	0	0	0	0	0	0	0	0	0	0	0	0	0	0	0	0	0	0	0	0	0
sll1018	pyrC	dihydroorotase	0	0	0	0	0	0	0	0	0.08	0	0	0	0	0	0	0	0	0	0	0	0	0	0	0	0	0.16	0.45	0	0	0	0	0	0	0	0	0	0	0	0	0	0	0	0	0	0	0	0
sll1019		hydroxyacylglutathione hydrolase	0	0	0	0	0	0	0	0	0	0	0	0	0	0	0	0	0	0	0	0	0	0	0	0	0	0	0	0	0	0	0	0	0	0	0	0	0	0	0	0	0	0	0	0	0	0	0
sll1020		probable glycosyltransferase	0.11	0	0	0.11	0	0	0	0	0	0	0	0	0.11	0.11	0	0	0	0	0	0	0	0	0	0	0	0	0	0.11	0	0	0	0	0	0	0	0	0	0	0	0	0	0	0	0	0	0	0
sll1021		hypothetical protein	1.91	0.79	0.55	0.21	0.1	0.21	0	0	0	0	0.05	0	0.05	0	0	0.05	0	0	0	0.05	0	0	0.05	0	0.1	0.16	0.41	0.21	0.1	0	0.05	0.16	0.1	0.1	0.28	0.55	0.55	0.48	0.97	0.71	0.97	0.48	0	0	0	0	0
sll1023		succinyl-CoA synthetase beta chain	0	0	0.08	0	0	0	0	0	0	0.08	0	0	0	0	0	0	0	0	0	0	0	0	0	0	0	0	0	0	0	0	0	0	0	0	0	0	0	0	0	0	0	0	0	0	0	0	0
sll1027	gltD	NADH-dependent glutamate synthase small subunit	0	0	0	0	0	0	0	0	0	0	0	0	0	0	0	0	0	0	0	0	0	0	0	0	0	0	0	0	0	0	0	0	0.07	0	0	0.07	0	0.07	0.14	0.3	0.07	0.14	0.48	1.06	1.35	0	0
sll1028	ccmK2	carbon dioxide concentrating mechanism protein CcmK	1.34	0.33	0	0.33	0	0	0	0	0	0	0	0	0	0	0	0.33	0.33	0	0	0.33	0	0.76	0	0	0	0	0	0	0	0	0	0	0	0.33	0	0	0	0	0	0	0.76	1.34	2.11	2.11	4.47	2.11	3.12
sll1029	ccmK1	carbon dioxide concentrating mechanism protein CcmK	2.42	0	0.85	0	2.42	0	0	0	0	0	0	0	0	0	0	0	0	0	0.85	0	0	0.36	0	0	0	0	0	0	0	0	0	0	0	0	0.85	0	0.85	0.85	0.85	1.51	0.85	2.42	2.42	7.58	5.31	7.58	5.31
sll1030	ccmL	carbon dioxide concentrating mechanism protein CcmL, putative carboxysome assembly protein	0	0	0	0	0	0	0	0	0	0	0	0	0	0	0	0	0	0	0	0	0	0	0	0.36	0	0	0	0	0	0	0	0	0	0	0	0	0	0	0	0	0	0	0	0	0	0	0
sll1031	ccmM	carbon dioxide concentrating mechanism protein CcmM, putative carboxysome structural protein	0.34	0.05	0.05	0.1	0.05	0	0	0	0	0	0	0	0	0	0	0	0	0	0	0	0	0	0	0	0.05	0	0	0	0	0	0	0	0	0	0	0	0	0	0	0	0	0	0	0	0	0	0
sll1033		probable protein phosphatase	0	0	0	0	0	0	0	0	0	0	0	0	0	0	0	0	0	0	0	0	0	0	0	0	0	0	0	0	0	0	0	0	0	0	0	0	0	0	0	0	0	0	0.1	0.21	0.1	0.05	0.05
sll1035		uracil phosphoribosyltransferase	0	0	0	0	0	0	0	0	0	0	0	0	0	0	0	0	0	0	0	0	0	0	0	0	0	0	0	0	0	0	0	0	0	0	0	0	0.16	0	0	0	0	0	0	0	0	0	0
sll1043		polyribonucleotide nucleotidyltransferase	0	0.05	0	0	0	0	0	0	0	0	0	0	0	0	0	0	0	0	0	0	0	0	0	0	0	0	0	0	0	0	0	0.15	0.32	1.42	3.43	4.09	4.85	4.09	2.67	5.13	4.85	0.32	0.2	0.05	0.05	0	0
sll1051	cpcF	phycocyanin alpha-subunit phycocyanobilin lyase	0	0	0	0	0	0	0	0	0	0	0	0	0	0	0	0	0	0	0	0	0	0	0	0	0	0	0	0	0	0	0	0	0	0	0	0	0	0	0	0	0	0	0.16	0	0	0	0
sll1053		hypothetical protein	0	0	0	0	0	0	0	0	0	0	0	0	0	0	0	0	0	0	0	0	0	0	0	0	0	0	0	0	0	0	0	0	0	0	0	0	0	0	0	0	0	0	0.07	0.07	0.07	0.07	0.21
sll1054		hypothetical protein	0	0	0	0	0	0	0	0	0	0	0	0	0	0	0	0	0	0	0	0	0	0	0	0	0	0	0	0	0	0	0	0	0	0	0	0	0	0	0	0	0	0	0	0	0	0	0
sll1056	purL	phosphoribosylformyl glycinamidine synthetase II	0	0	0	0	0	0	0	0	0	0	0	0	0	0	0	0	0	0	0	0	0	0	0	0	0	0	0	0	0	0	0	0	0	0	0	0	0	0	0	0	0	0.04	0	0.09	0.09	0.04	0
sll1058	dapB	dihydrodipicolinate reductase	0	0	0	0	0	0	0	0	0	0	0	0	0	0	0	0	0	0	0	0	0	0	0	0	0	0	0	0	0	0	0	0	0	0	0	0	0	0	0	0	0	0	0	0	0	0	0
sll1059		adenylate kinase	0	0	0	0	0	0	0	0	0	0	0	0	0	0	0	0	0	0	0	0	0	0	0	0	0	0	0	0	0	0	0	0	0	0	0	0	0	0	0	0	0	0	0	0	0	0	0
sll1060		hypothetical protein	0	0.03	0	0	0.03	0	0	0	0	0	0	0	0	0	0	0	0	0	0	0	0	0	0	0	0	0	0	0	0	0	0	0	0	0	0	0	0	0	0	0	0	0	0.06	0.03	0	0	0
sll1064		hypothetical protein	0	0	0	0	0	0	0	0	0	0	0	0	0	0	0	0	0	0	0	0	0	0	0	0	0	0	0	0	0	0	0	0	0	0	0	0	0	0	0	0	0	0	0	0	0	0	0
sll1069		3-oxoacyl-[acyl-carrier-protein] synthase II	0	0	0	0	0	0	0	0	0	0	0	0	0	0	0	0	0	0	0	0	0	0	0	0	0	0	0	0	0	0	0	0	0	0	0	0	0	0	0	0	0	0	0	0	0	0	0
sll1070		transketolase	0	0	0	0	0	0	0	0	0	0	0	0	0	0	0	0	0	0	0	0	0	0	0	0	0	0	0	0	0	0	0	0	0	0	0	0	0.05	0.05	0	0.05	0.05	0	0	0	0.05	0	0.05
sll1074	leuS	leucyl-tRNA synthetase	0	0	0	0	0	0	0	0	0	0	0	0	0	0	0	0	0	0	0	0	0	0	0	0	0	0	0	0	0	0	0	0	0	0	0.04	0	0	0	0.04	0	0	0	0	0	0	0	0
sll1076	pacL	cation-transporting ATPase PacL	0	0	0	0	0	0	0	0	0	0	0	0	0	0	0	0	0	0	0	0	0	0	0	0	0	0	0	0	0	0	0	0	0.03	0	0	0	0	0	0	0	0	0.03	0	0	0	0	0
sll1077	speB2	agmatinase	0	0	0	0	0	0	0	0	0	0	0	0	0	0	0	0	0	0	0	0	0	0	0	0	0	0	0	0	0	0	0	0	0	0	0	0	0	0	0	0	0	0	0	0	0	0.28	0
sll1089		periplasmic protein, function unknown	0	0	0	0	0	0	0	0	0	0	0	0	0	0	0	0	0	0	0	0	0	0	0	0	0	0	0	0	0	0	0	0	0	0	0	0	0	0	0	0	0	0	0	0	0	0	0
sll1091	chlP	geranylgeranyl hydrogenase	0	0	0	0	0	0	0	0	0	0	0	0	0	0	0	0	0	0	0	0	0	0	0	0	0	0	0	0	0	0	0	0	0	0	0	0	0	0	0	0	0	0	0	0	0	0	0
sll1096	rps12	30S ribosomal protein S12	0	0	0	0	0	0	0.62	0.27	0.62	0.27	0.27	0	0.27	0.27	0.27	0	0	0	0	0.27	0	0	0	0	0.27	0	0	0	0	0	0	0	0	0	0	0	0	0	0	0	0	0	0	0	0	0	0
sll1097	rps7	30S ribosomal protein S7	0	0	0	0.22	8.08	2.33	5.08	5.08	8.08	44.2	6.43	5.08	1.23	2.33	3.07	8.08	3.07	6.43	10.1	12.57	15.58	6.43	3.07	3.98	3.98	2.33	2.33	1.23	0.49	0	0	0.49	1.73	0.83	1.23	0.83	0.22	0.49	0.22	0.22	0.22	0	0	0.22	0.22	0	0
sll1098	fus	elongation factor EF-G	0	0	0	0	0	0	0	0	0	0	0	0	0	0	0	0	0	0	0	0	0	0	0	0	0	0	0	0	0	0	0	0	0.1	0.1	0	0	0.05	0	0	0.1	0.05	0.1	0.15	0.15	0.15	0.05	0.05
sll1099	tufA	elongation factor Tu	2.16	0.64	1.47	1.47	1.47	0.39	0.64	0.64	0.78	0.64	0.64	0.51	0.64	0.93	1.68	1.68	2.16	1.27	1.47	2.72	1.91	1.91	1.09	0.93	2.43	2.72	2.43	3.76	2.72	1.47	2.16	6.8	9.83	9.83	14.04	14.04	15.33	12.85	25.73	23.62	16.73	28.02	14.04	23.62	36.13	14.04	14.04
sll1101	rps10	30S ribosomal protein S10	0	0	0	0	0	0	0	0	0.33	0	0	0	0	0	0	0	0.33	0	0	0	0.33	0	0	0.33	0	0	0.33	0	0	0	0	0	0	0	0	0	0	0	0	0.33	0.33	0	0.33	0	0.33	0	0
sll1106		hypothetical protein	1.17	0.79	1.17	1.17	1.17	0	0.21	0.21	0	0.47	0.47	0.47	0.47	0.79	0	0.47	0	0.21	1.17	0.21	0.47	0.21	0	0	0.21	0.21	0.47	0.47	0	0	0	0.21	0	0	0	0	0	0	0	0.47	0.21	0.21	0.21	0	0.47	0.47	0.21
sll1108		stationary-phase survival protein SurE homolog	0	0	0	0	0	0	0	0	0	0	0	0	0	0	0	0	0	0	0	0	0	0	0	0	0	0	0	0	0	0	0	0	0	0	0	0	0	0	0	0	0	0	0	0	0	0	0
sll1109		hypothetical protein	0	0	0	0	0	0	0	0	0	0	0	0	0	0	0	0	0	0	0	0	0	0	0	0	0	0	0	0	0	0	0	0	0	0	0	0	0	0	0	0	0	0	0	0	0	0	0
sll1110	prfA	peptide chain release factor 1	0	0	0	0	0	0	0	0.09	0	0	0	0	0	0	0	0	0	0	0	0	0	0	0	0	0	0	0	0	0	0	0	0	0	0	0	0	0	0	0	0	0	0	0	0	0	0	0
sll1118		hypothetical protein	0	0	0	0.35	0	0	0	0	0	0	0	0	0	0	0	0	0	0	0	0	0	0	0	0	0	0	0	0	0	0	0	0	0	0	0	0	0	0	0.35	1.45	1.45	1.45	1.45	1.45	0.35	0	0
sll1121		hypothetical protein	0	0	0	0	0	0	0	0	0	0	0	0	0	0	0	0	0	0	0	0	0	0	0	0	0	0	0	0	0.04	0	0	0	0	0	0	0.04	0	0	0	0.04	0	0	0	0	0	0	0
sll1124	plpA	two-component sensor histidine kinase, phytochrome-like protein	0	0	0	0.02	0	0	0	0	0	0	0	0	0	0	0	0	0	0	0	0	0	0	0	0	0	0	0	0	0	0	0	0	0	0	0	0	0	0	0	0	0	0	0	0	0	0	0
sll1127	menB	1,4-dihydroxy-2-naphthoate synthase	0	0	0	0	0	0	0	0	0	0	0	0	0	0	0	0	0	0	0	0	0	0	0	0	0	0	0	0	0	0	0	0	0	0	0	0	0	0.12	0	0	0.12	0.12	0.26	0.42	0.59	0.12	0
sll1130		unknown protein	0	0	0	0	0	0	0	0	0	0	0	0	0	0	0	0	0	0	0	0	0	0	0	0	0	0	0	0	0	0	0	0	0	0	0	0	0.3	0	0	0.3	0.3	0.7	1.89	0.7	3.91	0.3	0.3
sll1135		unknown protein	0	0	0	0	0	0	0	0	0	0	0	0	0	0	0	0	0	0	0	0	0	0	0	0	0	0	0	0	0	0	0	0	0	0	0	0	0	0	0	0	0	0	0	0	0	0	0
sll1138		hypothetical protein	0	0	0	0	0	0	0	0	0	0	0	0	0	0	0	0	0	0	0	0	0	0	0	0	0	0	0	0	0	0	0	0	0	0.14	0	0	0	0	0	0	0	0	0	0	0	0	0
sll1143	pcrA	ATP-dependent helicase PcrA	0	0	0	0	0	0	0	0	0	0	0	0	0	0	0	0	0	0	0	0	0	0.04	0	0	0	0	0	0	0	0	0	0	0	0	0	0	0	0	0	0	0	0	0	0	0	0	0
sll1151		unknown protein	0	0	0	0	0	0	0	0	0	0	0	0	0	0	0	0	0	0	0	0	0.06	0	0	0	0	0	0	0	0	0	0	0	0	0	0	0	0	0	0	0	0	0	0	0	0	0	0
sll1154		putative antibiotic efflux protein	0	0	0	0	0	0	0	0	0	0	0	0	0	0	0	0	0	0	0	0	0	0	0	0	0	0	0	0	0.08	0	0	0	0	0	0	0	0	0	0	0	0	0	0	0	0	0	0
sll1158		hypothetical protein	0	0	0	0	0	0	0	0	0	0	0	0	0	0	0	0	0	0	0	0	0	0	0	0	0	0	0	0	0.27	0	0	0	0	0	0	0	0	0	0	0	0	0	0	0	0	0	0
sll1162		hypothetical protein	0	0	0	0	0	0	0	0	0	0	0	0	0	0	0	0	0	0	0	0	0	0	0	0	0	0	0	0	0	0	0	0	0	0	0	0	0	0	0	0	0	0	0	0.14	0	0	0
sll1165		DNA mismatch repair protein	0	0	0	0	0	0	0	0	0	0	0	0	0	0	0	0	0	0	0	0	0	0	0	0	0	0	0	0	0	0	0	0	0	0	0	0	0	0	0	0	0.04	0	0	0	0	0	0
sll1166		hypothetical protein	0	0	0	0	0	0	0	0	0	0	0	0	0	0	0	0	0	0	0	0	0	0	0	0	0	0	0.09	0	0	0	0	0	0	0	0	0	0	0	0	0	0	0	0	0	0	0	0
sll1170		unknown protein	0	0	0	0	0	0	0	0	0	0	0	0	0	0	0	0	0	0	0	0	0	0	0	0	0	0	0	0	0	0	0	0	0	0	0	0	0	0	0	0	0	0	0	0	0	0	0
sll1172	thrC	threonine synthase	0	0	0	0	0	0	0	0	0	0	0	0	0	0	0	0	0	0	0	0	0	0	0	0	0	0	0	0	0	0	0	0	0	0	0	0	0	0	0	0	0	0	0	0	0	0	0
sll1174		unknown protein	0	0	0	0	0	0	0	0	0	0	0	0	0	0	0	0	0	0	0	0	0	0	0	0	0	0	0	0	0	0	0	0	0	0	0	0	0	0	0	0	0	0	0	0	0	0	0
sll1180		toxin secretion ABC transporter ATP-binding protein	0	0	0	0	0	0	0	0	0	0	0	0	0	0	0	0	0	0	0	0	0	0	0	0	0	0	0	0	0	0	0	0	0	0	0	0	0	0	0	0	0	0	0	0	0	0	0
sll1181		similar to hemolysin secretion protein	0	0	0	0	0	0	0	0	0	0	0	0	0	0	0	0	0	0	0	0	0	0	0	0	0.06	0	0	0	0	0	0	0	0	0	0	0	0	0	0	0	0	0	0	0	0	0	0
sll1184	ho1	heme oxygenase	0	0	0	0	0	0	0	0	0	0	0	0	0	0	0	0	0	0	0	0	0	0	0	0	0	0	0	0	0	0	0	0	0	0	0	0	0	0	0	0	0	0	0	0	0	0	0
sll1185	hemF	coproporphyrinogen III oxidase, aerobic (oxygen-dependent)	0	0	0	0	0	0	0	0	0	0	0	0	0	0	0	0	0	0	0	0	0	0	0	0	0	0	0	0	0	0	0	0	0	0	0	0	0	0	0	0	0	0	0	0	0	0	0
sll1188		hypothetical protein	0	0	0	0	0	0	0	0	0	0	0	0	0	0	0	0	0	0	0	0	0	0	0	0	0	0	0	0	0	0	0	0	0	0	0	0	0	0	0	0	0	0	0	0	0	0	0
sll1194	psbU	photosystem II 12 kDa extrinsic protein	0	0	0	0	0	0	0	0	0	0	0	0	0	0	0	0	0	0	0	0	0	0	0	0	0	0	0	0	0	0	0	0	0	0	0	0	0	0	0	0	0	0	0	0	0	0	0
sll1196		phosphofructokinase	0	0	0	0	0	0	0	0	0	0	0	0	0	0	0	0	0	0	0	0	0	0	0	0	0	0	0	0	0	0	0	0	0	0	0	0	0	0	0	0	0	0	0	0	0	0	0
sll1198		tRNA (guanine-N1)-methyltransferase	0	0	0	0	0	0	0	0	0	0	0	0.15	0	0	0	0	0	0	0	0	0	0	0	0	0	0	0	0	0	0	0	0	0	0	0	0	0	0	0	0	0	0	0	0	0	0	0
sll1201		hypothetical protein	0	0	0	0	0	0	0	0	0	0	0	0	0	0	0	0	0	0	0	0	0	0.27	0	0	0	0	0	0	0	0	0	0	0	0	0	0	0	0	0	0	0	0	0	0	0	0	0
sll1212		GDP-mannose 4,6-dehydratase	0	0	0	0	0	0	0	0	0	0	0	0	0	0	0	0	0	0	0	0	0	0	0	0	0	0	0	0	0	0	0	0	0	0	0	0	0	0	0	0	0	0	0	0	0	0.09	0.68
sll1213		GDP-fucose synthetase	0	0	0	0	0	0	0	0	0	0	0	0	0	0	0	0	0	0	0	0	0	0	0	0	0	0	0	0	0	0	0	0	0	0	0	0	0	0	0	0	0	0	0	0	0	0	0
sll1214	ycf59	hypothetical protein YCF59	0	0	0	0	0	0	0	0	0	0	0	0	0	0	0	0	0	0	0	0	0	0	0	0	0	0	0	0	0	0	0	0	0	0	0	0	0	0	0	0	0	0	0	0	0	0	0
sll1217		unknown protein	0	0	0	0	0	0	0	0	0	0	0	0	0	0	0	0	0	0	0	0	0	0	0.15	0	0	0	0	0	0	0	0	0	0	0	0	0	0	0	0	0	0	0	0	0	0	0	0
sll1218	ycf39	hypothetical protein YCF39	0	0	0	0	0	0	0	0	0	0	0	0	0	0	0	0	0	0	0	0	0	0	0	0	0	0	0	0	0	0	0	0	0	0	0	0	0	0	0	0	0	0	0	0	0	0	0
sll1220	hoxE	putative diaphorase subunit of the bidirectional hydrogenase	0	0	0	0	0	0	0	0	0	0	0	0	0	0	0	0	0	0	0	0	0	0	0	0	0	0	0	0	0	0	0	0	0	0	0	0	0	0	0	0	0	0	0	0	0	0	0.2
sll1221	hoxF	diaphorase subunit of the bidirectional hydrogenase	0	0	0	0	0	0	0	0	0	0	0	0	0	0	0	0	0	0	0	0	0	0	0	0	0	0	0	0	0	0	0	0	0	0	0	0	0	0	0	0	0	0	0	0	0	0	0.13
sll1223	hoxU	diaphorase subunit of the bidirectional hydrogenase	0	0	0	0	0	0	0	0	0	0	0	0	0	0	0	0	0	0	0	0	0	0	0	0	0	0	0	0	0	0	0	0	0	0	0	0	0	0	0	0	0	0	0	0	0	0	0.48
sll1226	hoxH	hydrogenase subunit of the bidirectional hydrogenase	0	0	0	0	0	0	0	0	0	0	0	0	0	0	0	0	0	0	0	0	0	0	0	0	0	0	0	0	0	0	0	0	0	0	0	0	0	0	0	0	0	0	0	0	0	0.14	0.4
sll1228	hik4	two-component hybrid sensor and regulator	0.11	0	0	0	0	0	0	0	0	0	0	0	0	0	0	0.05	0	0	0	0	0	0	0	0	0	0	0	0	0	0	0	0	0	0	0	0	0	0	0	0	0	0	0	0	0	0	0
sll1233		hypothetical protein	0	0	0	0	0	0	0	0	0	0	0	0	0	0	0	0	0	0	0	0	0	0	0	0	0	0	0	0	0	0	0	0	0	0	0	0	0	0	0	0	0	0	0	0	0	0	0.11
sll1234		adenosylhomocysteinase	0	0	0	0	0	0	0	0	0	0	0	0	0	0	0	0	0	0	0	0	0	0	0	0	0	0	0	0	0	0	0	0	0	0	0	0	0	0	0	0	0	0	0	0	4.48	13.98	0.72
sll1236		unknown protein	0	0	0	0	0	0	0	0	0	0	0	0	0	0	0	0	0	0	0	0	0	0	0	0	0	0	0	0	0	0	0	0	0	0	0	0	0	0	0	0	0	0	0	0	0	0	0
sll1239		unknown protein	0	0	0	0	0.18	0	0	0	0	0	0	0	0	0	0	0	0	0	0	0	0	0	0	0	0	0	0	0	0	0	0	0	0	0	0	0	0	0	0	0	0	0	0	0	0	0	0
sll1242		hypothetical protein	0	0	0	0	0	0	0	0	0	0	0	0	0	0	0	0	0	0	0	0	0	0	0	0	0	0	0	0	0	0	0	0	0	0	0	0	0	0	0	0	0	0	0	0	0	0	0
sll1244	rpl9	50S ribosomal protein L9	0	0	0	0	0	0	0	0	0	0.23	0	0	0	0	0	0	0	0	0	0	0	0	0	0	0	0	0	0	0	0	0	0	0	0.23	0.23	0.23	0.23	0.23	0.23	0.23	0.23	0.52	0.52	0.23	0.23	0	0.23
sll1247		hypothetical protein	0	0	0	0	0	0	0	0	0	0	0.07	0	0	0	0	0	0	0	0	0	0	0	0	0	0	0	0	0	0	0	0	0	0	0	0	0	0	0	0	0	0	0	0	0	0	0	0
sll1249	panC	pantothenate synthetase/cytidylate kinase	0	0	0	0	0	0	0	0	0	0	0	0	0	0	0	0	0	0	0	0	0	0	0	0	0	0	0	0	0	0	0	0	0	0	0	0	0	0	0	0	0	0	0	0	0	0	0
sll1252		hypothetical protein	0.28	0	0	0	0	0	0	0	0	0	0	0	0	0	0	0	0	0	0	0	0	0	0	0	0	0	0	0	0	0	0	0	0	0	0	0	0	0	0	0	0	0	0	0	0	0	0
sll1253		similar to polyA polymerase	0	0	0	0	0	0	0	0	0	0	0	0	0	0	0	0	0	0	0	0	0	0.03	0	0	0	0	0	0	0	0	0	0	0	0	0	0	0	0	0	0	0.03	0	0	0	0	0	0
sll1254		hypothetical protein	0	0	0	0	0	0	0	0	0	0	0	0	0	0	0	0	0	0	0	0	0	0	0	0	0	0	0	0	0	0	0	0	0	0	0	0	0	0	0	0	0	0	0	0	0	0	0
sll1258		dCTP deaminase	0	0	0	0	0	0	0	0	0	0	0	0	0	0	0	0	0	0	0	0	0	0	0	0	0	0	0	0	0	0	0	0	0	0	0	0	0	0	0	0	0.18	0	0	0	0.18	0	0
sll1260	rps2	30S ribosomal protein S2	0.12	0	0.12	0	0.12	0	0	0	0	0	0	0	0	0	0	0	0	0	0	0	0	0	0	0.12	0.6	0.42	0.27	0.42	0.12	0.27	0.6	0.6	3.1	2.24	1.56	2.65	2.65	2.65	1.88	2.65	1.56	1.56	1.56	2.24	1.56	0.6	0.6
sll1261	tsf	elongation factor TS	0.16	0	0.16	0.16	0.34	0	0	0	0	0	0	0	0	0	0	0	0	0	0	0	0	0	0	0	0	0	0	0	0	0	0	0	0	0	0	0	0	0	0	0	0	0	0	0	0	0	0
sll1262		hypothetical protein	0	0	0	0	0	0	0	0	0	0	0	0	0	0	0	0	0.22	0.81	2.28	1.21	2.28	1.69	4.95	6.26	1.69	6.26	3.88	3.88	18.54	28.05	6.26	0.49	0.22	0	0	0	0	0	0	0	0	0	0	0	0	0	0
sll1268		unknown protein	0	0	0	0	0	0	0	0	0	0	0	0	0	0	0	0	0	0	0	0	0	0	0	0	0	0	0	0.07	0	0	0	0	0	0	0	0	0	0	0	0	0	0	0	0	0	0	0
sll1270	bgtB	periplasmic substrate-binding and integral membrane protein of the ABC-type Bgt permease for basic amino acids and glutamine BgtB	0	0	0	0	0	0	0	0	0	0	0	0	0	0	0	0	0	0	0	0	0	0	0	0	0.06	0	0.06	0.06	0	0	0	0	0.06	0	0	0	0	0.13	0.21	0.13	0.21	0.37	0	0.06	0.06	0	0
sll1272		unknown protein	0.13	0.13	0.28	0	0	0	0.13	0.13	0	0	0	0	0	0	0	0	0	0.13	0	0.13	0	0	0	0	0	0.13	0	0	0	0	0	0	0	0	0	0	0.13	0	0.13	0	0	0	0	0	0	0	0
sll1275		pyruvate kinase 2	0.12	0.06	0	0.06	0.06	0	0	0	0	0	0	0	0	0	0	0.06	0	0	0	0	0	0.06	0.06	0	0.06	0	0	0.06	0	0	0	0.33	1.22	0.33	0.06	0.26	0.26	0.33	0.33	0.19	0.33	0.41	0.19	0.26	0.06	0.06	0
sll1276		ATP-binding protein of ABC transporter	0	0	0	0	0	0	0	0	0	0	0.06	0	0	0	0	0	0	0	0	0.06	0	0	0	0	0	0	0	0	0	0	0	0	0	0	0	0	0	0	0	0	0	0	0	0	0	0	0
sll1282	ribH	riboflavin synthase beta subunit	0	0	0	0	0	0	0	0	0	0	0	0	0	0	0	0	0.22	4.89	0.81	0	0	0	0	0	0	0	0	0	0	0	0	0	0	0	0	0	0	0	0	0	0	0	0	0	0	0	0
sll1284		esterase	0	0	0	0	0	0	0	0	0	0	0	0	0	0	0	0	0	0	0	0	0	0	0	0	0	0	0	0	0	0	0	0	0	0	0	0	0	0	0	0	0	0	0	0	0	0	0
sll1285		hypothetical protein	0	0	0	0	0	0	0	0	0	0	0	0	0	0	0	0	0	0	0	0	0	0	0	0	0	0	0	0	0	0	0	0	0	0	0	0.11	0.11	0	0	0.11	0	0	0.11	0	0	0	0
sll1290		probable ribonuclease II	0	0	0	0	0	0	0	0	0	0	0	0	0	0	0	0	0	0	0	0	0	0	0	0	0	0	0	0	0	0	0	0	0	0	0	0	0	0	0	0	0	0	0	0	0	0	0
sll1291		two-component response regulator PatA subfamily	0.08	0	0.17	0	0	0.08	0	0	0	0	0	0	0	0	0	0.08	0	0	0	0	0	0	0	0	0	0	0	0	0	0	0	0	0	0	0	0	0	0	0	0	0	0	0	0	0	0	0
sll1292		two-component response regulator CheY subfamily	0	0	0	0	0	0	0	0	0	0	0	0	0	0	0	0	0	0	0	0	0	0	0	0	0	0	0	0	0	0	0	0	0	0	0	0	0	0	0	0	0	0	0	0	0	0	0
sll1294		methyl-accepting chemotaxis protein	0	0	0	0	0	0	0	0	0	0	0.04	0	0.07	0.11	0.11	0.37	0.53	0.53	0.64	0.42	0.42	0.37	0.11	0	0.07	0	0	0.04	0	0	0.04	0.04	0	0	0	0	0	0	0	0	0	0	0	0	0	0	0
sll1296	hik39	two-component hybrid sensor and regulator	0.04	0.04	0	0	0	0	0	0	0	0	0	0	0	0	0	0	0	0	0	0	0	0	0	0	0	0	0	0	0	0	0	0	0	0	0	0	0	0	0	0	0	0	0	0	0	0	0
sll1298		putative carboxymethylenebutenolidase	0	0	0	0	0	0	0	0	0	0	0	0	0	0	0	0	0	0	0	0	0	0	0	0	0	0	0	0	0	0	0.14	0	0	0	0	0	0	0	0	0	0	0	0	0	0	0	0
sll1299		acetate kinase	0	0	0	0	0	0	0	0	0	0	0	0	0	0	0	0	0	0	0	0	0	0	0	0	0	0	0	0	0	0	0	0	0	0	0	0	0	0	0	0	0	0	0	0	0	0	0
sll1304		unknown protein	0	0	0	0	0	0	0	0	0	0	0	0	0	0	0	0	0	0	0	0	0	0	0	0	0	0	0	0	0	0	0	0	0	0.11	0	0.11	0	0	0	0	0	0	0	0	0	0	0.24
sll1305		probable hydrolase	0	0	0	0	0	0	0	0	0	0	0	0	0	0	0	0	0	0	0	0	0	0	0	0	0	0	0	0	0	0	0	0	0	0	0	0	0	0	0	0	0	0	0	0	0	0	0
sll1306		periplasmic protein, function unknown	0	0	0	0	0	0	0	0	0	0	0	0	0	0	0	0	0	0	0.1	0	0	0	0	0	0	0	0	0	0	0	0	0.1	0.32	1.32	1.8	3.47	5.5	0.45	0.1	0	0.1	0	0	0	0	0	0
sll1307		periplasmic protein, function unknown	0	0	0	0	0	0	0	0	0	0	0	0	0	0	0	0	0	0	0	0	0	0	0	0	0	0	0	0	0	0	0	0	0	0	0	0	0	2.22	3.75	1.18	0	0	0	0	0	0	0
sll1308		probable oxidoreductase	0	0	0	0	0	0	0	0	0	0	0	0	0	0	0	0	0	0	0	0	0	0	0	0	0	0	0	0	0	0	0	0	0	0	0	0	0	0	0	0	0	0	0	0	0	0	0
sll1314		putative C4-dicarboxylase binding protein, periplasmic protein	0	0	0	0	0	0	0	0	0	0	0	0	0	0	0	0	0	0	0	0	0	0	0	0	0	0	0	0	0	0	0	0	0	0	0	0	0	0	0	0	0	0	0	0	0	0	0
sll1315		unknown protein	0	0	0	0	0	0	0	0	0	0	0	0	0	0	0	0	0	0	0	0	0	0	0	0	0	0	0	0	0	0	0	0	0	0	0	0	0	0	0	0	0	0	0	0	0	0	0
sll1316	petC1	cytochrome b6-f complex iron-sulfur subunit (Rieske iron sulfur protein)	0	0	0	0	0	0	0	0	0	0	0	0	0	0	0	0	0	0	0	0	0	0	0	0	0	0	0	0	0	0	0	0	0	0	0	0	0	0	0	0	0	0	0	0	0	0	0
sll1317	petA	apocytochrome f, component of cytochrome b6/f complex	0	0	0	0	0	0	0	0	0	0	0	0	0	0	0	0	0	0	0	0	0	0	0	0	0	0	0.66	0.5	0	0	0	0.36	0.11	1.25	1.25	2.73	2.05	0.22	0	0.11	0.36	0.22	0.11	0.22	0.22	0.5	1.75
sll1318		hypothetical protein	0	0	0	0	0	0	0	0	0	0	0	0	0	0	0	0	0	0	0	0.15	0	0	0.15	0	0	0	0	0	0	0	0	0	0	0	0	0	0	0	0	0	0	0	0	0	0	0	0
sll1322	atpI	ATP synthase A chain of CF(0)	0	0	0	0	0	0	0	0	0	0	0	0	0	0	0	0	0	0	0	0	0	0	0	0.12	0.12	0	0.12	0.12	0.12	0.12	0	0.12	0.12	0.59	0.12	0.12	0.12	0	0	0	0	0	0	0	0	0	0
sll1323	atpG	ATP synthase subunit b' of CF(0)	0	0	0	0	0	0	0	0	0	0	0	0	0	0	0	0	0	0	0	0	0	0.54	0.54	0	0.91	1.36	1.93	2.63	0	0	1.36	0.91	1.93	2.63	0	0	0	0	0	0	0	0	0	0	0	0	0
sll1324	atpF	ATP synthase B chain (subunit I) of CF(0)	0	0	0	0	0	0	0	0	0	0	0	0	0	0	0	0	0	0	0.43	1.43	1.43	4.92	4.92	4.92	4.92	6.07	2.47	6.07	1.91	1.43	3.96	11.06	11.06	49.05	1.43	1.43	0	0	0	0	0	0	0	0	0	0	0
sll1325	atpD	ATP synthase delta chain of CF(1)	0.42	0.42	0.42	0.19	0	0	0	0	0	0.19	0.19	0	0	0	0	0	0.19	0	0.19	0.19	0.42	3.06	3.06	1.4	1.4	0.69	1.4	0.42	0.69	0.42	0.69	1.01	0.69	0.42	0.42	1.01	1.4	0.69	1.01	0.69	0.19	0.42	0.69	0.19	0.19	0	0
sll1326	atpA	ATP synthase alpha chain	0	0	0	0	0	0	0	0	0	0	0	0	0	0	0	0.07	0	0.07	0.82	0.49	0.95	3.64	6.39	3.06	1.54	1.72	1.54	2.8	2.32	1.54	1.38	1.91	1.72	2.8	1.72	1.72	2.11	2.11	2.55	2.32	2.32	1.72	2.8	1.91	3.34	0.95	1.38
sll1327	atpC	ATP synthase gamma chain	0	0	0	0	0	0	0	0	0	0	0	0	0	0	0	0	0	0	0.11	0	0.11	1.81	1.81	1.06	0.36	0.36	0.23	0.51	0.23	0.11	0.23	0.36	0.51	0.51	0.51	0.23	0.68	0.51	0.51	0.68	0.36	0.68	0.23	0.68	0.11	0.36	0.23
sll1334		two-component sensor histidine kinase	0.56	0.29	0.46	0.37	0.46	0.07	0	0	0.07	0.13	0.07	0.07	0.07	0.07	0	0.07	0.13	0	0.07	0.07	0	0	0	0	0	0	0	0	0	0	0	0	0	0.07	0	0	0	0	0	0	0	0	0	0	0	0	0
sll1336		hypothetical protein	0	0	0	0	0	0	0	0	0	0	0	0	0	0	0	0	0	0	0	0	0	0	0	0	0	0	0	0	0	0	0	0	0	0	0	0	0	0.15	0.32	1.28	2.61	1.28	0.1	0	0	0	0
sll1341		bacterioferritin	0	0	0	0	0	0	0	0	0	0	0	0	0	0	0	0	0	0	0	0	0	0	0	0	0	0	0	0	0	0	3.58	204.36	16.33	0.77	0	0	0	0	0	0	0	0	0	0	0	0	0
sll1342	gap2	NAD(P)-dependent glyceraldehyde-3-phosphate dehydrogenase	0	0	0	0	0	0	0	0	0	0	0	0	0	0	0	0	0	0	0	0	0	0	0	0	0	0	0	0	0	0	0	0	0	0	0	0	0	0	0	0	0.34	0.22	0.1	0.1	0.22	0.34	0.22
sll1343		aminopeptidase	0	0	0	0	0	0	0	0.04	0	0	0	0	0	0	0	0	0	0	0	0	0	0	0	0	0.08	5.57	0	0.04	0.04	0	0	0	0	0	0	0	0	0	0	0.08	0	0	0	0	0	0	0
sll1348		hypothetical protein	0	0	0	0	0	0	0	0	0	0	0	0	0	0	0	0	0	0	0	0	0	0	0	0	0	0	0	0	0	0	0	0	0	0	0	0	0	0	0	0.11	0	0	0	0	0	0	0
sll1349		phosphoglycolate phosphatase	0	0	0	0	0	0	0	0	0	0	0	0	0	0	0	0	0	0	0	0	0	0	0	0	0	0	0	0	0	0	0	0	0	0	0	0	0	0	0	0	0	0	0	0	0.15	0	0
sll1350		hypothetical protein	0	0	0	0	0	0.08	0	0	0	0	0	0	0	0	0	0	0	0	0	0	0	0	0	0	0	0	0	0	0	0	0	0	0	0	0	0	0	0	0	0	0	0	0	0	0	0	0
sll1356		glycogen phosphorylase	0	0	0	0	0	0	0	0	0	0	0	0	0	0	0	0	0	0	0	0	0	0	0	0	0	0	0	0	0	0	0	0	0	0	0	0	0	0	0	0	0	0	0.12	0.08	0.35	0.3	2.84
sll1358		putative oxalate decarboxylase, periplasmic protein	0	0	0	0	0	0	0	0	0	0	0	0	0	0	0	0	0	0	0	0	0	0	0	0	0	0	0	0	0	0	0	0	0	0	0	0	0.65	1.3	0.28	0.09	0	0	0	0	0	0	0
sll1362	ileS	isoleucyl-tRNA synthetase	0	0	0	0	0	0	0	0	0	0	0	0	0	0	0	0	0	0	0	0	0	0	0	0	0	0	0	0	0	0	0	0	0	0.03	0	0	0	0	0	0	0.03	0.03	0.03	0	0.07	0	0
sll1363	ilvC	ketol-acid reductoisomerase	0	0	0	0	0	0	0	0	0	0	0	0	0	0	0	0	0	0	0	0	0	0	0	0.09	0	0.09	0.87	1.45	41.91	60.38	0.43	0.43	0.09	0	0	0	0	0	0	0	0	0	0	0	0	0	0
sll1365		unknown protein	0	0	0	0	0	0	0	0	0	0	0	0	0	0	0	0	0	0	0	0	0	0	0	0	0	0	0	0	0	0	0	0	0	0	0	0	0	0	0	0	0	0	0	0.05	0	0	0
sll1370	rfbM	mannose-1-phosphate guanylyltransferase	0	0	0	0	0	0	0	0	0	0	0	0	0	0	0	0	0	0	0	0	0	0	0	0	0	0	0	0	0	0	0	0	0	0	0	0	0	0	0	0	0	0	0	0	0	0	0
sll1380		periplasmic protein, function unknown	0	0	0	0	0	0	0	0	0	0	0	0	0	0	0	0	0	0	0	0	0	0	0	0	0	0	0	0	0	0	0	0	0	0	0	0	0	0	0	0	0	0	0	0	0	0	0
sll1381		hypothetical protein	0	0	0	0	0	0	0	0	0	0	0	0	0	0	0	0	0	0	0	0	0	0	0	0	0	0	0	0	0	0	0	0	0	0	0	0	0	0	0	0	0	0	0	0	0	0	0
sll1384		similar to DnaJ protein	0.11	0	0	0	0.11	0	0	0	0	0	0	0	0	0	0	0	0	0	0	0	0	0	0	0	0	0	0	0	0	0	0	0	0	0	0	0	0	0	0	0	0	0	0	0	0	0	0
sll1388		hypothetical protein	0	0	0	0	0	0	0	0	0	0.22	0	0	0	0	0	0	0	0	0	0	0	0	0	0	0	0	0	0	0	0	0	0	0	0	0	0	0	0	0	0	0	0	0	0	0	0	0
sll1390		hypothetical protein	0	0	0	0	0	0	0	0	0	0	0	0	0	0	0	0	0	0	0	0	0	0	0	0	0	0	0	0	0	0	0	0	0	0	0	0	0	0	0	0.3	0.14	0	0	0	0.14	0.14	0.3
sll1393	glgA	glycogen (starch) synthase	0	0	0.07	0	0	0	0	0	0	0	0	0	0	0	0	0	0	0	0	0	0	0	0	0	0	0	0	0	0	0.07	0	0.07	0	0	0	0	0	0	0.07	0	0	0.07	0	0	0	0	0
sll1395	rfbD	dTDP-6-deoxy-L-mannose-dehydrogenase	0	0	0	0	0	0	0	0	0	0	0	0	0	0	0	0	0	0	0	0	0	0	0	0	0.12	0	0	0	0	0	0	0	0	0	0	0	0	0	0	0	0	0	0	0	0	0	0
sll1397		putative transposase [ISY100a: 52234 - 53180]	0	0	0	0	0	0	0	0	0	0	0	0	0	0	0	0	0	0	0	0	0	0	0	0	0	0	0	0	0	0	0	0	0	0	0	0	0	0	0	0	0	0	0	0	0	0	0
sll1398	psb28, psbW, psb13, ycf79	photosystem II reaction center 13 kDa protein	0	0	0	0	0	0	0	0	0	0	0	0	0	0	0	0	0	0	0	0	0	0	0	0	0	0.32	0.32	0.32	0	0	0	0	0	0	0.32	0.32	0	0	0	0	0	0	0	0	0	0	0
sll1404		biopolymer transport ExbB protein homolog	0.17	0	0	0	0	0	0	0	0	0	0	0	0	0	0	0	0	0	0	0	0	0	0	0	0	0	0	0	0	0	0	0	0	0	0	0	0	0	0	0	0	0	0	0	0	0	0
sll1411		hypothetical protein	0	0.23	0	0	0	0	0	0	0	0	0	0	0	0	0	0	0	0	0	0	0	0	0	0	0	0	0	0	0	0	0	0	0	0	0	0	0	0	0	0	0	0	0	0	0	0	0
sll1414		hypothetical protein	0.3	1.2	0.48	0.3	0.48	0.3	0	0.48	0	0.3	0	0.14	0.14	0.14	0	0.14	0	0.14	0	0.14	0.69	0.14	0	0	0	0	0	0	0	0.14	0	0	0	0	0.14	0	0	0	0.14	0	0	0	0	0	0	0	0
sll1415		hypothetical protein	0	0	0	0	0	0	0	0	0	0	0	0	0	0	0	0	0	0	0	0	0	0	0	0	0	0	0	0	0	0	0	0	0	0	0	0	0	0	0	0	0	0	0	0	0.52	0.23	0
sll1418	psbP2	photosystem II oxygen-evolving complex 23K protein PsbP homolog	0	0	0	0	0	0	0	0	0	0	0	0	0.18	0.4	0	0	0	0	0	0	0	0	0	0	0	0	0	0	0	0	0	0	0	0	0	0	0	0	0	0	0	0	0	0	0	0	0
sll1423	ntcA	global nitrogen regulator	0.53	0	0.15	0.15	0.15	0	0	0	0	0	0	0	0	0	0	0	0	0	0	0	0	0	0	0	0	0	0	0	0	0	0	0	0	0	0	0	0	0	0	0	0	0	0	0	0	0	0
sll1425	proS	proline-tRNA ligase	0	0	0	0	0	0	0	0	0	0	0	0	0	0	0	0	0	0	0	0	0	0	0	0	0	0	0	0	0	0	0	0	0	0	0	0	0	0	0.06	0	0	0	0.11	0.17	0.62	1.49	1.01
sll1426		unknown protein	0	0	0	0	0	0	0	0	0	0	0	0	0	0	0	0	0	0	0	0	0	0	0	0	0	0	0	0	0	0	0	0	0	0	0	0	0	0	0	0	0	0	0	0	0	0	0
sll1430		adenine phosphoribosyltransferase	0	0	0	0	0	0	0	0	0	0	0	0	0	0	0	0	0	0	0	0	0	0	0	0	0	0	0	0	0	0	0	0	0	0	0	0	0	0	0	0	0	0	0	0	0	0	0
sll1433		hypothetical protein	0	0	0	0	0	0	0	0	0	0	0	0	0	0	0	0	0	0	0	0	0	0	0	0	0	0.48	2.21	0	0	0	0	0	0	0	0	0	0	0	0	0	0	0	0	0	0	0	0
sll1435		glutamyl-tRNA(Gln) amidotransferase subunit B	0	0	0	0	0	0	0	0	0	0	0	0	0	0.06	0	0	0	0	0	0	0	0	0	0	0	0	0	0	0	0	0	0	0	0	0	0	0	0	0	0	0	0	0	0	0	0	0
sll1440	pdxH	pyridoxamine 5'-phosphate oxidase	0	0	0	0	0.14	0	0.15	0	0	0	0	0	0	0	0	0	0	0	0	0	0	0	0	0	0	0	0	0	0	0	0	0	0	0	0	0	0	0	0	0	0	0	0	0	0	0	0
sll1443	pyrG	CTP synthetase	0	0	0	0	0	0	0	0	0	0	0	0	0	0	0	0	0	0	0	0.12	0.06	0.06	0.06	0	0.12	0.12	0.12	0.34	0.12	0.12	0.12	0.34	0.5	0.79	1.26	0.9	0	0	0	0	0	0.06	0	0	0	0	0
sll1444		3-isopropylmalate dehydratase small subunit	0	0	0	0	0	0	0	0	0	0	0	0	0	0	0	0	0	0	0	0	0	0	0	0	0	0	0	0	0	0	0	0	0	0	0	0	0	0	0	0	0	0	0	0	0	0	0
sll1446		hypothetical protein	0	0	0	0	0	0	0	0	0	0	0	0	0	0	0	0	0	0	0	0	0	0	0	0	0	0	0	0	0	0	0	0	0	0	0	0	0	0	0	0	0	0	0	0	0	0	0
sll1450	nrtA	nitrate/nitrite transport system substrate-binding protein	0	0	0.08	0	0	0	0	0	0	0.34	0.55	0.16	0.44	0.8	0	0	0	0	0	0	0.25	0	0	0	0.25	0.44	0.34	0	0	0	0	0	0	0	0.16	0.67	0.16	0	0	0.08	0	0.08	0	0.16	0.25	0	0
sll1452	nrtC	nitrate/nitrite transport system ATP-binding protein	0	0	0	0	0	0	0	0	0	0	0	0	0	0	0	0	0	0	0	0	0	0	0	0	0	0	0	0	0	0	0	0	0	0	0	0	0	0	0.1	0	0	0	0	0	0	0	0
sll1455		hypothetical protein	0	0	0	0	0	0	0	0	0	0	0	0	0	0	0	0	0	0	0	0	0	0	0	0	0	0	0	0	0	0	0	0	0	0	0	0	0	0	0	0	0	0	0	0	0	0	0
sll1456		unknown protein	0	0	0	0	0	0	0	0	0	0	0	0	0	0	0	0	0	0.11	0	0	0.11	0.11	0	0.11	0	0.11	0.37	0.11	0.11	0	0	0	0.53	0.24	0.24	0.37	0.37	0.11	0.24	0.24	0	0	0	0	0	0	0
sll1457		probable glycosyltransferase	0	0	0	0	0	0	0	0	0	0	0	0	0	0	0	0	0	0	0	0	0	0	0	0	0	0	0	0	0	0	0	0	0	0	0	0	0	0	0	0	0	0	0	0.1	0.49	0	0
sll1459		stationary-phase survival protein SurE homolog	0	0	0	0	0	0	0	0	0	0	0	0	0	0	0	0	0	0	0	0	0	0	0	0	0	0	0	0	0	0	0	0	0	0	0	0	0	0	0	0	0	0	0	0	0	0	0
sll1463	ftsH	cell division protein FtsH	0.11	0.11	0.11	0	0.24	0.11	0.11	0	0.11	0	0	0.11	0	0	0.11	0.3	0	0.24	0	0.24	0	0	0.11	0.11	0.11	0	0.17	0.11	0.11	0	0	0	0.17	0.45	0.3	0.3	0.37	0.37	0.45	0.53	0.37	0.17	0.3	0.37	0.3	0.11	0.11
sll1464		hypothetical protein	0	0	0	0	0	0	0	0	0	0	0	0	0	0	0	0	0	0	0	0	0	0	0	0	0	0	0	0	0	0	0	0	0	0	0	0	0	0	0	0.07	0	0	0	0	0	0.07	0
sll1466		probable glycosyltransferase	0	0	0	0	0	0	0	0	0	0	0	0	0	0	0	0	0	0	0	0	0	0	0	0	0	0	0	0	0	0	0	0	0	0	0	0	0	0	0	0	0	0	0	0	0	0	0
sll1470	leuC	3-isopropylmalate dehydratase large subunit	0	0	0	0	0	0	0	0	0	0	0	0	0	0	0	0	0	0	0	0	0	0	0	0	0	0	0	0	0	0	0	0	0	0	0.07	0	0.07	0.07	0	0	0	0	0	0	0.07	0	0.07
sll1471	cpcG2	phycobilisome rod-core linker polypeptide	1.11	0.65	2.07	0.87	1.71	0.45	0.28	0.87	0	0	0.13	0.13	0.13	0.13	0.13	1.11	0.65	0.28	0.28	0.28	0.65	0.45	0.28	0.28	0.65	0.87	1.11	1.11	0.28	0	0.28	0.65	1.71	2.07	1.71	1.71	2.07	1.39	0.87	1.11	0.65	1.11	0.65	1.11	0.65	0.28	0.13
sll1473		a part of phytochrome-like sensor histidine kinase gene (disrupted by insertion of IS)	0	0	0	0	0	0	0	0	0	0	0	0	0	0	0	0	0	0	0	0	0	0	0	0	0	0	0	0	0	0	0	0	0	0	0	0	0	0	0	0	0	0	0	0	0	0	0
sll1479		6-phosphogluconolactonase	0.13	0	0	0	0	0	0	0	0	0	0	0	0	0	0	0	0	0	0	0	0	0	0	0	0	0	0	0	0	0	0	0	0	0	0	0	0	0	0	0	0	0	0	0	0	0	0
sll1481		ABC-transporter membrane fusion protein	0	0	0	0	0	0	0	0	0	0	0	0	0	0	0	0	0	0	0	0	0	0	0	0	0	0	0	0	0	0	0	0	0.08	0	0	0	0	0	0	0	0	0	0	0	0	0	0
sll1484	ndbC	type 2 NADH dehydrogenase	0	0	0	0	0	0	0	0	0	0	0	0	0	0	0	0	0	0	0	0	0	0	0	0	0	0	0.13	0	0	0	0	0.07	0.21	0.07	0.29	0.37	0.46	0.13	0.07	0	0	0	0	0	0	0	0
sll1489	cpmA	circadian phase modifier CpmA homolog	0	0	0	0	0	0	0	0	0	0	0	0	0	0	0	0	0	0	0	0	0	0	0	0	0	0	0	0	0	0	0	0	0	0	0	0	0	0	0	0	0.27	0.13	0	0	0	0	0
sll1491		periplasmic WD-repeat protein	0	0	0	0	0	0	0	0	0	0	0	0	0	0	0	0	0	0	0	0	0	0	0	0	0	0	0	0	0	0	0	0	0	0	0	0	0	0	0	0	0	0	0	0	0	0	0
sll1496		mannose-1-phosphate guanyltransferase	0.04	0	0	0	0	0	0	0	0	0	0	0	0	0	0	0	0	0	0	0	0	0	0	0	0	0	0	0	0	0	0	0	0	0	0	0	0	0	0	0	0	0	0	0	0	0	0
sll1498		carbamoyl-phosphate synthase small chain	0	0	0	0	0	0	0	0	0	0	0	0	0	0	0	0	0	0	0	0	0	0	0	0	0	0	0	0	0	0	0	0	0	0	0	0	0	0	0	0	0	0	0	0	0	0	0
sll1499	glsF	ferredoxin-dependent glutamate synthase	0	0	0	0	0	0	0	0	0	0	0	0	0	0	0	0	0	0	0	0	0	0	0	0	0	0	0	0	0	0	0	0	0	0.02	0	0.02	0.02	0.04	0.04	0.07	0.02	0.11	0.14	0.24	0.29	0.19	0.29
sll1502	gltB	NADH-dependent glutamate synthase large subunit	0	0	0	0	0	0	0	0	0	0	0	0	0	0	0	0	0	0	0	0	0	0	0	0	0	0	0	0	0	0	0	0.02	0	0.09	0.07	0.21	0.19	0.27	0.38	0.35	0.5	0.41	0.6	1.07	1.57	0.16	0
sll1509	ycf20	hypothetical protein YCF20	0	0	0	0	0	0	0	0	0	0	0	0	0	0	0	0	0	0	0	0	0	0	0	0	0	0	0	0	0	0	0	0	0	0	0	0	0	0	0	0	0	0	0	0	0	0	0
sll1513	ccsA	c-type cytochrome synthesis protein	0	0	0	0	0	0	0	0	0	0	0	0	0	0	0	0	0	0	0	0	0	0	0	0	0	0	0	0	0	0	0	0	0	0	0	0	0	0.1	0	0	0	0	0	0	0	0	0
sll1514	hspA	16.6 kDa small heat shock protein, molecular chaperone	0	0	0	0	0	0	0	0	0	0	0	0	0	0	0	0	0	0	0	0	0	0	0	0	0	0	0	0	0	0	0	0	0	0	0	0	0	0	0	0	0	0	0	0	0	0	0
sll1520	recN	DNA repair protein RecN	0	0	0	0	0	0	0	0	0	0	0	0	0	0	0	0	0	0	0	0	0	0	0	0	0	0	0	0	0	0	0.06	0	0	0	0	0	0	0	0	0	0	0	0	0	0	0	0
sll1521		flavoprotein	0	0	0	0	0	0	0	0	0	0	0	0	0	0	0	0	0	0	0	0	0	0	0.06	0	0	0	0	0.06	0.06	0.06	0	0.06	0	0.06	0	0	0	0	0.06	0	0	0	0.12	0.39	0.47	0.39	0.25
sll1525	prk	phosphoribulokinase	0	0	0	0	0	0	0	0	0	0	0	0	0	0	0	0	0	0	0	0	0	0	0	0	0	0	0	0	0	0	0	0	0	0	0	0	0	0	0	0	0	0	0	0	0	0	0
sll1526		hypothetical protein	0	0	0	0	0	0	0	0	0	0	0	0	0.06	0	0	0.13	0.37	0.13	0	0	0	0	0	0	0	0	0	0	0	0	0	0	0	0	0	0	0	0	0	0	0	0	0	0	0	0	0
sll1527		unknown protein	0	0	0.03	0	0	0	0	0	0	0	0	0	0	0	0	0	0	0	0	0	0	0	0	0	0	0	0	0	0	0	0	0	0	0	0	0	0.03	0	0	0	0	0	0	0	0	0	0
sll1528		unknown protein	0	0	0	0	0	0	0	0	0	0	0	0	0	0	0	0	0	0	0	0	0	0	0	0	0	0	0	0	0	0	0	0	0.03	0	0	0.07	0	0.03	0	0.03	0	0	0.03	0.07	0.03	0	0
sll1530		unknown protein	0	0	0	0	0	0	0	0	0	0	0	0	0	0	0	0	0	0	0	0	0	0	0	0	0	0	0	0	0	0	0	0	0	0	0	0.09	0.09	0	0.09	0	0	0	0	0	0	0	0
sll1533	pilT2	twitching mobility protein	0.35	0.08	0.08	0.25	0.16	0	0	0	0	0	0	0	0	0	0	0	0	0	0	0	0	0	0	0	0	0	0	0	0	0	0	0	0	0	0	0	0	0	0	0	0	0	0	0	0	0	0
sll1534		probable glycosyltransferase	0	0	0	0	0	0	0	0	0	0	0	0	0	0	0	0	0	0	0	0	0	0	0	0	0	0	0	0	0	0	0	0	0	0	0	0	0	0	0	0	0	0	0	0	0	0	0.09
sll1535		putative sugar transferase	0	0	0	0	0	0	0	0.14	0	0	0	0	0	0	0	0	0	0	0	0	0	0	0	0	0	0	0	0	0	0	0	0	0	0	0	0	0	0	0	0	0	0	0	0	0	0	0
sll1536	moeB	molybdopterin biosynthesis MoeB protein	1.72	1.12	0.79	1.12	0.95	0.4	0.52	0.28	0.4	0.4	0.28	0.28	0.4	0.4	0.28	0.65	0.18	0.18	0.52	0.65	0.52	0.18	0.18	0.09	0.18	0.09	0.09	0.09	0.18	0	0	0	0.28	0.09	0.09	0.09	0.52	0.09	0.4	0.28	0.18	0.09	0.18	0.18	0.28	0.09	0
sll1537		similar to mutator MutT protein	0	0	0	0	0	0	0	0	0	0	0	0	0	0	0	0	0	0	0	0	0	0	0	0	0	0	0	0	0	0	0	0	0	0	0	0	0	0	0	0	0	0	0	0	0	0	0
sll1538		similar to beta-hexosaminidase a precursor	0	0	0	0	0	0	0	0	0	0	0	0	0	0	0.06	0	0	0	0	0	0	0	0	0	0	0	0	0	0	0	0	0	0	0	0	0	0	0	0	0	0	0	0	0	0	0	0
sll1541		hypothetical protein	0	0	0	0	0	0	0	0	0	0	0	0	0	0	0	0	0	0	0	0	0	0	0	0	0	0	0	0	0	0	0	0	0	0	0	0	0	0	0	0	0	0	0	0	0	0	0
sll1545		glutathione S-transferase	0.13	0	0.13	0.13	0.27	0	0	0	0	0.13	0	0	0	0.13	0	0	0	0	0.13	0	0	0	0	0	0	0	0	0	0	0	0	0	0	0	0	0	0	0	0	0	0	0	0	0	0	0	0
sll1549		salt-enhanced periplasmic protein	0	0	0	0	0	0	0	0	0	0	0	0	0	0	0	0	0	0	0	0	0	0	0	0	0	0	0	0	0	0	0	0	0	0	0	0	0	0	0	0	0	0	0	0	0	0	0
sll1550		probable porin; major outer membrane protein	0	0	0	0	0	0	0	0	0	0	0	0	0	0	0	0	0	0	0	0	0	0	0	0	0	0	0	0	0	0	0	0	0	0	0	0	0	0	0	0	0	0	0	0	0	0	0
sll1553	pheT	phenylalanyl-tRNA synthetase	0	0	0	0	0	0	0	0	0	0	0	0	0	0	0	0	0	0	0	0	0	0	0	0	0	0	0	0	0	0	0	0	0.18	0.04	0.09	0.04	0.04	0.23	0.23	0.7	0.78	1.01	1.18	0.7	0.51	0.09	0
sll1557		succinyl-CoA synthetase alpha chain	0	0	0	0	0	0	0	0	0	0	0	0	0	0	0	0	0	0	0	0	0.12	0	0	0	0	0	0	0	0	0	0	0	0	0	0	0	0	0	0	0	0	0	0	0	0	0	0
sll1558		mannose-1-phosphate guanyltransferase	0.09	0	0	0	0	0	0	0	0	0	0	0	0	0	0	0	0	0	0	0	0	0	0	0	0	0	0	0	0	0	0	0	0	0	0	0	0	0	0	0	0	0	0	0.09	0	0	0
sll1559		soluble hydrogenase 42 kD subunit	0	0	0	0	0	0	0	0	0	0	0	0	0	0	0	0	0	0	0	0	0	0	0	0	0	0	0	0	0	0	0	0	0	0	0	0	0	0	0	0	0	0.09	0.09	0.42	0.85	3.45	10.7
sll1561	putA	proline oxidase	0.81	0.18	0.48	0.34	0.43	0.07	0.07	0.03	0.03	0	0.03	0.14	0.07	0	0	0.14	0.07	0.07	0.14	0.07	0	0	0	0	0	0	0.03	0	0	0	0	0	0.03	0.07	0.03	0.03	0	0	0	0	0.03	0	0	0	0	0	0
sll1562		unknown protein	0	0	0	0	0	0	0	0	0	0	0	0	0	0	0.22	0	0	0	0	0	0	0	0	0	0	0	0	0	0	0	0	0	0	0	0	0	0	0	0	0	0	0	0	0	0	0	0
sll1563		unknown protein	0	0	0	0	0	0	0	0	0	0	0	0	0	0	0	0	0	0	0	0	0	0	0	0	0	0	0	0	0	0	0	0	0	0	0	0	0	0	0	0	0	0	0.03	0.03	0.07	0	0
sll1566	ggpS	glucosylglycerolphosphate synthase	0	0	0	0	0	0	0	0	0	0	0	0	0	0	0	0	0	0	0	0	0	0	0	0	0	0	0	0	0	0	0	0	0	0	0	0	0.07	0.13	0.21	0.37	0.07	0	0	0	0	0	0
sll1568		fibrillin	0	0	0	0	0	0	0	0	0	0	0	0	0	0	0	0	0	0	0	0	0	0	0	0	0	0	0	0	0	0	0	0	0	0	0	0	0	0	0	0	0	0	0	0	0	0	0
sll1577	cpcB	phycocyanin beta subunit	0.78	0.78	0.21	0.78	0.78	0.47	0.47	0.47	0.47	0.78	0.47	0.47	0.47	0.21	0.21	1.15	0.78	0.47	1.6	0.78	0.47	0.47	0.47	0.78	0.78	0.78	1.15	0.78	0.78	2.15	2.15	2.81	11.02	30.28	97.55	13.55	13.55	24.83	30.28	13.55	8.93	7.2	13.55	4.59	16.62	8.93	97.55
sll1578	cpcA	phycocyanin alpha subunit	0.81	0.49	1.69	0.49	1.21	1.21	0.49	0.81	0.49	1.69	0.81	0.22	1.21	1.21	0	1.21	0.81	1.69	1.69	1.21	1.21	0.81	0.49	1.21	2.28	1.21	3	2.28	2.28	1.69	1.69	7.85	9.78	51.64	51.64	28.05	15.03	42.18	22.83	15.03	12.15	12.15	18.54	22.83	34.41	22.83	140.78
sll1579	cpcC2	phycobilisome rod linker polypeptide	0.26	0	0	0.42	0.26	0	0	0.12	0	0.12	0	0	0	0.12	0	0.12	0.12	0.59	0.79	0.42	0.42	0.79	0.42	0.42	0.59	1.25	1.84	1.25	1.25	0.59	1.25	4.07	15.16	7.06	17.15	10.41	6.18	5.39	6.18	7.06	5.39	4.69	4.07	2.58	3.02	1.84	1.25
sll1580	cpcC1	phycobilisome rod linker polypeptide	0.55	0.12	0.55	0.39	0.55	0.12	0.12	0.25	0.12	0.12	0.12	0.12	0.12	0.12	0.25	0.73	0.55	0.39	0.93	0.73	0.55	0.93	0.39	0.93	0.93	2	0.93	1.41	0.93	1.41	1.41	2.73	6.21	2.73	3.65	4.79	5.46	4.79	7.05	10.19	7.05	3.17	3.65	5.46	4.79	2.34	2
sll1581		hypothetical protein	0	0	0	0	0	0	0	0	0	0	0	0	0	0	0	0	0	0	0	0	0	0	0	0	0	0	0	0	0	0	0	0	0	0	0	0	0	0	0	0	0	0	0	0	0	0	0
sll1583		unknown protein	0	0	0	0	0.06	0.12	0	0	0.06	0.06	0.06	0	0.06	0.12	0.06	0.51	1.02	1.02	1.88	2.64	2.64	1.88	0.34	1.41	0.42	0.42	0.42	0.12	0.06	0	0	0	0	0	0	0	0	0	0	0	0	0	0	0	0	0	0
sll1594	ndhR	ndhF3 operon transcriptional regulator, LysR family protein	2.01	0.49	1.23	0.82	0.82	0.35	0	0	0	0.35	0.11	0	0.11	0.11	0.22	0.22	0.11	0	0.11	0.22	0.22	0	0.11	0.22	0	0.11	0.22	0	0.11	0	0	0	0.11	0.22	0	0	0.35	0.11	0.11	0	0	0.22	0	0	0	0	0
sll1595	kaiC2	circadian clock protein KaiC homolog	0	0	0	0	0	0	0	0	0	0	0	0	0	0	0	0	0	0	0	0	0	0	0	0.12	0	0	0	0	0	0	0	0	0	0	0	0	0	0	0	0	0	0	0	0	0	0	0
sll1608		hypothetical protein	0	0	0	0	0	0	0	0	0.04	0	0	0	0	0	0	0	0	0	0.04	0	0	0	0	0	0	0	0	0	0	0	0	0	0	0	0	0	0	0	0	0.04	0	0	0	0	0	0	0
sll1612	folC	folylpolyglutamate synthase	0	0	0	0	0	0	0	0	0	0	0	0	0	0	0	0	0	0	0	0	0	0	0	0	0	0	0.08	0	0	0	0	0	0	0	0	0	0	0	0	0	0	0	0	0	0	0	0
sll1614	pma1	cation-transporting P-type ATPase	0	0	0	0	0	0	0	0	0	0	0	0	0	0	0	0	0	0	0	0	0	0	0	0	0	0	0	0	0	0	0	0	0	0	0	0	0	0	0	0	0.04	0	0	0	0	0	0
sll1618		hypothetical protein	0	0	0	0	0	0	0	0	0	0	0	0	0	0	0	0	0	0	0	0	0	0	0	0	0	0	0	0	0	0	0	0	0	0	0	0	0	0	0	0	0	0	0	0	0	0	0
sll1620		hypothetical protein	0	0	0	0	0	0	0	0	0	0	0	0	0	0	0	0	0	0	0	0	0	0	0	0	0	0	0	0	0	0	0	0	0	0	0	0	0	0	0	0	0	0	0	0	0	0	0
sll1621		AhpC/TSA family protein	0	0	0	0	0	0	0	0	0	0	0	0	0	0	0	0	0	0	0	0	0	0	0	0	0	0	0	0	0	0	0	0	0	0	0	0	0	0	0	0	0	0	0	0	0	0	0
sll1624		two-component response regulator	0	0	0	0	0	0	0	0	0	0	0	0	0	0	0	0	0	0	0	0	0	0	0	0	0	0	0	0	0	0	0	0	0	0	0	0	0	0	0	0	0	0	0	0	0	0	0
sll1625		succinate dehydrogenase iron- sulphur protein subunit	0	0	0	0	0	0	0	0	0	0	0	0	0	0	0	0	0	0	0	0	0	0	0	0	0	0	0	0	0	0	0	0	0	0	0	0	0	0	0	0	0	0	0	0	0	0	0
sll1626		LexA repressor	0	0	0	0	0	0	0	0	0	0	0	0	0	0	0	0.17	0.17	0	0.17	0.17	0	0.17	0	0.17	0.36	0.36	0.59	0.36	0.17	0.17	0.36	1.17	1.96	3.04	1.17	2.46	1.54	2.46	3.72	4.52	3.04	1.54	0.86	1.96	1.54	0.36	0.59
sll1633	ftsZ	cell division protein FtsZ	0.75	0.49	0.49	0.27	0.49	0.27	0.08	0.17	0.17	0.27	0.17	0.17	0.27	0.17	0.17	0.17	0.08	0.17	0.08	0.08	0.08	0.17	0.08	0.17	0.08	0.08	0.17	0.17	0.08	0	0.08	0.08	0.08	0.08	0	0	0	0	0.08	0	0	0	0	0	0	0	0
sll1635		Thy1 protein homolog	0	0	0	0	0	0	0	0	0	0	0	0	0	0	0	0	0	0	0	0	0	0	0	0	0	0	0	0	0	0	0	0	0	0	0	0	0	0	0	0	0	0	0	0	0.32	0	0
sll1636		ferripyochelin binding protein	0	0	0	0	0	0	0	0	0	0	0	0	0	0	0	0	0	0	0	0	0	0	0	0	0	0	0	0	0	0	0	0	0	0	0	0	0	0	0	0	0	0	0	0	0	0	0
sll1638		hypothetical protein	0.52	0	0	0	0.23	0	0	0	0	0.88	0.52	0.23	0.52	0.88	0.88	0	0	0	0	0	0	0	0	0	0	0	0.23	0	0	0.23	0.23	0.23	0	0	0	0	0	0.52	0.52	0	0	0	0	0	0	0	0
sll1639	ureD	urease accessory protein D	0	0	0	0	0	0	0	0	0	0	0	0	0	0	0	0	0	0	0	0	0	0	0	0	0	0.14	0	0	0	0	0	0	0	0	0	0	0	0	0	0	0	0	0	0	0	0	0
sll1640		hypothetical protein	0	0	0	0	0	0	0	0	0	0	0	0	0	0	0	0	0	0	0	0	0	0	0	0	0	0	0	0	0	0	0	0	0	0.11	0	0	0	0	0.11	0	0	0.11	0.11	0	0	0	0
sll1641		glutamate decarboxylase	0	0	0	0	0	0	0	0	0	0	0	0	0	0	0	0	0	0	0	0	0	0	0	0	0	0	0	0	0	0	0	0	0	0	0	0.07	0.14	0.5	6.58	0.72	0	0	0	0	0	0	0
sll1654		hypothetical protein	0	0	0	0	0	0	0	0	0	0	0	0	0	0	0	0	0	0	0	0	0	0	0	0	0	0	0	0	0	0	0	0	0	0	0	0	0	0	0	0	0	0	0	0	0	0	0
sll1655		similar to biotin [acetyl-CoA-carboxylase] ligase	0	0	0	0	0	0	0	0.13	0	0	0	0	0	0	0	0	0	0	0	0	0	0	0	0	0	0	0	0	0	0	0	0	0	0	0	0	0	0	0	0	0	0	0	0	0	0	0
sll1656		hypothetical protein	0	0	0	0	0	0	0	0	0	0	0	0	0	0	0	0	0	0	0	0	0	0	0	0	0	0	0	0	0	0	0	0	0	0	0	0	0.19	0	0.41	0	0	0	0.19	0	0	0.19	0
sll1660		hypothetical protein	0	0	0	0	0	0	0	0	0	0	0	0	0	0	0	0	0	0	0	0	0	0	0	0	0	0	0	0	0	0	0	0.17	0	0	0	0	0	0	0	0	0	0	0	0	0	0	0
sll1662		probable prephenate dehydratase	0	0	0	0	0	0	0	0	0	0	0	0	0	0	0	0	0	0	0	0	0	0	0.12	0	0	0	0	0	0	0	0	0	0	0	0	0	0	0	0	0	0	0	0	0	0	0	0
sll1663		phycocyanin alpha phycocyanobilin lyase related protein	0	0	0	0	0	0	0	0	0	0	0	0	0	0	0	0	0	0	0	0	0	0	0	0	0	0	0	0	0	0	0	0	0	0	0	0	0	0	0	0	0	0	0	0	0	0	0
sll1665		unknown protein	0.12	0.06	0.12	0.19	0.67	0.19	0.19	0.19	0.19	0.26	0.19	0.26	0.26	0.26	0.26	0.12	0.12	0	0.06	0.06	0	0.06	0	0	0	0	0	0	0	0	0	0	0	0.12	0.06	0.06	0.06	0	0	0	0	0	0	0	0	0	0
sll1667		periplasmic protein, similar to mitochondrial outer membrane 72K protein	0	0	0	0	0	0	0	0	0	0	0	0	0	0	0	0	0	0	0	0	0	0	0	0	0	0	0	0	0	0	0	0	0	0	0	0	0	0	0	0	0	0	0	0	0	0	0
sll1672	hik12	two-component hybrid sensor and regulator	0	0	0	0	0	0	0	0	0	0	0	0	0	0	0	0	0	0	0	0	0	0	0	0	0	0	0	0	0	0	0	0.04	0	0	0	0	0	0	0	0	0	0	0	0	0	0	0
sll1675		hypothetical protein	0	0	0	0.24	0	0	0	0	0	0	0	0	0	0	0	0	0	0	0	0	0	0	0	0	0	0	0	0	0	0	0	0	0	0	0	0	0	0	0	0	0	0	0	0	0	0	0
sll1676		4-alpha-glucanotransferase	0	0	0	0	0	0	0	0	0	0	0	0	0	0	0	0	0	0	0	0	0	0	0	0	0	0	0	0	0	0	0	0	0	0	0	0	0	0	0	0	0	0	0	0	0	0	0
sll1677		similar to spore maturation protein B	0	0	0	0	0	0	0	0	0	0	0	0	0	0	0	0	0	0	0	0	0	0	0	0	0	0	0	0	0	0	0	0	0	0	0	0	0	0	0	0	0	0.17	0	0	0	0	0
sll1679	hhoA	periplasmic protease HhoA	0	0	0	0	0	0	0	0	0	0	0	0	0	0	0	0.09	0	0	0	0	0	0	0	0	0	0	0	0	0	0	0	0	0	0	0	0	0	0	0	0	0	0	0	0	0	0	0
sll1680		hypothetical protein	0	0	0	0	0	0	0	0	0	0	0	0	0	0	0	0	0	0	0	0	0	0	0	0	0	0	0	0	0	0	0	0	0	0	0	0	0	0	0	0	0	0	0	0	0	0	0
sll1682		alanine dehydrogenase	0	0	0	0	0	0	0	0	0	0	0	0	0	0	0	0	0	0	0	0	0	0	0	0	0	0	0	0	0	0	0	0	0	0	0	0	0	0	0	0	0	1.8	3.07	0.1	0	0	0
sll1683		lysine decarboxylase	0	0	0	0	0	0	0	0	0	0	0	0	0	0.07	0	0	0	0	0	0	0	0	0	0	0	0	0	0	0	0	0	0	0	0	0	0	0	0	0	0	0	0	0	0	0	0	0
sll1687	hik17	unknown protein	0	0	0	0	0	0	0	0	0	0	0	0	0	0	0	0	0	0	0	0	0	0	0	0	0	0	0	0	0	0	0	0	0	0	0	0	0.14	0.18	0.03	0	0	0	0	0	0	0	0
sll1688	thrC	threonine synthase	0	0	0	0	0	0	0	0	0	0	0	0	0	0	0	0	0	0	0	0	0	0	0	0	0	0	0	0	0	0	0	0	0	0	0	0	0	0	0	0	0	0	0	0	0	0	0
sll1693		hypothetical protein	0	0	0	0	0	0	0	0	0	0	0	0	0	0	0	0	0	0	0	0	0	0	0	0	0	0	0	0	0	0	0	0	0	0	0	0	0	0	0	0	0	0.64	1.68	0	0	0	0
sll1694	pilA1	pilin polypeptide PilA1	0.81	1.21	0.81	0.81	0.81	0.81	0.81	0.81	0.81	0.81	0.81	0.81	0.49	0.49	0.49	0.49	0.49	0.49	0.49	0.49	0.49	0.49	0.49	0.81	0.81	0.49	0.81	0.81	0.81	0.22	0.49	0.81	0.81	0.81	0.81	1.21	1.21	0.81	0.49	0.81	0.49	0.81	0.81	0.49	1.21	0.81	1.21
sll1696		hypothetical protein	0	0	0	0	0	0	0	0	0	0	0	0	0	0	0	0	0	0	0	0	0	0	0	0	0	0	0	0	0	0	0	0	0	0	0	0	0	0	0	0.42	0	0	0	0	0	0	0
sll1697		hypothetical protein	0	0	0	0	0	0	0	0	0	0	0	0	0	0	0	0	0	0	0	0	0	0	0	0	0	0	0	0	0	0	0	0	0	0	0	0	0	0	0	0	0	0	0.11	0	0	0	0
sll1699		oligopeptide-binding protein of oligopeptide ABC transporter	0	0	0	0	0	0	0	0	0	0	0	0	0	0	0	0	0	0	0	0	0	0	0	0	0	0	0	0	0	0	0	0	0	0	0	0	0	0	0.05	0	0	0	0.11	0.5	0	0	0
sll1702	ycf51	hypothetical protein YCF51	0	0	0	0	0	0	0	0	0	0	0	0	0	0	0	0	0	0	0	0	0	0	0	0	0	0	0	0	0	0	0	0.2	0	0	0	0	0	0	0	0	0	0	0	0	0	0	0
sll1703		protease IV	0	0	0	0	0	0	0	0	0	0	0	0	0	0	0	0	0	0	0	0	0	0	0	0	0	0	0	0	0	0	0	0	0	0	0	0.24	0	0	0	0	0	0	0	0	0	0	0
sll1709		3-ketoacyl-acyl carrier protein reductase	0	0	0	0	0	0	0	0	0	0	0	0	0	0	0	0	0	0	0	0	0	0	0	0	0	0	0	0	0	0	0	0	0	0	0	0	0	0	0	0	0	0	0	0	0	0	0
sll1712		DNA binding protein HU	0	0	0	0	0	0	0	0	0	0	0	0	0	0	0	0	0	0	0	0	0	0	0	0	0	0	0	0	0	0	0	0	0	0	0	0	0	0	0	0	0	0	0	0	0	0	0
sll1721		pyruvate dehydrogenase E1 component, beta subunit	1.22	0.35	0.22	0.22	0.1	0.1	0	0.1	0	0	0	0	0	0.22	0.1	0.22	0.22	0	0.1	0.1	0.1	0	0	0	0	0.35	0.1	0	0.1	0	0	0	0.1	0	0	0	0	0	0	0	0.1	0.1	0	0.1	0.22	0	0
sll1732	ndhF3	NADH dehydrogenase subunit 5 (involved in low CO2-inducible, high affinity CO2 uptake)	0	0	0	0	0	0	0	0	0	0	0	0	0	0	0	0	0	0	0	0	0	0	0	0	0	0	0	0	0	0	0	0	0	0	0	0	0.06	0.06	0.06	0	0	0	0.06	0	0	0	0
sll1733	ndhD3	NADH dehydrogenase subunit 4 (involved in low CO2-inducible, high affinity CO2 uptake)	0	0	0	0	0	0	0	0	0	0	0	0	0	0	0	0	0	0	0	0	0	0.14	0	0	0	0	0.07	0	0.07	0	0	0	0	0.14	0.07	0.07	0.14	0.14	0.14	0.07	0.14	0.07	0.07	0.22	0.07	0	0
sll1734	cupA	protein involved in low CO2-inducible, high affinity CO2 uptake	0	0	0	0	0	0	0	0	0	0	0	0	0	0	0	0	0.07	0	0.07	0.15	0.24	0.43	0.15	0.15	0.24	0.33	0.54	1.93	0.43	0	0.24	0.33	0.78	0.43	0.54	0.78	2.91	5.46	2.91	0.43	0.07	0.07	0.24	0.43	0.54	0.07	0
sll1735		hypothetical protein	0	0	0	0	0	0	0	0	0	0	0	0	0	0	0	0	0	0	0	0	0	0	0	0	0	0	0	0.28	0	0	0	0	0.28	0	0.63	0.63	1.65	2.38	1.65	0	0	0	0	0	0	0	0
sll1740	rpl19	50S ribosomal protein L19	0	0	0	0	0.65	0.65	1.73	0.65	0	0	0.29	0	0	0	0	0	0	0	0.29	0	0.29	0	0	0	0	0	0	0	0	0	0	0	0	0	0	0	0	0.29	0.29	0	0	0	0	0	0	0	0
sll1742	nusG	transcription antitermination protein NusG	0	0	0	0	0	0	0	0	0	0	0	0	0	0	0	0	0	0	0	0	0	0	0	0	0	0	0	0	0	0	0	0	0	0	0	0	0	0	0	0	0	0	0	0	0	0	0
sll1743	rpl11	50S ribosomal protein L11	0	0	0	0	0.59	0	0	0	0	0	0	0	0	0	0	0	0	0	0	0	0.26	0	0	0.26	0	0	0	0	0	0	0	0	0	0	0	0	0	0.26	0	0	0	0	0	0	0	0	0
sll1744	rpl1	50S ribosomal protein L1	0	0	0	0	0.51	0	0.15	0	0	0	0	0	0	0	0	0	0	0	0	0	0	0	0	0	0	0	0	0	0	0	0	0	0	0	0	0	0	0	0	0	0	0	0	0.15	0	0	0
sll1745	rpl10	50S ribosomal protein L10	0.21	0	0	0.21	0.45	0	0	0.21	0	0.21	0.21	0	0.21	0.21	0	0.45	0.21	0.21	0	0	0	0	0	0	0	0	0	0	0	0	0	0	0	0	0.21	0.21	0.21	0.45	0.75	1.11	1.55	0.45	0.21	0.21	0.21	0.21	0.21
sll1746	rpl12	50S ribosomal protein L12	0	0	0	0	0	0	0	0	0	0	0	0	0	0	0	0	0	0	0	0	0	0	0	0	0	0	0	0	0	0	0	0	0	0	0.3	1.19	2.69	1.19	1.84	2.69	1.84	1.19	2.69	1.84	1.19	0.3	0
sll1747	aroC	chorismate synthase	0	0	0	0	0	0	0	0	0	0	0	0	0	0	0	0	0	0	0	0	0	0	0	0	0	0	0	0	0	0	0	0	0	0	0	0	0	0	0	0.09	0.09	0	0	0	0.31	0.2	1.47
sll1750	ureC	urease alpha subunit	0	0	0	0	0	0	0	0	0	0	0	0	0	0	0	0	0	0	0	0	0	0	0	0	0	0.06	0	0	0	0	0	0	0	0	0	0	0	0	0	0	0	0	0	0.06	0.26	0.06	0
sll1757		hypothetical protein	0	0	0	0	0	0	0	0	0	0	0	0	0	0	0	0	0	0	0	0	0	0	0	0	0	0	0	0	0	0	0	0.57	0.25	0	0	0	0.12	0.25	0	0	0	0	0.12	0.96	3.29	0.96	0.12
sll1760	thrB	homoserine kinase	0	0	0	0	0	0	0	0	0	0	0	0	0	0	0	0	0	0	0	0	0	0	0	0	0	0	0	0	0	0	0	0	0	0	0	0	0	0	0	0	0	0	0	0	0	0	0
sll1762		periplasmic protein, putative polar amino acid transport system substrate-binding protein	0	0	0	0	0	0	0	0	0	0	0	0	0	0	0	0	0	0	0	0	0	0	0	0	0	0	0	0	0	0	0	0	0	0	0	0	0	0	0	0	0	0	0	0	0	0	0
sll1767	rps6	30S ribosomal protein S6	0	0	0	0	0	0	0	0	0	0	0	0	0	0	0	0	0	0	0	0	0	0	0	0	0	0	0	0	0	0	0	0	0	0	0	0	0	0	0	0	0	0	0	0	0.3	0	0
sll1768		probable oligopeptides ABC transporter permease protein	0	0	0	0	0	0	0	0	0	0	0	0	0	0	0	0	0	0	0	0	0	0	0	0	0	0	0	0	0	0	0	0	0	0	0	0	0	0	0	0	0	0	0	0	0.1	0	0
sll1771	pphA	protein serin-threonin phosphatase	0	0	0	0	0	0	0	0	0	0	0	0	0	0	0	0	0	0	0	0	0	0	0	0	0	0	0	0	0	0	0	0	0	0	0	0	0	0	0	0	0	0	0	0	0	0	0
sll1775		hypothetical protein	0	0	0	0	0	0	0	0	0	0	0	0	0	0	0	0	0	0	0	0	0	0	0	0	0	0	0	0	0	0	0	0	0	0	0	0	0	0	0	0	0	0	0	0	0	0	0
sll1776		deoxyribose-phosphate aldolase	0	0	0	0	0	0	0	0	0	0	0	0	0	0	0	0	0	0	0	0	0	0	0	0	0	0	0	0	0	0	0	0	0	0	0	0	0	0	0	0	0	0	0	0	0	0	0
sll1783		hypothetical protein	0	0	0	0	0	0	0	0	0	0	0	0	0	0	0	0	0	0	0	0	0	0	0	0	0	0	0	0	0	0	0	0	0	0	0	0	0	0	0	0	0	0	0	0	0	0	0
sll1784		periplasmic protein, function unknown	0	0	0	0	0	0	0	0	0	0	0	0	0	0	0	0	0	0	0	0	0	0	0	0	0	0	0	0	0	0	0	0	0	0	0	0	0	0	0	0	0	0	0	0	0	0	0
sll1785		periplasmic protein, function unknown	0	0	0	0	0	0	0	0	0	0	0	0	0	0	0	0	0	0	0	0	0	0	0	0	0	0	0	0	0	0	0	0	0	0	0	0	0	0	0	0	0	0	0	0	0	0	0
sll1786	tatD	putative deoxyribonuclease, tatD homolog	0	0	0	0	0	0	0	0	0	0	0	0	0	0	0	0	0	0	0	0	0	0	0	0	0	0	0	0	0	0	0	0	0	0	0	0	0	0	0	0	0	0	0	0	0	0	0
sll1787	rpoB	RNA polymerase beta subunit	0	0	0	0	0	0	0	0	0	0	0	0	0.03	0.06	0.16	0.91	0.91	1.09	1.35	1.56	2.65	2.15	2.06	2.87	2.34	0.86	0.7	0.75	0.3	0.16	0.12	0.7	0.97	0.47	0.42	0.6	0.51	0.34	0.27	0.16	0.09	0.06	0.03	0	0.03	0	0.03
sll1789	rpoC2	RNA polymerase beta prime subunit	0	0	0	0	0	0	0	0	0	0	0	0	0.03	0.11	0.13	0.97	1.46	1.53	2.25	2.5	3.27	2.68	2.59	2.5	2.33	0.78	0.87	0.49	0.22	0.16	0.08	0.57	1.29	1.07	0.38	0.57	0.35	0.13	0.11	0.05	0.05	0	0.03	0	0	0	0
sll1799	rpl3	50S ribosomal protein L3	0	0.86	0	0.36	2.46	1.17	0.36	0.36	0.36	1.17	1.54	0.59	0.59	0.17	0	0.86	0.86	0.59	0.59	0.86	0.86	0.36	0.17	0	0	0	0	0.17	0.17	0	0.17	0	0.17	0.36	0	0	0.36	0.17	0.36	0	0	0.17	0	0	0	0	0
sll1800	rpl4	50S ribosomal protein L4	0	0	0	0	0.83	0	0	0	0	0	0	0	0	0	0	0	0.16	0	0	0.16	0	0.16	0	0	0.16	0	0	0.16	0	0	0.16	0.16	0.35	0.35	0.83	0.35	0.83	0.83	0.83	0.57	0.35	0.35	0.57	0.35	0.35	0.16	0.35
sll1801	rpl23	50S ribosomal protein L23	0	0	0	0.34	0.34	0	0.34	0.34	0	0	0	0	0	0	0	0	0.34	0	0	0.34	0	0.34	0	0.34	0	0.34	0.34	0	0	0	0	0	0	0	0	0	0	0	0	0	0.34	0	0	0	0	0	0
sll1802	rpl2	50S ribosomal protein L2	0	4.13	0.26	1.01	12.05	3.06	3.06	1.86	0.6	0.79	0.26	0.26	0.12	0.26	0.12	1.01	0.42	0.42	1.86	1.26	0.79	0.6	0.26	0.42	0.12	0.42	0.42	0.42	0.26	0.12	0	0	0.42	0.12	0.26	0.6	0.79	0.42	0.42	0.6	0.79	1.01	0.42	0.79	1.26	0.42	0.26
sll1803	rpl22	50S ribosomal protein L22	0.29	1.14	0.29	0.66	6.56	0.66	2.54	0.66	0.66	0.66	0.66	0.29	0.29	0.29	0.29	0.66	0.29	0	0.29	0	0.29	0.29	0	0	0	0	0.29	0.29	0	0	0	0	0.66	0.66	0.29	0.29	0.29	0.29	0.66	0.29	0	0.29	0.29	0.29	0	0	0.29
sll1804	rps3	30S ribosomal protein S3	0	0	0	0	0	0.14	0.14	0.48	0.3	0.14	0	0.14	0	0.14	0	0.69	0.14	0	0.14	0.14	0.14	0	0	0	0.14	0.14	0	0	0.14	0	0.14	0.14	0.69	0.69	0.48	0.69	0.92	0.92	0.48	0.69	0.3	0.14	0.69	1.19	0.48	0.48	0.14
sll1805	rpl16	50S ribosomal protein L16	0.24	0.91	0.24	0.91	4.65	1.38	1.38	0.91	1.38	1.38	1.38	0.54	0.54	0.24	0	0.91	1.38	0.24	0.91	0.54	0	0	0	0	0	0.24	0	0	0.24	0.24	0.24	0	0	0	0	0	0	0	0.24	0	0	0	0	0	0	0	0
sll1806	rpl14	50S ribosomal protein L14	0	0	0	0.29	2.61	0	0.29	0.29	0	1.16	0.29	0.29	0	0	0	0	0	0	0	0	0.29	0	0	0	0	0	0	0	0	0	0	0	0	0	0	0	0	0	0	0	0	0	0	0	0	0	0
sll1807	rpl24	50S ribosomal protein L24	1.23	1.91	1.23	1.91	7.48	2.8	10.08	1.91	0.71	0.31	0.31	0.71	0.71	0.31	0.31	0.71	1.23	1.23	1.23	0.31	0	0.31	0.31	0.31	0.31	0.71	0	0.31	0	0.31	0	0.31	0.71	0.71	0.31	0.31	0.31	1.23	0.71	0.31	0	0.31	0.71	0	0	0	0
sll1808	rpl5	50S ribosomal protein L5	0	0	0	0	0	0	0	0	0	0	0	0	0	0	0	0	0	0	0	0	0	0	0	0	0	0	0	0	0	0	0	0	0	0	0	0	0.17	0	0	0	0.37	0	0	0.17	0	0	0
sll1809	rps8	30S ribosomal protein S8	0	0	0	0	2.24	1.56	4.18	5.55	4.18	5.55	2.24	1.56	1.02	1.56	1.02	5.55	7.28	4.18	7.28	9.47	7.28	4.18	1.02	0.6	1.02	0.6	0.6	0.6	0.26	0.26	0.26	0.26	1.02	1.02	0.6	1.02	1.02	0.26	0.6	0.6	0.26	0.26	0.26	0.6	0.6	0.26	0.6
sll1810	rpl6	50S ribosomal protein L6	0	0	0	0	0.2	0	0	0	0	0	0	0	0	0	0	0	0	0	0	0	0.2	0	0.2	0	0.2	0	0	0	0	0.2	0	0	0.43	0	0	0	0	0	0	0	0	0	0	0	0	0	0
sll1811	rpl18	50S ribosomal protein L18	0	0	0	0	0	0	0	0	0	0	0	0	0	0	0	0	0	0	0	0	0	0	0	0	0	0	0	0	0	0	0	0	0	0	0	0.3	0	0.3	0.3	0.3	0.3	0	0.3	0.3	0	0.3	0
sll1812	rps5	30S ribosomal protein S5	0	0.21	0	0.21	3.66	7.3	9.06	16.92	7.3	13.78	20.72	7.3	9.06	5.85	5.85	20.72	20.72	16.92	16.92	20.72	20.72	20.72	9.06	9.06	7.3	9.06	7.3	7.3	4.65	2.17	1.62	2.17	4.65	3.66	2.17	1.62	1.62	1.16	1.16	2.17	1.62	0.78	0.78	0.47	0.47	0	0
sll1813	rpl15	50S ribosomal protein L15	0	0.97	0.25	0.57	3.89	1.48	11.12	2.9	0.97	0.97	0.57	0.25	0	0.25	0	0.57	0.57	0.25	0.25	0.25	0	0.97	0.25	0.25	0	0	0	0	0	0	0	0	0	0	0	0	0.25	0	0.25	0	0	0	0	0	0.25	0	0
sll1814	secY	preprotein translocase SecY subunit	0	0	0	0.08	0	0	0	0	0	0	0	0	0	0	0	0	0	0	0	0	0	0	0	0	0	0	0	0	0	0	0	0	0	0	0	0	0	0	0	0	0	0	0	0	0	0	0
sll1815	adk	adenylate kinase	0	0	0	0	0	0	0	0	0	0	0	0	0	0	0	0	0	0	0	0	0	0	0	0	0	0	0	0	0	0	0	0	0	0	0	0	0	0	0	0	0	0	0	0	0	0	0
sll1816	rps13	30S ribosomal protein S13	0	0	0	0	0	0	0.27	0	0	1.04	0	0	0	0	0	0.61	0.27	0.27	2.29	1.59	0.61	0.27	0	0.27	0	0	0	0	0	0	0	0	0	0	0	0	0	0	0	0	0	0	0	0	0	0	0
sll1817	rps11	30S ribosomal protein S11	0	0	0	0	0.65	0.29	1.12	2.51	1.73	4.79	2.51	0.65	1.12	1.12	0.29	3.51	2.51	1.12	3.51	2.51	1.73	0.65	0	0.29	1.12	1.12	0.65	1.12	0.29	0.29	0.29	0	0.65	0.29	0.65	1.73	0.65	0.29	1.12	0.65	1.12	0.29	0.29	0.65	0.29	0	0
sll1818	rpoA	RNA polymerase alpha subunit	0	0	0	0	0	0	0	0	0	0	0	0	0	0.11	0.36	3.62	1.26	2.4	4.66	3.62	6.68	8.42	5.27	6.68	4.66	2.07	2.07	1.5	0.36	0.11	1.04	1.26	3.17	1.04	0.66	0.66	0.84	0.66	0.5	0.5	0.23	0.23	0.23	0	0	0	0
sll1819	rpl17	50S ribosomal protein L17	0	0.68	0	0.68	12.31	2.65	12.31	3.73	0.3	1.82	0.68	1.17	0.3	0.3	0	0.68	0.3	0.3	2.65	0.68	0.68	0	0	0	0.68	0	0	0	0	0	0	0	0	0	0	0	0.3	0	0	0	0	0	0	0	0	0	0
sll1821	rpl13	50S ribosomal protein L13	0	0	0	0.23	3.22	0.85	3.22	1.28	0	0	0	0	0	0	0	0	0.23	0	0	0	0	0	0	0	0	0	0	0	0	0	0	0	0	0	0	0	0.23	0	0	0	0	0	0	0	0	0	0
sll1822	rps9	30S ribosomal protein S9	0	0	0	0	0.58	0	1.51	1.51	0.58	2.97	2.16	0.99	0	0.26	0	0.58	0.99	0.58	1.51	2.16	0.99	1.51	0.26	0.26	0	0.26	0.58	0.26	0	0	0	0	0	0.58	0	0.26	0	0	0	0	0	0	0	0	0	0	0
sll1823	purA	adenylosuccinate synthetase	0	0	0	0	0	0	0	0	0	0	0	0	0	0	0	0	0	0	0	0	0	0	0	0.08	0	0	0	0	0	0	0	0	0	0	0	0	0	0	0	0	0	0	0	0	0.08	0	0
sll1824	rpl25	50S ribosomal protein L25	0	0	0	0	0	0	0	0	0	0	0	0	0	0	0	0	0	0	0	0	0	0	0	0	0	0	0	0	0	0	0	0	0	0	0	0	0	0	0	0	0	0	0	0	0	0	0
sll1825		hypothetical protein	0	0	0	0	0	0	0	0	0	0	0	0	0	0	0	0	0	0	0	0	0	0	0	0	0	0	0	0	0	0	0	0	0	0	0	0	0	0	0	0.17	0	0	0	0	0	0	0
sll1830		unknown protein	0	0	0	0	0	0	0	0	0	0	0	0	0	0	0	0	0	0	0	0	0	0	0	0	0	0	0	0	0	0	0	0	0	0	0	0	0	0	0	0	0	0	0	0	0	0	0
sll1831		glycolate oxidase subunit, (Fe-S)protein	0	0	0	0	0	0	0	0	0	0	0	0	0	0	0	0	0	0	0	0	0	0	0	0	0	0	0	0	0	0	0	0	0	0	0	0	0	0	0	0	0	0	0	0.15	0	0	0
sll1833		penicillin-binding protein	0	0	0	0	0	0	0	0	0	0	0	0	0	0	0	0	0	0	0	0	0	0	0	0	0	0	0	0	0	0	0	0	0	0	0	0	0	0	0	0	0	0	0	0	0	0	0
sll1834		hypothetical protein	0	0	0	0	0	0	0	0	0	0	0	0	0	0	0	0	0	0	0	0	0	0	0	0	0	0	0	0	0	0	0	0	0	0	0	0	0	0	0	0	0.25	0	0	0	0	0	0
sll1835		periplasmic protein, function unknown	0.13	0	0	0	0	0	0	0	0	0	0	0	0	0	0	0	0	0	0	0	0	0	0	0	0	0	0	0	0	0	0	0	0	0	0	0	0	0	0	0	0	0	0	0	0	0	0
sll1837		periplasmic protein, function unknown	0	0	0	0	0	0	0	0	0	0	0	0	0	0	0	0	0	0	0	0	0	0	0	0	0	0	0	0	0	0	0	0	0	0	0	0	0	0	0	0	0	0	0	0	0	0	0
sll1841		pyruvate dehydrogenase dihydrolipoamide acetyltransferase component (E2)	7.66	5.81	5.81	2.32	1.41	0.27	0.08	0.08	0.08	0.27	0	0	0	0	0	0	0.08	0	0.08	0	0.08	0	0	0	0.08	0.27	0.38	0.17	0	0.17	0	0.17	0.9	0.38	0.17	0.08	0.08	0	0.08	0	0	0	0	0	0	0	0
sll1852		nucleoside diphosphate kinase	0	0	0	0	0	0	0	0	0	0	0	0	0	0	0	0	0	0	0	0	0	0	0	0	0	0	0	0	0	0	0	0	0	0	0	0	0	0	0	0	0	0	0	0	0	0	0
sll1871	hik6	two-component system sensory histidine kinase	0	0	0	0	0	0	0	0	0	0	0	0	0	0	0	0	0	0	0	0	0	0	0	0	0	0	0	0	0	0	0	0	0	0	0.05	0	0.05	0	0	0	0	0	0	0	0	0	0
sll1873		unknown protein	0	0	0	0	0	0	0	0	0	0	0	0	0	0	0	0.31	0	0.31	0	0	0	0	0	0	0	0	0	0	0	0	0	0	0	0	0	0.31	0.31	0.31	0.71	0	0	0	0	0.31	0	0.31	0.31
sll1879	ycf55	two-component response regulator	0	0	0	0	0	0	0	0	0	0	0	0	0.06	0	0	0	0	0	0	0	0	0	0	0	0	0	0	0	0	0	0.06	0	0	0	0	0	0	0	0	0	0	0	0	0	0	0	0
sll1882		unknown protein	0	0	0	0	0	0	0	0	0	0.12	0	0	0	0	0	0	0	0	0.12	0	0	0	0	0	0	0	0	0	0	0	0	0	0	0	0	0	0	0	0	0	0	0	0	0	0	0	0
sll1883	argJ	arginine biosynthesis bifunctional protein ArgJ	0	0	0	0	0	0	0	0	0	0	0	0	0	0	0	0	0	0	0	0	0	0	0	0	0	0	0	0	0	0	0	0	0	0	0	0	0	0	0	0	0	0	0	0.91	0.91	0.08	0
sll1888	hik5	two-component sensor histidine kinase	0	0	0.08	0	0	0	0	0	0	0	0	0	0	0	0	0	0	0	0	0	0	0	0	0	0	0	0	0	0	0	0	0	0	0	0	0	0	0	0	0	0	0	0	0	0	0	0
sll1891		unknown protein	0	0	0	0	0	0	0	0	0	0	0	0	0	0	0	0	0	0	0	0	0	0	0	0	0	0	0	0	0	0	0	0	0	0	0	0	0	0	0	0	0	0	0	0	0	0	0
sll1892		unknown protein	0	0	0	0	0	0	0	0	0	0	0	0	0	0	0	0	0	0	0	0	0	0	0	0	0	0	0	0	0	0	0	0	0	0	0	0	0	0	0	0	0	0	0	0	0	0	0
sll1893	hisF	cyclase	0	0	0	0	0	0	0	0	0	0	0	0	0	0	0	0	0	0	0	0	0	0	0	0	0	0	0	0	0	0	0	0	0	0	0	0	0	0	0	0	0	0	0	0	0	0	0
sll1894	ribA	riboflavin biosynthesis protein RibA	0	0	0.06	0	0	0	0	0	0	0	0	0	0	0	0	0	0	0	0	0	0	0	0	0	0	0	0	0	0	0	0	0	0	0	0	0	0	0	0	0	0	0	0	0	0	0	0
sll1895		hypothetical protein	0	0	0	0	0.05	0	0	0	0	0	0	0	0	0	0	0	0	0	0	0	0	0	0	0	0	0	0	0	0	0	0	0	0	0	0	0	0	0	0	0	0	0	0.05	0.05	0.05	0	0
sll1897		hypothetical protein	0	0	0	0	0	0	0	0	0	0	0	0	0	0	0	0	0	0	0	0	0	0	0	0	0	0	0	0	0	0	0	0.23	0	0	0.23	0	0	0	0	0	0	0	0	0	0	0	0
sll1899	ctaB	cytochrome c oxidase folding protein	0	0	0	0	0	0	0	0	0	0	0	0	0	0	0	0	0	0	0	0	0	0	0	0	0	0	0	0	0	0	0	0	0	0	0	0	0.11	0.11	0	0	0	0	0.11	0	0	0	0
sll1908	serA	D-3-phosphoglycerate dehydrogenase	0.44	0.2	0.44	0.28	0.2	0	0	0.06	0	0	0.06	0.06	0	0	0	0.06	0.06	0.06	0.06	0	0.06	0.06	0	0	0	0.06	0.06	0.06	0.06	0.06	0	0.06	0.13	0.2	0.13	0.2	0.36	0.73	0.63	0.53	0.53	1.34	1.64	1.64	2.58	1.49	1.2
sll1910	zam	protein conferring resistance to acetazolamide Zam	0	0	0	0	0	0	0	0	0	0	0	0	0	0	0	0	0	0	0	0	0	0	0	0	0	0	0	0	0	0	0	0	0	0	0	0	0.04	0	0	0	0	0.04	0	0.04	0	0	0
sll1913		hypothetical protein	0	0	0	0	0	0	0	0	0	0	0	0	0	0	0	0	0	0	0	0	0	0	0	0	0	0	0.06	0	0	0	0	0	0	0	0	0	0	0	0	0	0	0	0	0	0	0	0
sll1927		ABC transporter ATP-binding protein	0	0	0	0	0	0	0	0	0	0	0	0	0	0	0	0	0	0	0	0	0	0	0	0	0	0	0	0	0	0	0	0	0	0	0	0	0.05	0	0	0	0	0	0	0.1	0	0.05	0
sll1929	comE	competence protein ComE	0	0	0	0.05	0	0	0	0	0	0	0	0	0	0	0	0	0	0	0	0	0	0	0	0	0	0	0	0	0	0	0	0	0	0	0	0	0	0	0	0	0	0	0	0	0	0	0
sll1931	glyA	serine hydroxymethyltransferase	0	0	0	0	0	0	0	0	0	0	0	0	0	0	0	0	0	0	0	0	0	0	0	0	0	0	0	0	0	0	0	0	0	0	0	0	0	0	0	0	0	0	0	0	0	0	0
sll1932	dnaK	DnaK protein	0	0	0	0	0	0	0	0	0	0	0	0	0	0	0	0	0	0	0	0	0	0	0	0	0	0	0	0	0	0	0	0	0	0	0	0	0	0	0	0	0.04	0.09	0.09	0.13	0.13	0.09	0.09
sll1937		ferric uptake regulation protein	0	0	0	0	0	0	0	0	0	0	0	0	0	0	0	0	0	0	0	0	0	0	0	0	0	0	0	0	0	0	0	0	0	0	0	0	0	0	0	0	0	0	0	0	0	0	0
sll1939		unknown protein	0	0	0	0	0	0	0	0	0	0	0	0	0	0	0	0	0	0	0	0	0	0	0	0	0	0	0	0	0	0	0	0	0	0	0	0	0	0	0	0.16	0	0	0	0	0	0	0
sll1941	gyrA	DNA gyrase A subunit	0	0	0	0	0	0	0	0	0	0	0	0	0	0	0	0	0	0	0	0	0	0	0	0	0	0	0.04	0	0	0	0	0	0	0	0	0	0	0	0	0	0	0	0	0	0	0	0
sll1945		1-deoxyxylulose-5-phosphate synthase	0	0	0	0	0	0	0	0	0	0	0	0	0	0	0	0	0	0	0	0	0	0	0	0	0	0	0	0.05	0	0	0	0	0	0	0.11	0.37	0.23	0.3	0.17	0	0.17	0	0.05	0	0.05	0	0
sll1956		hypothetical protein	0	0	0	0	0	0	0	0	0	0	0	0	0	0	0	0	0	0	0	0	0	0	0	0	0	0	0	0	0	0	0	0.17	0	0	0	0	0	0	0	0	0	0	0	0	0	0	0
sll1958	hisC	histidinol phosphate aminotransferase	0	0	0	0	0	0	0	0	0	0	0	0	0	0	0	0	0	0	0	0	0	0	0	0	0	0	0	0	0	0	0	0	0	0	0	0	0	0	0	0	0	0	0	0	0	0	0
sll1960		hypothetical protein	0	0	0	0	0	0	0	0	0	0	0	0	0	0	0	0	0	0	0	0	0	0	0	0	0	0	0	0	0	0	0	0	0	0	0	0	0.25	0	0	0	0.25	0	0	0	0	0	0
sll1961		hypothetical protein	0	0	0	0	0	0	0	0.09	0	0	0	0	0	0	0	0	0	0	0	0	0	0	0	0	0	0	0	0	0	0	0	0	0	0	0	0	0	0	0	0	0	0	0	0	0	0	0
sll1967		probable RNA methyltransferase	0	0	0	0	0	0	0	0	0	0	0	0	0	0	0	0	0	0	0	0	0	0	0	0	0	0	0	0	0	0	0	0	0	0	0	0	0	0	0	0	0	0	0	0	0	0	0
sll1979		hypothetical protein	0	0	0	0	0	0	0	0	0	0	0	0	0	0	0	0	0	0	0	0	0	0	0	0	0	0	0	0	0	0	0	0	0	0	0	0	0	0	0	0	0	0	0	0	0	0	0
sll1981	ilvB	acetolactate synthase	0	0	0	0	0	0	0	0	0	0	0	0	0	0	0	0	0	0	0	0	0	0	0	0	0	0	0	0	0	0	0	0	0	0	0	0	0	0	0	0	0	0	0	0	0	0	0
sll1987	katG	catalase peroxidase	0	0	0	0	0	0	0	0	0	0	0	0	0	0	0	0	0	0	0	0	0	0	0	0	0	0	0	0	0	0	0	0	0	0	0	0	0	0	0	0	0	0	0	0.04	0.04	0.04	0.14
sll1994	hemB	porphobilinogen synthase (5-aminolevulinate dehydratase)	0	0	0	0	0	0	0	0	0	0	0	0	0	0	0	0	0	0	0	0	0	0	0	0	0	0	0	0	0	0	0	0	0	0	0.1	1.2	0.34	1.95	0.99	3.37	9.58	1.95	0	0	0	0	0
sll2001		leucine aminopeptidase	0	0	0	0	0	0	0	0	0	0	0	0	0	0	0	0	0	0	0	0	0	0	0	0	0	0	0	0	0	0	0	0	0	0.07	0.07	0.07	3.34	1.72	0.4	0	0	0.14	0.07	0.07	0.07	0.07	0.07
sll2002		hypothetical protein	0	0	0.11	0.11	0	0	0	0	0	0	0.11	0	0	0	0	0	0	0	0	0.11	0	0	0	0	0	0	0	0	0	0	0	0	0	0	0	0	0	0	0	0	0	0	0	0	0	0	0
sll2005	gyrB	DNA gyrase B subunit [Contains: Ssp gyrB intein]	0.03	0	0	0	0.03	0	0	0	0	0	0	0	0	0	0	0	0	0	0.03	0	0	0	0	0.03	0	0	0.03	0	0	0.03	0	0	0	0	0	0	0.06	0	0.06	0	0	0	0.03	0	0	0.06	0.06
sll2009		processing protease	0.08	0	0	0	0	0	0	0	0	0	0	0	0	0	0	0	0	0	0	0	0	0	0	0	0	0	0	0	0	0	0	0	0	0	0	0	0	0	0	0	0	0	0	0	0	0	0
sll2010	murD	UDP-N-acetylmuramoylalanine--D-glutamate ligase	0	0	0	0	0	0	0	0	0	0	0	0	0	0	0	0	0	0	0	0	0	0	0	0	0	0	0	0	0	0	0	0	0	0	0	0	0	0	0	0	0	0	0	0	0	0	0
sll2014		sugar fermentation stimulation protein	0	0	0	0	0	0	0	0	0	0	0	0	0	0	0	0	0	0	0	0	0	0	0	0	0	0	0	0	0	0	0	0	0	0	0	0	0	0	0	0	0	0	0	0	0	0	0
sll2015		hypothetical protein	0	0	0	0	0	0	0	0	0	0	0	0	0	0	0	0	0	0	0	0	0	0	0	0	0	0	0	0	0	0	0	0	0	0	0	0	0	0	0	0	0	0	0.16	0	0	0	0
sll5034		hypothetical protein	0	0	0	0	0	0	0	0	0	0	0	0	0	0	0	0	0	0	0	0	0	0	0	0	0	0	0	0	0	0	0	0	0	0	0	0	0	0	0	0	0	0	0	0	0	0	0
sll5044		unknown protein	0	0	0	0	0	0	0	0	0	0	0	0	0	0	0	0	0	0	0	0	0	0	0	0.16	0	0	0	0	0	0	0	0	0	0	0	0	0	0	0	0	0	0	0	0	0	0	0
sll5052		similar to exopolysaccharide export protein	0	0	0	0	0	0	0	0	0	0	0	0	0	0	0	0	0	0	0	0	0	0	0	0	0	0	0	0	0	0	0	0.04	0	0	0.04	0	0	0	0	0	0	0	0	0	0	0	0
sll5059		two-component response regulator	0	0	0	0	0	0	0	0	0	0	0	0	0	0	0	0	0	0	0	0	0	0	0	0	0	0	0	0	0	0	0	0	0	0	0	0	0	0	0	0	0	0	0	0	0	0	0
sll5066		probable plasmid partitioning protein, ParA family	0	0	0	0	0	0	0	0	0	0	0	0	0	0	0	0	0	0	0	0	0	0	0	0	0	0	0	0	0	0	0	0	0	0	0	0	0	0	0	0	0	0	0	0	0	0.17	0.17
sll5067		hypothetical protein	0	0	0	0	0	0	0.19	0	0	0	0	0	0	0	0	0	0	0	0	0	0	0	0	0	0	0	0	0	0	0	0	0	0	0	0	0	0	0	0	0	0	0	0	0	0	0	0
sll5075		hypothetical protein	0	0	0	0	0	0	0	0	0	0	0	0	0	0	0	0	0	0	0	0	0	0	0	0	0	0	0	0	0	0	0	0	0	0	0	0	0	0	0	0	0	0	0	0	0	0	0
sll5080		non-heme chloroperoxidase	0	0	0	0	0	0	0	0	0	0	0	0	0	0	0	0	0	0	0	0	0	0	0	0	0	0	0	0	0	0	0	0	0	0	0	0	0	0	0	0	0	0	0	0	0	0	0
sll5123		SOS mutagenesis and repair, UmuD protein homolog	0	0	0	0	0	0	0	0	0	0	0	0	0	0.24	0	0	0	0	0	0	0	0	0	0	0	0	0	0	0	0	0	0	0	0	0	0	0	0	0	0	0	0	0	0	0	0	0
sll5128		unknown protein	0	0	0	0	0	0	0	0	0	0	0	0	0	0	0	0	0	0	0	0	0	0	0	0	0	0	0	0	0	0	0	0	0	0	0	0	0	0	0	0	0	0	0	0	0	0	0
sll6060		probable acetyltransferase	0	0	0	0	0	0	0	0	0	0	0	0	0	0	0	0	0	0	0	0	0	0	0	0	0	0	0	0	0	0	0	0	0	0.2	0	0	0	0	0	0	0	0	0	0	0	0	0
sll7030		hypothetical protein	0	0	0	0	0	0	0	0	0	0	0	0	0	0	0	0	0	0	0.2	0	0	0	0	0	0	0	0	0	0	0	0	0	0	0	0	0	0	0	0	0	0	0	0	0	0	0	0
sll7043		unknown protein	0	0	0	0	0	0	0	0	0	0	0	0	0	0	0	0	0	0	0	0	0	0	0	0	0	0	0	0	0	0	0	0	0	0	0	0	0	0	0	0	0	0	0	0	0	0	0
sll7044		plasmid partition protein ParA homolog	0	0	0	0	0	0	0	0	0	0	0	0	0	0	0	0	0	0	0	0	0	0	0	0	0	0	0	0	0	0	0	0	0	0	0	0	0	0	0	0	0	0	0	0	0	0	0
sll7065		unknown protein	0	0	0	0	0	0	0	0	0	0	0	0	0	0	0	0	0	0	0	0	0	0	0	0	0	0	0	0	0	0	0	0	0	0	0	0	0	0	0	0	0.07	0	0	0	0	0	0
sll7075		unknown protein	0	0	0	0	0	0	0	0	0	0	0	0	0	0	0	0	0	0	0	0	0	0.09	0	0	0	0	0	0	0	0	0	0	0	0	0	0	0	0	0	0	0	0	0	0	0	0	0
sll8019		hypothetical protein	0	0	0	0	0	0	0	0	0	0	0	0	0	0	0	0	0	0	0	0	0	0	0	0	0	0	0	0	0	0	0	0	0	0	0	0	0	0.06	0	0	0	0	0	0	0	0	0
slr0001		hypothetical protein	0	0	0	0	0	0	0	0	0	0	0	0	0	0	0	0	0	0	0	0	0	0	0	0	0	0	0	0	0	0	0	0	0	0	0	0	0	0	0	0	0	0	0	0	0	0	0
slr0006		unknown protein	1.12	0.82	1.12	1.46	1.86	1.12	1.12	0.82	1.46	0.35	0.35	0.57	0.16	0.35	0	0.82	0.82	1.12	0.57	0.57	0.82	0.57	0.57	0.57	0.57	0.57	0.35	0.82	0	0	0.16	0.16	0.35	0.35	0.57	0.35	0.16	0.35	0.35	0.35	0.16	0.16	0.16	0.35	0	0	0
slr0007		probable sugar-phosphate nucleotidyltransferase	0.14	0.14	0	0	0	0	0	0	0	0	0	0	0	0	0	0	0	0	0	0	0	0	0	0	0	0	0	0	0	0	0	0	0	0	0	0	0	0	0	0	0	0	0	0	0	0	0
slr0009	rbcL	ribulose bisphosphate carboxylase large subunit	0.07	0	0.15	0.07	0.23	0.07	0.15	0.07	0.07	0.15	0.07	0.07	0.23	0.15	0	0.31	0.31	0.4	1.11	0.72	1.26	1.59	1.77	2.4	3.77	9.78	26.9	76.27	213.06	393.5	367.59	123.32	5.26	1.42	1.26	1.42	1.77	0.5	0.72	0.61	0.31	0.31	0.31	0.4	0.5	0.07	0
slr0012	rbcS	ribulose bisphosphate carboxylase small subunit	0	0	0	0	0	0	0	0	0	0	0	0	0	0	0	0	0	0	0	0	0	0	0	0.29	0.29	0.29	0.67	2.61	2.61	2.61	3.67	1.79	0.67	0.67	0.29	0.29	0.29	0.67	0.29	0.67	1.16	1.16	0.29	0.29	0.29	0	0
slr0013		hypothetical protein	0	0	0	0	0	0	0	0	0	0	0	0	0	0	0	0	0	0	0	0	0	0	0.21	1.12	0.46	1.12	0.46	0.76	0.21	0	0	0	0	0	0.46	0	0	0.21	2.73	5.55	1.56	0.21	0	0	0	0	0
slr0014		Mg2+ transport ATPase	0	0	0	0	0	0	0.15	0	0	0	0	0	0	0	0	0	0	0	0	0	0	0	0	0	0	0	0	0	0	0	0	0	0	0	0	0	0	0	0	0	0	0	0	0	0	0	0
slr0015		lipid A disaccharide synthase	0	0	0	0	0	0	0	0	0	0	0	0	0	0	0	0	0	0	0	0	0	0	0	0	0	0	0	0	0	0	0	0	0	0	0	0.09	0.09	0.09	0.09	0	0.09	0.09	0.09	0	0.09	0	0
slr0017	murA	UDP-N-acetylglucosamine 1-carboxyvinyltransferase	0	0	0	0	0	0	0	0	0	0	0	0	0	0	0	0	0	0	0	0	0	0	0	0	0	0	0	0	0	0	0	0	0	0	0	0	0	0	0	0	0	0	0	0	0	0.08	0
slr0018		fumarase	0	0	0	0	0	0	0	0	0	0	0	0	0	0	0	0	0	0	0	0	0	0	0	0	0	0	0	0	0	0	0	0	0	0	0	0	0	0	0	0	0	0	0	0.24	0.07	0	0
slr0020	recG	DNA recombinase	0	0	0	0	0	0	0	0	0	0	0	0	0	0	0	0	0	0	0	0	0	0	0	0	0	0	0	0	0	0	0	0	0	0	0	0	0	0	0	0	0	0	0	0	0	0	0
slr0021		protease	0	0	0	0	0	0	0	0	0	0	0.12	0	0	0	0	0	0	0	0.12	0	0.26	0.12	0.26	0.26	0.26	0.26	0.6	0.12	0	0	0	0	0	0	0	0	0	0	0	0	0	0	0	0	0	0	0
slr0031		hypothetical protein	0	0	0	0	0	0	0	0	0	0	0	0	0	0	0	0	0	0	0	0	0	0	0	0	0	0	0	0	0	0	0	0	0	0	0	0	0	0	1.37	0.11	0	0	0	0	0	0	0
slr0032		probable branched-chain amino acid aminotransferase	0	0	0	0	0	0	0	0	0	0	0	0	0	0	0	0	0	0	0	0	0	0	0	0	0	0	0	0	0	0	0	0	0	0	0	0	0.11	0	0.11	0	0	0.23	0.23	0.11	2.17	5.6	0.37
slr0033		glutamyl-tRNA(Gln) amidotransferase subunit C	0	0	0	0	0	0	0	0	0	0	0	0	0	0	0	0	0	0	0	0	0	0	0	0	0	0	0	0	0	0	0	0	0	0	0	0	0	0	0	0	0	0	0	0	0	0	0
slr0038		hypothetical protein	0	0	0.25	0	0	0	0	0	0	0	0	0	0.25	0	0	0	0	0	0	0	0	0	0	0	0	0	0.25	0	0.25	0	0	0	0	0	0	0.25	0	0	0.25	0	0	0	0	0	0	0	0
slr0039		hypothetical protein	0.1	0	0	0.1	0	0	0	0	0	0	0	0	0	0	0	0	0	0	0	0	0	0	0	0	0	0	0	0	0	0	0	0	0	0	0	0	0	0	0	0	0	0	0	0	0	0	0
slr0040	cmpA	bicarbonate transport system substrate-binding protein	0.55	0.24	0.66	0.66	1.23	0.44	0.79	0.92	0.79	3.28	2.44	2.98	3.61	5.62	0.16	0.08	0.34	0.16	0.44	0.66	1.57	0.79	1.57	1.39	1.57	1.98	2.2	1.23	0.66	0.34	0.44	1.57	1.07	6.12	3.28	1.23	1.07	1.07	1.23	1.07	1.23	1.23	2.44	2.2	1.57	0.79	0.66
slr0041	cmpB	bicarbonate transport system permease protein	0.12	0	0	0.12	0	0	0	0	0	0	0	0	0	0	0	0	0.12	0.12	0.26	0.12	0.12	0.12	0.12	0	0.26	0.26	0.41	0	0	0	0	0	0	0	0	0.12	0	0	0	0	0	0	0	0	0	0	0
slr0042		probable porin; major outer membrane protein	0	0	0	0	0	0	0	0	0.12	0	0	0	0	0	0	0.06	0.12	0	0	0	0	0	0	0	0	0	0	0	0	0	0	0	0	0	0	0	0	0	0	0	0	0	0	0	0	0	0
slr0043	cmpC	bicarbonate transport system ATP-binding protein	0.16	0	0	0	0.16	0	0	0	0	0	0	0.05	0.05	0	0	0.05	0.05	0	0	0	0.05	0	0	0	0.05	0.1	0.1	0	0	0.05	0	0	0.1	0.1	0.1	0.16	0.16	0.21	0.21	0.05	0.16	0.16	0.16	0.1	0.1	0	0
slr0044	cmpD	bicarbonate transport system ATP-binding protein	0	0	0	0	0.12	0	0	0	0	0	0	0	0.25	0.12	0.25	0	0	0	0	0.12	0	0	0	0	0	0	0	0	0	0	0	0	0	0	0	0	0	0	0	0	0	0	0	0	0	0	0
slr0049		hypothetical protein	0	0	0	0	0	0	0	0	0	0	0	0	0	0	0	0	0	0	0	0	0	0	0	0	0	0	0	0	0	0	0	0	0	0	0	0	0	0	0	0	0	0	0	0	0	0	0
slr0050	ycf56	hypothetical protein YCF56	0	0	0	0	0	0	0	0	0	0	0	0	0	0	0	0	0	0	0	0	0	0	0	0	0	0	0	0	0	0.1	0	0	0	0	0	0	0	0	0	0	0	0	0	0	0	0	0
slr0051	ecaB	periplasmic beta-type carbonic anhydrase	0	0	0	0	0	0	0	0	0	0	0	0	0	0	0	0	0	0	0	0	0	0	0	0	0	0	0	0	0	0	0	0	0	0	0	0	0	0	0	0	0	0	0	0	0	0	0
slr0053		hypothetical protein	0	0	0	0	0	0	0	0	0	0	0	0	0	0	0	0	0	0	0	0	0	0	0	0	0	0	0	0	0	0	0	0	0.19	0	0.19	0	0	0	0	0	0	0	0	0	0	0	0
slr0063	pilB1	pilus biogenesis protein homologous to general secretion pathway protein E	0	0	0	0	0.1	0	0	0	0	0	0	0	0	0	0	0	0	0	0	0	0	0	0	0	0	0	0	0	0	0	0	0	0	0	0	0	0	0	0	0	0	0	0	0	0	0	0
slr0065		hypothetical protein	0	0	0	0	0	0	0	0	0	0	0	0	0	0	0	0	0	0	0	0	0	0	0	0	0	0	0	0	0	0	0	0	0	0	0	0	0	0	0	0	0	0	0	0	0	0	0
slr0066	ribD	riboflavin biosynthesis protein RibD	0	0	0	0	0	0	0	0	0	0	0	0	0	0	0	0	0	0	0	0	0	0	0	0	0	0	0	0	0	0	0	0	0	0	0	0	0	0	0	0	0	0	0	0	0	0	0
slr0067		MRP protein homolog	0.33	0.21	0.1	0.1	0.33	0	0	0	0	0	0.1	0	0.1	0	0	0.1	0	0	0.1	0	0	0	0	0.1	0	0	0	0	0	0	0	0	0	0	0	0	0	0	0	0	0	0	0	0	0	0	0
slr0070	fmt	methionyl-tRNA formyltransferase	0	0	0	0	0	0	0	0	0	0	0	0	0	0	0	0	0	0	0	0	0	0	0	0	0	0	0	0	0	0	0	0	0	0	0	0	0	0	0	0	0	0	0	0	0	0	0
slr0072	gidB	glucose inhibited division protein B	0.28	0	0.13	0	0	0	0	0	0	0	0	0	0	0	0	0	0	0	0	0	0	0	0	0	0	0	0	0	0	0	0	0	0	0	0	0	0	0	0	0	0	0	0	0	0	0	0
slr0073	hik36	two-component sensor histidine kinase	0	0	0	0	0	0	0	0	0	0	0	0	0	0	0	0	0	0	0	0	0	0	0	0	0	0	0	0	0	0	0	0	0	0	0	0	0	0	0	0	0.11	0	0	0.11	0	0	0
slr0074	ycf24	ABC transporter subunit	0	0	0	0	0	0	0	0	0	0	0	0	0	0	0	0	0	0	0	0	0	0	0	0	0	0	0	0	0	0	0	0	0	0	0	0	0	0	0	0	0	0	0	0	0	0	0
slr0075	ycf16	ABC transporter ATP-binding protein	0	0	0	0	0	0	0	0	0	0	0	0	0	0	0	0.13	0	0	0	0	0	0	0	0	0	0	0	0	0	0	0	0	0	0	0	0	0	0	0	0	0	0	0	0	0	0	0
slr0079		probable general secretion pathway protein E	0.08	0.17	0.08	0.13	0.04	0.04	0.04	0.04	0	0	0	0	0.04	0	0	0	0.04	0	0	0	0.04	0	0	0	0	0	0	0	0	0	0	0	0	0	0	0	0	0	0	0	0	0	0	0	0	0	0
slr0080	rnhA	ribonuclease H	0	0	0	0	0	0	0	0	0	0	0	0	0	0	0	0	0	0	0	0	0	0	0	0	0	0	0	0	0	0	0	0	0	0	0	0	0	0	0	0	0	0	0	0	0	0	0
slr0084	hisH	amidotransferase HisH	0	0	0	0	0	0	0	0	0	0	0	0	0	0	0	0	0	0	0	0	0	0	0	0	0	0	0	0	0	0	0	0	0	0	0	0	0	0	0	0	0	0	0	0	0	0	0
slr0086		similar to DnaK protein	0	0	0	0	0	0	0	0	0	0.06	0	0.06	0.06	0.06	0.06	0	0	0	0	0	0	0	0	0	0	0	0	0	0	0.06	0.06	0	0	0	0	0	0	0	0	0	0	0	0	0	0	0	0
slr0088	crtO	beta-carotene ketolase	0	0	0	0	0	0	0	0	0	0	0	0	0	0	0	0	0	0	0	0	0	0	0	0.06	0.06	0	0.06	0	0	0	0	0.06	0.2	0	0	0	0.06	0	0	0	0	0	0	0	0	0	0
slr0089		gamma-tocopherol methyltransferase	0.1	0.1	0	0	0	0	0	0	0	0	0	0	0	0	0	0	0	0	0	0	0	0	0	0	0	0	0	0	0	0	0	0	0	0	0	0	0	0	0	0.1	0	0	0	0	0	0	0
slr0106		unknown protein	0.15	0	0	0	0	0	0	0	0	0	0	0	0	0	0	0	0	0	0	0	0	0	0	0	0	0	0	0	0	0	0	0	0	0	0	0	0	0	0	0	0	0	0	0	0	0	0
slr0108		unknown protein	0	0	0	0	0	0	0	0	0	0	0	0	0	0	0	0	0	0	0	0.08	0	0	0	0	0	0	0	0	0	0	0	0	0	0	0	0	0	0	0	0	0	0	0	0	0	0	0
slr0110		hypothetical protein	0	0	0	0	0	0	0	0	0	0	0	0	0	0	0	0	0	0	0	0	0	0	0	0	0	0	0	0	0	0	0	0	0	0	0	0	0	0	0	0	0	0	0	0	0	0	0
slr0115	rpaA	response regulator for energy transfer from phycobilisomes to photosystems	0.3	0.14	0.14	0.14	0.14	0.14	0	0	0	0	0	0	0	0	0	0	0	0	0	0	0.3	0	0	0.14	0.14	0.14	0.14	0	0	0	0	0.14	0	0	0	0	0	0	0	0	0	0	0	0	0	0	0
slr0116	pcyA	phycocyanobilin:ferredoxin oxidoreductase	0	0	0	0.13	0.13	0	0	0	0	0	0	0	0	0	0	0	0	0	0.13	0	0	0.13	0.13	0	0	0.13	0	0	0	0	0	0	0.13	0	0	0	0	0	0	0	0	0	0	0	0	0	0
slr0118	thiC	thiamine biosynthesis protein ThiC	0	0	0	0	0	0	0	0	0	0	0	0	0	0	0	0	0	0	0	0	0	0	0	0	0	0	0	0	0	0	0	0	0	0	0	0	0	0	0	0	0	0	0	0	0	0	0
slr0143	hat	WD-repeat protein, Hat protein, involved in the control of a high-affinity transport system for inorganic carbon	0	0	0	0	0	0	0	0	0	0	0	0	0	0	0	0	0	0	0	0	0	0	0	0	0	0	0	0	0	0	0	0	0	0	0	0	0	0	0	0	0	0	0	0	0	0	0
slr0147		hypothetical protein	0	0	0	0	0	0	0	0	0	0	0	0	0	0	0	0	0	0	0	0	0	0	0	0	0	0	0	0	0	0	0	0	0	0	0	0	0	0	0	0	0	0	0	0	0	0	0
slr0148		hypothetical protein	0	0	0	0	0	0	0	0	0	0	0	0	0	0	0	0	0	0	0	0	0	0	0	0	0	0	0	0	0	0	0	0	0	0	0	0	0	0	0	0	0	0	0	0	0	0	0
slr0149		hypothetical protein	0	0	0	0	0	0	0	0	0	0	0	0	0	0	0	0	0	0	0	0	0	0	0	0	0	0	0	0	0	0	0	0	0	0	0	0	0	0	0	0	0	0	0	0	0	0	0
slr0151		unknown protein	0	0	0	0	0	0	0	0	0	0	0	0	0	0	0	0	0	0	0	0	0	0	0	0	0	0	0	0	0	0.11	0	0	0.36	0.67	0.36	0.51	0	0	0	0	0	0	0	0	0	0	0
slr0156	clpB2	ClpB protein	0	0.15	0.15	0	0	0	0	0	0	0.04	0	0	0	0	0	0	0	0	0	0	0	0	0	0	0	0	0	0	0	0	0	0	0	0	0	0	0.11	0	0	0	0	0	0	0	0	0	0
slr0161	pilT1	twitching motility protein PilT	0.19	0.19	0	0.3	0.55	0	0	0.09	0	0.09	0.09	0.09	0	0.09	0	0.19	0.09	0.09	0	0.09	0.19	0	0.09	0	0.19	0.09	0.3	0	0	0	0	0	0	0	0	0	0	0	0	0	0	0	0	0	0	0	0
slr0162	pilC	a part of pilC, pilin biogenesis protein, required for twitching motility	0	0	0	0	0	0	0.21	0	0	0	0	0	0	0	0	0	0.21	0	0	0	0	0	0	0	0	0	0	0	0	0	0	0	0	0	0	0	0	0	0	0	0	0	0	0	0	0	0
slr0163	pilC'	a part of pilC, pilin biogenesis protein, required for twitching motility	0	0	0	0	0	0	0	0	0	0	0	0	0	0	0	0	0	0	0	0	0	0	0	0	0	0	0	0	0	0	0	0	0	0	0	0	0	0	0	0	0	0	0	0	0	0	0
slr0164	clpP4	ATP-dependent Clp protease proteolytic subunit	0	0	0	0	0	0	0	0	0	0	0	0	0	0	0	0	0	0	0	0	0	0	0	0	0	0	0	0	0	0	0	0	0	0	0	0	0	0	0	0.15	0.53	0.53	1.34	1.03	1.03	0.76	0.15
slr0165	clpP3	ATP-dependent Clp protease proteolytic subunit	0	0	0	0	0	0	0	0	0	0	0	0	0	0	0	0	0	0	0	0	0	0	0	0	0	0	0	0.17	0	0	0	0	0	0	0	0	0	0	0	0	0.17	0.37	2.52	3.83	3.13	0	0
slr0169		hypothetical protein	0	0	0	0	0	0	0	0	0	0	0.17	0	0	0	0	0.17	0.36	0	0	0.17	0	0	0	0	0	0	0	0	0	0	0	0	0	0	0	0	0	0	0	0	0	0	0	0	0	0	0
slr0171	ycf37	photosystem I assembly related protein Ycf37	0	0	0	0	0	0	0	0	0	0	0	0	0	0	0	0	0	0	0	0	0	0	0	0	0	0	0	0	0	0	0	0	0	0	0	0	0	0	0	0.19	0	0	0	0	0	0	0
slr0172		hypothetical protein	0	0	0	0	0	0	0	0	0	0	0	0	0	0	0	0	0	0	0	0	0	0	0	0	0	0	0	0	0	0	0	0	0	0	0	0	0	0	0	0	0	0	0	0	0	0	0
slr0185		orotate phosphoribosyltransferase	0	0	0	0	0	0	0	0	0	0	0	0	0	0	0	0	0	0	0	0	0	0	0	0	0	0	0	0	0	0	0	0	0	0	0	0	0	0	0	0	0	0	0	0	0	0	0
slr0186	leuA	2-isopropylmalate synthase	0	0	0	0	0.06	0	0	0	0	0	0	0	0	0	0	0	0	0	0	0	0	0	0	0	0	0	0	0	0	0	0	0	0	0	0	0	0.06	0	0	0	0	0	0.06	0.06	0.06	0	0
slr0191		amidase enhancer, periplasmic protein	0	0	0	0	0	0	0	0	0	0	0	0	0	0	0	0	0	0	0	0	0	0	0	0	0	0	0	0	0	0	0	0	0	0	0	0	0	0.06	0.13	0.06	0	0	0	0	0	0	0
slr0193	rbp3	RNA-binding protein	0	0	0	0	0	0	0	0	0	0	0	0	0	0	0	0	0	0	0	0	0	0	0	0	0	0	0	0	0	0	0	0	0	0	0	0	0	0	0	0	0	0	0	0	0	0	0
slr0194	rpiA	ribose 5-phosphate isomerase	0	0	0	0	0	0	0	0	0	0	0	0	0	0	0	0	0	0	0	0	0	0	0	0	0	0	0	0	0	0	0	0	0	0	0	0	0	0	0	0	0	0	0	0	0	0	0
slr0201		heterodisulfide reductase subunit B	0	0	0	0	0	0	0	0	0	0	0	0	0	0	0	0	0	0	0	0	0	0	0	0	0	0	0	0	0	0	0	0	0	0	0	0	0	0	0	0	0	0	0	0	0	0	0
slr0209		unknown protein	0.3	0	0.19	0	0	0	0	0	0	0	0	0	0	0	0	0	0	0	0	0	0	0	0	0	0	0	0	0	0	0	0	0	0	0	0	0	0	0	0	0	0	0	0	0	0	0	0
slr0212	metH	5-methyltetrahydrofolate--homocysteine methyltransferase	0	0	0	0	0	0	0	0	0	0	0	0	0	0	0	0	0	0	0	0	0	0	0	0	0	0	0	0	0	0	0	0	0	0	0	0	0	0.03	0.09	0.12	0.09	0.15	0.15	0.03	0.06	0	0
slr0213	guaA	GMP synthetase	0	0	0	0	0	0	0	0	0	0	0	0	0	0.06	0	0	0	0	0	0	0	0	0	0	0	0	0	0	0.06	0	0	0	1.03	0.51	0.12	0.34	0.19	0.06	0.12	0.06	0.12	0.06	0.27	0.51	0.51	0.27	0.6
slr0214		cytosine-specific methyltransferase(5'-CGATCG-3')	0	0	0	0	0	0	0	0	0	0	0	0	0	0	0	0	0	0	0	0	0	0	0	0	0.08	0	0	0	0	0	0	0	0	0	0	0	0	0	0	0	0	0	0	0	0	0	0
slr0220	glyS	glycyl-tRNA synthetase beta chain	0	0	0	0	0	0	0	0	0	0	0	0	0	0	0	0	0	0	0	0	0	0	0	0	0	0	0	0	0	0	0	0.05	0.14	0.05	0	0.2	0.31	0.2	0.05	0.05	0	0.05	0.31	0.5	0.31	0	0
slr0226		unknown protein	0	0	0	0	0	0	0	0	0	0	0	0	0	0	0	0	0	0	0	0	0	0	0	0	0	0	0	0.07	0	0	0	0	0	0	0	0	0	0	0	0	0	0	0	0	0	0	0
slr0228	ftsH	cell division protein FtsH	0	0	0	0	0	0	0.11	0	0.05	0	0.11	0.11	0	0	0	0.17	0.17	0	0	0	0	0	0	0	0.17	0	0.11	0.11	0.11	0	0	0.11	0.11	0.24	0.17	0.17	0.45	0.24	0.24	0.17	0.17	0.17	0.17	0.24	0.24	0.17	0.05
slr0229		3-hydroxyisobutyrate dehydrogenase	0	0	0	0	0	0	0	0	0	0	0	0	0	0	0	0	0	0	0	0	0	0	0	0	0	0	0	0	0	0	0	0	0	0	0	0	0	0	0	0	0	0	0	0	0	0	0
slr0237		glycogen operon protein GlgX homolog	0	0	0	0	0	0	0	0	0	0	0	0	0	0	0	0	0	0	0	0	0	0	0	0	0	0	0	0	0	0	0	0	0	0	0	0	0	0	0	0	0.04	0	0	0	0	0.14	0
slr0242		bacterioferritin comigratory protein homolog	0	0	0	0	0	0	0	0	0	0	0	0	0	0	0	0	0	0	0	0	0	0	0	0	0	0	0	0	0	0	0	0	0	0	0	0	0	0	0	0	0	0	0	0	0	0	0
slr0244		hypothetical protein	2.11	0.76	1.21	1.48	0.76	0.12	0.25	0.25	0.12	0.41	0	0.25	0.12	0.12	0	0.12	0.57	0	0.25	0.25	0	0.12	0	0	0.12	0	0	0	0	0	0	0	0.12	0	0	0	0	0	0	0	0	0	0	0	0	0	0
slr0251	ycf85	ATP-binding protein of ABC transporter	0	0	0.14	0	0	0	0	0	0	0	0	0	0	0	0	0	0	0	0	0	0	0	0	0	0	0	0	0	0	0	0	0	0	0	0	0	0	0	0	0	0	0	0.14	0.29	0	0	0
slr0252		probable precorrin-6x reductase	0	0	0	0	0	0	0	0	0	0	0	0	0	0	0	0	0	0	0	0	0.13	0	0	0	0	0.13	0	0	0	0	0	0	0.13	0	0	0	0	0	0	0	0	0	0	0	0	0	0
slr0260	cobO	cob(I)alamin adenosyltransferase	0	0	0.37	0	0	0	0	0	0	0	0	0	0	0	0	0	0	0	0	0	0	0	0	0	0	0	0	0	0	0	0	0	0	0	0	0	0	0	0	0	0	0	0	0	0	0	0
slr0261	ndhH	NADH dehydrogenase subunit 7	0.08	0.08	0	0.17	0.08	0	0	0	0.08	0	0.08	0	0	0.08	0	0.73	0.6	0.87	2.79	1.56	2	3.8	5.57	17.21	2.79	6.68	7.31	7.31	23.92	38.89	13.39	2	0.17	0.08	0	0	0.17	0.08	0	0	0	0	0	0	0	0	0.08
slr0280		hypothetical protein	0	0	0	0	0	0	0	0	0	0	0	0	0	0	0	0	0	0	0	0	0	0	0	0	0	0	0	0	0	0	0	0	0	0	0	0	0	0	0.06	0	0.06	0	0	0	0	0	0
slr0286		protein involved in functional assembly of photosystem II	0	0	0	0	0	0	0	0	0	0	0	0.07	0	0	0	0	0	0	0	0	0	0	0	0	0	0	0	0	0	0	0	0	0	0	0	0	0	0	0	0	0	0	0	0	0	0	0
slr0287		hypothetical protein	0	0	0	0	0	0	0	0	0	0	0	0	0	0	0	0	0	0	0	0	0	0	0	0	0	0	0	0	0	0	0	0	0	0	0	0	0	0	0	0	0	0	0	0	0	0	0
slr0288	glnN	glutamate--ammonia ligase	0	0	0	0	0	0	0	0	0	0	0	0	0	0	0	0	0	0	0	0	0	0	0	0	0	0	0	0	0	0	0	0	0	0	0	0	0	0.05	0	0	0.05	0.05	0.05	0	0	0	0
slr0293		glycine dehydrogenase	0	0	0	0	0	0	0	0	0	0	0	0	0	0	0	0	0	0	0	0	0	0	0	0	0	0	0	0	0	0	0	0	0	0	0	0	0	0	0	0	0	0	0	0.18	0.45	0	0
slr0298		FraH protein homolog	0	0	0	0	0	0	0	0	0	0	0	0	0	0	0	0	0	0	0	0	0	0	0	0	0	0	0	0	0	0	0	0	0	0	0	0	0	0	0	0	0	0	0	0	0	0	0
slr0301		phosphoenolpyruvate synthase	0	0	0	0	0	0	0	0	0	0	0	0	0	0	0	0	0	0	0	0	0	0	0	0	0	0	0	0	0	0	0	0	0	0	0	0.04	0	0.13	0.08	0.27	0.55	0.04	0	0	0	0	0
slr0302		unknown protein	0	0	0	0	0	0	0	0	0	0	0	0	0	0	0	0	0	0	0	0	0	0.04	0	0	0	0	0	0	0	0	0	0	0	0	0	0	0	0	0	0	0	0	0	0	0	0	0
slr0315		probable oxidoreductase	0	0	0	0	0	0	0	0	0	0	0	0	0.15	0	0	0	0	0	0	0	0	0	0	0	0	0	0	0	0	0	0	0	0	0.15	0	0	0	0	0	0	0	0	0	0	0	0	0
slr0317		hypothetical protein	0	0	0	0	0	0	0	0	0	0	0	0	0	0	0	0	0	0	0	0	0	0	0	0	0	0	0	0	0	0	0	0	0	0	0	0	0	0	0	0	0	0	0	0	0	0	0
slr0320		hypothetical protein	0	0	0	0	0	0	0	0	0	0	0	0	0	0	0	0	0	0	0	0	0	0	0	0	0	0	0	0	0	0	0	0	0	0	0	0	0	0	0	0	0	0	0	0	0	0	0
slr0322	hik43	two-component hybrid sensor and regulator	0.13	0.06	0.16	0.03	0.03	0	0	0	0	0	0	0	0	0	0	0.06	0	0.03	0	0.06	0	0	0	0	0	0	0.06	0	0	0	0	0	0.06	0.03	0	0.03	0	0.03	0.03	0	0	0	0.03	0.03	0	0	0
slr0323		putative alpha-mannosidase	0	0	0	0	0	0	0	0	0	0	0	0	0	0	0	0	0	0	0	0	0	0	0	0	0	0	0	0	0	0	0	0	0	0	0	0	0	0	0	0	0	0	0	0	0	0	0
slr0328		low molecular weight phosphotyrosine protein phosphatase	0	0	0	0	0	0	0	0	0	0	0	0	0	0	0	0	0	0	0	0	0	0	0	0	0	0	0	0	0	0	0	0	0	0	0	0	0	0	0	0	0	0	0	0	0	0	0
slr0331	ndhD1	NADH dehydrogenase subunit 4 (involved in photosystem-1 cyclic electron flow)	0	0	0	0	0	0	0	0	0	0	0	0	0	0	0	0	0	0	0	0	0.13	0.06	0.06	0.13	0	0	0	0	0	0	0	0	0	0	0	0	0	0	0	0	0	0	0	0	0	0	0
slr0335	apcE	phycobilisome core-membrane linker polypeptide	4.27	1.38	2.95	2.07	2.67	0.72	0.54	0.6	0.34	0.85	0.54	0.38	0.72	0.66	0.49	1.3	1.47	0.92	1.65	2.07	2.42	2.18	1.47	2.3	3.24	3.9	5.09	5.32	4.08	1.85	1.75	3.9	6.57	7.13	9.47	9.47	16.37	12.49	13.5	23.05	24.85	40.35	33.51	8.74	6.57	2.81	2.07
slr0338		probable oxidoreductase	0	0	0	0	0	0	0	0	0	0	0	0	0	0	0	0	0	0	0	0	0	0	0	0	0	0	0	0	0	0	0	0	0	0	0	0	0	0	0	0	0	0	0	0	0.09	0	0
slr0341		unknown protein	0	0	0	0	0	0	0	0	0	0	0	0	0	0	0	0	0	0	0	0	0	0	0	0	0	0	0	0	0	0	0	0	0	0	0	0	0	0	0	0	0	0	0	0	0	0	0
slr0342	petB	cytochrome b6	0	0	0	0	0	0	0	0	0	0	0	0	0	0	0	0	0	0	0	0	0	0	0	0	0	0	0.15	0.15	0.15	0	0	0	0.15	0.32	0.15	1.33	1.68	0.32	0.15	0	0	0	0.15	0.15	0.32	0.53	0.53
slr0343	petD	cytochrome b6-f complex subunit 4	0	0	0	0	0	0	0	0	0	0	0	0	0	0	0	0	0	0	0	0	0	0	0	0.22	0	0	0.49	0	0	0	0	0.49	0.49	0.49	0.49	0.82	1.22	0.22	0.22	0	0	0.22	0	0.22	0.22	0.22	0.82
slr0344		probable glycosyltransferase	0	0	0	0	0	0	0	0	0	0	0	0	0	0	0	0	0	0	0	0	0	0	0	0	0	0	0	0	0.07	0	0	0	0	0	0	0	0	0	0	0	0	0	0	0	0	0	0
slr0348		hypothetical protein	0	0	0	0	0	0	0	0	0	0	0	0	0	0	0	0	0	0	0	0	0	0	0	0	0	0	0	0	0	0	0	0	0	0	0	0	0	0	0	0	0	0	0	0	0	0	0
slr0353		unknown protein	0	0	0	0	0	0	0	0	0.29	0	0	0	0.3	0.29	0	0.29	0	0	0	0.29	0	0	0	0	0	0	0	0	0	0	0	0	0	0	0	0	0	0	0	0	0	0	0	0	0	0	0
slr0355		hypothetical protein	0	0	0	0	0	0	0	0	0	0	0	0	0	0	0	0	0	0	0	0	0	0	0	0	0	0	0	0	0	0	0	0	0	0	0	0	0	0	0	0	0	0	0	0	0	0	0
slr0357	hisS	histidyl-tRNA synthetase	0	0	0	0	0	0	0	0	0	0	0	0	0	0	0	0	0	0	0	0	0	0	0	0	0	0	0	0	0	0	0	0	0	0	0	0	0	0	0	0	0	0	0	0	0	0	0
slr0359		hypothetical protein	0	0	0	0	0	0	0	0	0	0	0	0	0	0	0	0	0	0	0	0	0	0	0	0	0	0	0	0	0	0	0	0	0	0	0	0	0	0	0	0	0	0	0	0	0	0	0
slr0361		probable ribosomal large subunit pseudouridine synthase B	0	0	0.13	0	0	0	0	0	0	0	0	0	0	0	0	0	0	0	0	0	0	0	0	0	0	0	0	0	0	0	0	0	0	0	0	0	0	0	0	0	0	0	0	0	0	0	0
slr0369		RND multidrug efflux transporter	0	0	0	0	0	0	0	0	0	0	0	0	0	0	0	0	0	0.06	0.06	0.1	0.24	0.32	0.1	0.36	0.32	0.64	0.36	0	0	0	0.03	0.03	0	0	0	0	0	0	0	0	0	0	0.03	0	0	0	0
slr0370		succinate-semialdehyde dehydrogenase (NADP+)	0	0	0	0	0	0	0	0	0	0	0	0	0	0	0	0	0	0	0	0	0	0	0	0	0	0	0	0	0	0	0	0	0	0	0	0	0	0	0	0	0	0	0	0	0	0	0
slr0374		hypothetical protein	0	0	0	0	0	0	0	0	0	0	0	0	0	0	0	0	0	0	0	0	0	0	0	0	0	0	0	0	0	0	0.07	0.14	0	0.07	0	0	0	0.07	0.07	0.07	0	0	0.07	0	0.07	0	0
slr0376		hypothetical protein	0	0	0	0	0	0	0	0	0	0	0	0	0	0	0	0	0	0	0	0	0	0	0	0	0	0	0	0	0	0	0	0	0	0	0	0	0	0	0	0	0	0	0	0	0	0	0
slr0380		hypothetical protein	0	0	0	0	0	0	0	0	0	0	0	0	0	0	0	0	0	0	0	0	0	0	0	0	0	0	0	0	0	0	0	0	0	0	0	0	0	0	0	0	0	0	0	0	0	0	0
slr0387	nifS	cysteine desulfurase NifS	0	0	0	0	0	0	0	0	0	0	0	0	0	0	0	0	0	0	0	0	0	0	0	0	0	0	0	0	0	0	0	0	0	0	0	0	0	0	0	0	0	0	0	0	0	0	0
slr0388		hypothetical protein	0	0	0	0	0	0	0	0	0	0	0	0	0	0	0	0	0	0	0	0	0	0	0	0	0	0	0	0	0	0	0.15	0	0	0	0	0	0	0	0	0	0	0	0	0	0	0	0
slr0394	pgk	phosphoglycerate kinase	0	0	0	0	0	0	0	0	0	0	0	0	0	0	0	0	0	0	0	0	0	0	0	0	0	0	0	0	0	0	0	0	0	0	0	0	0	0	0	0	0	0	0	0	0	0	0
slr0397		hypothetical protein	0	0	0	0	0	0	0	0	0	0	0	0	0	0	0	0	0	0	0	0	0	0	0	0	0	0	0	0	0	0	0	0	0	0	0	0	0	0	0	0	0	0	0	0	0	0	0
slr0398		unknown protein	0	0	0	0	0	0	0	0	0	0	0	0	0	0	0	0	0	0	0	0	0	0	0	0	0	0	0	0	0	0	0	0	0	0	0	0	0	0	0	0	0	0	0	0	0	0	0
slr0399	ycf39	chaperon-like protein for quinone binding in photosystem II	0	0	0	0	0	0	0	0	0	0	0	0	0	0	0	0	0	0	0	0	0	0	0	0	0	0	0	0	0	0	0	0	0.1	0.22	0.79	0.34	0	0	0	0.1	0	0	0	0.1	0	0	0
slr0400		hypothetical protein	0	0	0	0	0	0	0	0	0	0	0	0	0	0	0	0	0	0	0	0	0	0	0	0	0	0	0	0	0	0	0	0	0	0	0	0	0	0	0	0	0	0	0	0	0	0	0
slr0401		periplasmic polyamine-binding protein of ABC transporter	0	0	0	0	0	0	0	0	0	0	0	0	0	0	0	0	0	0	0	0	0	0	0	0	0	0	0	0	0	0	0	0	0	0	0	0	0	0	0	0	0	0	0	0.09	0	0	0
slr0402		hypothetical protein	0	0	0	0	0	0	0	0	0	0	0	0	0	0	0	0	0	0	0	0	0	0	0	0	0	0	0	0	0	0	0	0	0	0	0	0	0	0	0	0	0	0	0	0	0	0	0
slr0404		hypothetical protein	0.36	0.51	0.23	0	0.51	0	0	0	0	0	0	0.11	0	0.11	0	0	0	0	0	0	0.23	0	0	0	0	0	0	0	0	0	0	0	0	0	0	0.11	0.11	0	0	0.11	0	0	0.11	0	0	0	0
slr0406	pyrC	dihydroorotase	0	0	0	0	0	0	0	0	0	0	0	0	0	0	0	0	0	0	0	0	0	0	0	0	0	0	0	0	0	0	0	0.1	0	0	0	0	0	0	0	0	0	0	0	0	0	0	0.1
slr0417	gyrA	DNA gyrase subunit A	0	0	0	0	0	0	0	0	0	0	0	0	0	0	0	0	0	0	0	0	0.04	0.08	0	0	0.08	0.08	0.08	0.16	0	0.04	0.12	0.21	0.58	0.46	0.21	0.41	0.46	0.41	0.12	0.08	0	0	0	0	0	0	0
slr0426	folE	GTP cyclohydrolase I	0	0	0	0	0	0	0	0	0	0	0	0	0	0	0	0	0	0	0	0	0	0	0	0	0	0	0	0	0	0	0	0	0	0	0	0	0	0	0	0	0	0	0	0	0	0	0
slr0427		putative competence-damage protein	0	0	0	0	0	0	0	0	0	0	0	0	0	0	0	0	0	0	0	0	0	0	0	0	0	0	0	0	0	0	0	0	0	0	0	0	0	0	0	0	0	0	0	0	0	0	0
slr0431		hypothetical protein	0	0	0	0	0	0	0	0	0	0	0	0	0	0	0	0	0	0	0	0	0	0	0	0	0	0	0	0	0	0	0	0	0	0	0	0	0	0	0	0.3	0.14	0.14	0	0	0	0	0
slr0434	efp	elongation factor P	0	0	0	0	0	0	0	0	0	0	0	0	0	0	0	0	0	0	0	0	0	0	0	0	0	0	0	0	0	0	0	0	0	0	0	0	0	0	0	0	0.19	0.19	0.19	0.19	0.41	0.41	0.19
slr0435	accB	biotin carboxyl carrier protein of acetyl-CoA carboxylase	0	0	0	0	0	0	0	0	0	0	0	0	0	0	0	0	0	0	0	0	0	0	0	0	0	0	0	0	0	0	0	0	0	0	0	0	0	0	0	0	0	0	0	0	0	0	0
slr0438		hypothetical protein	0	0	0	0	0	0	0	0	0	0	0	0	0	0	0	0	0	0	0	0	0	0	0	0	0	0	0	0	0	0	0	0	0	0	0	0	0	0	0	0	0	0	0	0	0	0	0
slr0440		hypothetical protein	0	0	0	0	0	0	0	0	0	0	0	0	0	0	0	0	0	0	0	0	0	0	0	0	0	0	0	0	0	0	0	0	0	0	0	0	0	0	0	0	0	0	0	0	0	0	0
slr0442		unknown protein	0	0	0	0	0	0	0	0	0	0	0	0	0	0	0	0	0	0	0	0	0.06	0	0	0	0	0	0	0	0	0	0	0	0	0	0	0	0.12	0.41	0.06	0	0	0	0	0	0	0	0
slr0444	aroA	3-phosphoshikimate 1-carboxyvinyltransferase	0	0	0	0	0	0	0	0	0	0	0	0	0	0	0	0	0	0	0	0	0	0	0	0	0	0	0	0	0	0	0	0	0	0	0	0	0	0	0	0	0	0	0	0	0	0	0
slr0447	urtA	periplasmic protein, ABC-type urea transport system substrate-binding protein	0.08	0	0	0	0.16	0	0.08	0.35	0.25	0.68	0.95	0.45	1.83	0.95	0	0	0	0	0.16	0.16	0.16	0.08	0.08	0.35	0.35	1.1	0.45	0.16	0	0	0	0.16	0.35	0.35	0.95	1.1	0.35	0.16	0.16	0.25	0.16	0.35	0.35	0.35	0.45	0.25	0.25
slr0452	ilvD	dihydroxyacid dehydratase	0	0	0	0	0	0	0	0	0	0	0	0	0	0	0	0	0	0	0	0	0	0	0	0	0	0	0	0	0	0	0	0	0	0	0	0.06	0	0.06	0.06	0	0.06	0.06	0.06	0	0	0	0
slr0453		hypothetical protein	0	0	0	0	0	0	0	0	0	0	0	0	0	0	0	0	0	0	0	0	0	0	0	0	0	0	0	0	0	0	0	0	0	0	0	0	0	0	0	0	0	0	0.08	0	0.04	0.08	0.12
slr0454		RND multidrug efflux transporter	0	0	0	0	0	0	0	0	0	0	0	0	0	0	0	0	0	0	0	0	0	0	0	0	0	0	0	0	0	0	0	0	0	0	0	0	0	0	0	0	0	0	0	0	0	0	0
slr0455		hypothetical protein	0	0	0	0	0	0	0	0	0	0	0	0	0	0	0	0	0	0	0	0	0	0	0	0	0	0	0	0	0	0	0	0	0	0	0	0	0	0	0	0	0	0	0	0	0	0	0
slr0458		unknown protein	0	0	0	0	0	0	0	0	0	0	0	0	0	0	0	0	0	0	0	0	0	0	0	0	0	0	0	0	0	0	0	0	0	0	0	0	0	0	0	0	0	0	0	0	0	0	0
slr0467	natA	conserved component of ABC transporter for natural amino acids	0	0	0	0	0	0	0	0	0	0	0	0	0	0	0	0	0	0	0	0	0	0	0	0	0	0	0	0	0	0	0	0	0	0	0	0	0	0	0	0	0	0.13	0.84	0	0	0	0
slr0468		unknown protein	0	0	0	0	0	0	0	0	0	0	0	0	0	0	0	0	0	0	0	0	0	0	0	0	0	0	0	0	0	0	0	0	0	0	0	0	0	0	0	0	0	0	0	0	0	0	0
slr0469	rps4	30S ribosomal protein S4	0	0	0	0.16	2.36	0.83	2.92	1.89	2.36	3.56	2.36	1.48	1.13	1.13	2.92	4.3	2.92	2.36	2.36	4.3	6.18	3.56	3.56	2.92	6.18	4.3	2.92	0.83	0.16	0.35	0.16	0.16	1.89	0.83	0.83	0.83	0.83	0.35	0.58	0.58	0	0.16	0	0	0	0.16	0
slr0473	cph1	cyanobacterial phytochrome 1, two-component sensor histidine kinase	0	0	0.09	0.04	0	0.04	0	0	0	0	0	0	0	0	0	0	0	0	0	0	0	0	0	0	0	0	0	0	0	0	0	0	0	0	0	0	0	0	0	0	0	0	0	0	0	0	0
slr0476		unknown protein	0	0	0	0	0	0	0	0	0	0	0	0	0	0	0	0	0	0	0	0	0	0	0	0	0	0	0	0	0	0	0	0	0	0	0	0	0	0	0.27	0	0.27	0	0.27	0	0.27	0.27	0
slr0477	purN	phosphoribosylglycinamide formyltransferase	0	0	0	0	0	0	0	0	0	0	0	0	0	0	0	0	0	0	0	0	0	0	0	0	0	0	0	0	0	0	0	0	0	0	0	0	0	0.16	0	0	0	0	0	0	0	0	0
slr0480	ycf46	hypothetical protein YCF46	0	0	0	0	0	0	0	0.07	0	0	0	0	0	0	0	0	0	0	0	0	0	0	0	0	0	0.07	0.07	0	0.07	0	0	0.07	0	0	0	0.07	0	0	0	0	0	0	0	0	0	0	0
slr0482		unknown protein	0	0	0	0	0	0	0	0	0	0	0	0	0	0	0	0	0	0	0	0	0	0	0	0	0	0	0	0	0	0	0	0	0	0	0	0	0	0	0	0	0	0	0	0	0	0	0
slr0483		hypothetical protein	0.51	0	0.23	0.51	0.51	0.23	0.23	0.23	0.23	0.23	0.23	0	0.23	0.51	0.86	1.29	1.81	1.29	1.29	1.81	1.81	1.29	0.51	1.81	1.81	1.81	1.81	1.29	1.29	0.51	0.51	1.29	1.29	1.29	1.81	1.29	0.51	0.51	0.86	1.81	1.81	0.51	0.23	0.23	0.86	0.51	0.51
slr0484	hik26	two-component sensor histidine kinase	0	0	0	0	0	0	0	0	0	0	0	0	0	0	0	0	0	0	0	0	0	0	0	0	0	0	0	0	0	0	0	0	0.05	0	0	0	0	0	0	0	0	0	0	0	0	0	0
slr0488		virulence factor MviN homolog.	0	0	0	0	0	0	0	0	0	0	0	0	0	0	0	0	0	0	0	0	0	0	0	0	0	0	0	0	0	0	0	0	0	0	0	0	0	0	0	0	0	0	0	0	0	0	0
slr0498		unknown protein	0	0	0	0	0	0	0	0	0	0	0	0	0	0	0	0	0	0.14	0.14	0	0	0	0	0	0	0	0	0	0	0	0	0	0	0	0	0	0	0	0	0	0	0	0	0	0	0	0
slr0500	hisB	imidazoleglycerol-phosphate dehydratase	0	0	0	0	0	0	0	0	0	0	0	0	0	0	0	0	0	0	0	0.17	0.17	0.58	1.15	0	0	0	0	0	0	0	0	0	0	0	0	0	0	0	0	0	0	0	0	0	0	0	0
slr0502	cobW	cobalamin synthesis protein cobW homolog	0	0	0	0	0	0	0	0	0	0	0	0	0	0	0	0.1	0	0	0	0	0	0	0	0	0	0	0	0	0	0	0	0	0	0	0	0	0	0	0	0	0	0	0	0	0	0	0
slr0503	ycf66	hypothetical protein YCF66	0.33	0	0.1	0.1	0	0	0	0	0	0	0	0	0	0	0	0	0	0	0	0	0	0	0	0	0	0	0	0	0	0	0	0	0	0	0.1	0	0.1	0.1	0	0.1	0.1	0	0	0	0	0	0
slr0506	por	light-dependent NADPH-protochlorophyllide oxidoreductase	0	0	0	0	0.1	0	0	0	0	0	0	0	0	0	0	0	0	0	0	0.1	0	0.1	0	0	0	0	0.1	0	0.1	0	0	0.1	0.1	0.22	0.22	0.48	0.34	0.34	0.34	0.48	0	0	0.34	0.34	0	0	0
slr0510		hypothetical protein	0	0	0	0	0	0	0	0	0	0	0	0	0	0	0	0	0	0	0	0	0.06	0.06	0	0	0	0	0	0	0	0	0	0	0	0	0	0	0	0	0	0	0	0	0	0	0	0	0
slr0513		iron transport system substrate-binding protein, periplasmic protein	0	0	0	0	0	0	0	0	0	0	0	0	0	0	0	0	0	0	0	0	0	0	0	0	0	0	0	0	0	0	0	0	0	0	0	0	0	0	0	0	0	0	0	0	0	0	0
slr0520	purL	phosphoribosyl formylglycinamidine synthase	0	0	0	0	0	0	0	0	0	0	0	0	0	0	0	0	0	0	0	0	0	0	0	0	0	0	0	0	0	0	0	0	0	0	0	0	0	0	0	0	0	0	0	0	0	0	0
slr0521		unknown protein	0	0	0	0	0	0	0	0	0	0	0	0	0	0	0	0	0	0	0	0	0	0	0	0	0	0	0	0	0	0	0	0	0	0	0	0	0	0	0.1	0	0	0	0	0	0	0	0
slr0525	chlM	Mg-protoporphyrin IX methyl transferase	0	0	0	0	0	0	0	0	0	0	0	0	0	0	0	0	0	0	0	0	0	0	0	0	0	0	0	0	0	0	0	0	0	0	0	0	0	0	0	0	0	0	0	0	0	0	0
slr0526	panB	3-methyl-2-oxobutanoate hydroxymethyltransferase	0	0	0	0	0	0	0	0	0	0	0	0	0	0	0	0	0	0	0	0	0	0	0	0	0	0	0	0	0.89	0.67	0.67	0.14	0.29	0	0	0	0	0	0	0	0	0	0	0	0	0	0
slr0527		transcription regulator ExsB homolog	0	0	0	0	0	0	0	0	0	0	0	0	0	0	0	0	0	0	0	0	0	0	0	0	0	0	0	0	0	0	0	0	0	0	0	0	0	0	0	0	0	0	0	0	0	0	0
slr0528	murE	UDP-N-acetylmuramoylalanyl-D-glutamate--2, 6-diaminopimelate ligase	0	0	0	0	0	0	0	0	0	0	0	0	0	0	0	0	0	0	0	0	0	0	0	0	0	0	0	0	0	0	0	0	0	0	0	0	0	0	0	0	0	0	0	0	0	0	0
slr0534		probable transglycosylase	0	0	0	0	0	0	0	0	0	0	0	0	0	0	0	0	0	0	0	0	0	0	0	0	0	0	0	0	0	0	0	0	0	0	0	0	0	0	0	0	0	0	0	0	0	0	0
slr0535		protease	0	0	0	0	0	0	0	0	0	0	0	0	0	0	0	0	0	0	0	0	0	0	0	0	0	0	0.06	0	0	0	0	0	0	0	0	0	0	0	0	0	0	0	0	0	0	0	0
slr0536	hemE	uroporphyrinogen decarboxylase	0	0	0	0	0	0	0	0	0	0	0	0	0	0	0	0	0	0	0	0	0	0	0	0	0	0	0	0	0	0	0	0	0	0	0	0	0	0	0	0	0	0	0	0	0	0	0
slr0537		putative sugar kinase	0	0	0	0	0	0	0	0	0	0	0	0	0	0	0	0	0	0	0	0	0	0	0	0	0	0	0	0	0	0	0	0	0	0	0	0	0	0	0	0	0	0	0	0	0	0	0
slr0542	clpP	ATP-dependent protease ClpP	0	0	0	0	0	0	0	0	0	0	0	0	0	0	0	0	0	0	0	0	0	0	0	0	0	0	0	0	0	0	0	0	0	0	0	0	0	0	0	0	0	0	0	0	0	0	0
slr0543	trpB	tryptophan synthase beta subunit	0	0	0	0	0	0	0	0	0	0	0	0	0	0	0	0	0	0	0	0	0	0	0	0	0	0	0	0	0	0	0	0	0	0	0	0	0.17	0	0	0	0	0	0	0	0	0	0
slr0545		hypothetical protein	0	0	0	0	0	0	0	0	0	0	0	0	0	0	0	0	0	0	0	0	0	0	0	0	0	0	0	0	0	0	0	0	0	0	0	0	0	0	0	0	0	0	0	0	0	0	0
slr0549	asd	aspartate beta-semialdehyde dehydrogenese	0	0	0	0	0	0	0	0	0	0	0	0	0	0	0	0	0	0	0	0	0	0	0	0	0	0	0	0	0	0	0	0	0	0	0	0	0	0	0	0	0	0	0	0	0	0	0
slr0550	dapA	dihydrodipicolinate synthase	0	0	0	0	0	0	0	0	0	0	0	0	0	0	0	0	0	0	0	0	0	0	0	0	0	0	0	0	0	0	0	0	0	0	0	0	0	0	0	0	0	0	0	0	0	0	0
slr0552		hypothetical protein	1.21	0.3	0.7	0.94	0.7	0.14	0.14	0.3	0.14	0.49	0.14	0.3	0.14	0.3	0.14	0.3	0.14	0.14	0	0.3	0.14	0.14	0.14	0	0	0	0	0	0	0	0	0	0	0	0	0	0	0	0	0	0	0	0	0	0	0	0
slr0557	valS	valyl-tRNA synthetase	0	0	0	0	0	0	0	0	0	0	0	0	0	0	0	0	0	0	0	0	0	0	0	0	0	0	0	0	0	0	0	0	0	0	0	0	0	0	0	0	0	0	0.04	0	0.07	0	0.04
slr0559	natB	periplasmic binding protein of ABC transporter for natural amino acids	0	0	0	0	0	0	0	0	0	0.08	0.17	0	0.47	0.59	0	0	0	0	0	0	0	0	0	0	0	0	0	0	0	0	0	0	0	0	0	0	0.08	0	0.08	0	0	0.08	0	0.08	0.08	0.08	0.08
slr0575		hypothetical protein	0	0	0	0	0	0	0	0	0	0	0	0	0	0	0	0	0	0	0	0	0	0	0	0	0	0	0	0	0	0	0	0	0	0	0	0	0	0	0	0	0	0	0	0	0	0	0
slr0583		similar to GDP-fucose synthetase	0	0	0	0	0	0	0	0	0	0	0	0	0	0	0	0	0	0	0	0	0	0	0	0	0	0	0	0	0	0	0	0	0	0	0	0	0	0	0	0	0	0	0	0	0	0	0
slr0585	argG	argininosuccinate synthetase	0	0	0	0	0	0	0	0	0	0	0	0	0	0	0	0	0	0	0	0	0	0	0	0	0	0	0	0	0	0	0	0	0	0	0.08	0	0	0	0	0	0	0.08	0	0	0.27	0.08	0.38
slr0586		hypothetical protein	0	0	0	0	0	0	0	0	0	0	0	0	0	0	0	0	0	0	0	0	0	0	0	0	0	0	0	0	0	0	0	0	0	0	0	0	0	0	0	0	0	0	0	0	0	0	0
slr0596		hypothetical protein	0	0	0	0	0	0	0	0	0	0	0	0	0	0	0	0	0	0	0	0	0	0	0	0	0	0	0	0	0	0	0	0	0	0	0	0	0	0	0	0	0	0	0	0	0	0	0
slr0597	purH	phosphoribosyl aminoimidazole carboxy formyl formyltransferase/inosinemonophosphate cyclohydrolase (PUR-H(J))	0	0	0	0	0	0	0	0	0	0	0	0	0	0	0	0	0	0	0	0	0	0	0	0	0	0	0	0	0	0	0	0	0	0	0.06	0	0	0	0	0	0	0	0	0	0	0	0
slr0599		serine/threonine kinase	0	0	0	0	0	0	0	0	0	0	0	0	0	0	0	0	0	0	0	0	0	0	0	0	0	0	0	0	0	0	0	0	0	0	0	0	0	0	0	0	0	0	0.13	0	0	0	0
slr0600		NADP-thioredoxin reductase	0	0	0	0	0	0	0	0	0	0	0	0	0	0	0	0	0	0	0	0	0	0	0	0	0	0	0	0	0	0	0	0	0	0	0	0	0	0	0	0	0	0	0	0	0	0	0
slr0603	dnaE	DNA polymerase III alpha subunit [Contains: Ssp dnaE intein]	0	0	0	0	0	0	0	0	0	0	0	0	0	0	0	0	0	0	0	0	0	0	0	0	0	0	0	0	0	0	0	0	0	0	0	0	0	0	0	0	0	0	0	0	0	0.04	0
slr0605		hypothetical protein	0	0	0	0	0	0	0	0	0	0	0	0	0	0	0	0	0	0	0	0	0	0	0	0	0	0	0	0	0	0	0	0	0	0	0	0	0	0	0	0	0	0	0	0	0	0	0
slr0606		hypothetical protein	0	0	0	0	0	0	0	0	0	0	0	0	0	0	0	0	0	0	0	0	0	0	0	0	0	0	0	0	0	0	0	0	0	0	0	0	0	0	0	0	0	0	0	0	0	0	0
slr0607		hypothetical protein	0	0	0	0	0	0	0	0	0	0	0	0	0	0	0	0	0	0	0	0	0	0	0	0	0	0	0	0	0	0	0	0	0	0	0	0	0	0	0	0	0	0	0	0	0	0	0
slr0609		hypothetical protein	0	0	0	0	0	0	0	0	0	0	0	0	0	0	0	0	0	0	0	0	0	0	0	0	0	0	0	0	0	0	0	0	0	0	0	0	0	0	0	0	0	0	0	0	0	0.09	0
slr0612		probable pseudouridine synthase	0	0	0	0	0	0	0	0	0	0	0	0	0	0	0	0	0	0	0	0	0	0	0	0	0	0.18	0	0	0	0	0	0	0	0	0	0	0	0	0	0	0	0	0	0	0	0	0
slr0613		hypothetical protein	0	0	0	0	0	0	0	0	0	0	0	0	0	0	0	0	0	0	0	0	0	0	0	0	0	0	0	0	0	0	0	0	0	0	0	0	0	0	0	0	0	0	0	0	0	0	0
slr0619		hypothetical protein	0	0	0	0	0	0	0	0	0	0	0	0	0	0	0	0	0	0	0	0	0	0	0	0	0	0	0	0	0	0	0	0	0	0	0	0	0	0	0	0	0	0	0	0	0	0	0
slr0623	trxA	thioredoxin	1.37	0	0.33	0	0.33	0	0	0	0	0	0	0	0	0	0	0	0	0	0	0	0	0	0	0	0	0	0	0	0	0	0	0	0	0.33	0	0	0	0	0	0	0	0	0	0	0	0	0
slr0624		UDP-N-acetylglucosamine 2-epimerase	0	0	0	0	0	0	0	0	0	0	0	0	0	0	0	0	0	0	0	0	0	0	0	0	0	0	0	0	0	0	0	0	0	0.09	0	0	0	0	0	0	0	0	0	0	0	0	0
slr0628	rps14	30S ribosomal protein S14	0	0	0	0	0	0	0	0	0	0	0.33	0	0	0	0	0	0	0	0	0	0	0.33	0	0	0	0	0.33	0.33	0	0	0	0	0.33	0.33	0.33	0.33	0.33	0.77	0.33	0.33	0.33	0.33	0.33	0.33	0.77	0	0
slr0633	thiG	thiamine biosynthesis protein ThiG	0	0	0.11	0.11	0.05	0.05	0	0	0	0	0	0	0	0	0	0	0	0	0	0	0	0	0	0	0	0	0	0	0	0	0	0	0	0	0	0	0	0	0	0	0	0	0	0	0	0	0
slr0635		hypothetical protein	0	0	0	0	0	0	0	0	0	0	0	0	0	0	0	0	0	0	0	0	0	0	0	0	0	0	0	0	0	0	0	0	0	0	0	0	0	0	0	0	0	0	0	0	0	0	0
slr0637		hypothetical protein	0	0	0	0	0.63	0.13	0.28	0.28	0.44	0.63	0.13	0	0.44	0.28	0.28	0.44	0.13	0	0.13	0.13	0	0	0	0	0	0	0	0	0	0	0	0	0	0	0	0	0	0	0	0	0	0	0	0	0	0	0
slr0638	glyQ	glycyl-tRNA synthetase alpha chain	0	0	0	0	0	0	0	0	0	0	0	0	0	0	0	0	0	0	0	0	0	0	0	0	0	0	0	0	0	0	0	0	0	0	0	0	0	0	0	0	0	0	0	0	0	0	0
slr0645		hypothetical protein	0	0	0	0	0	0	0	0	0	0	0	0	0	0	0	0	0	0	0	0	0	0	0	0	0	0	0	0	0	0	0	0	0	0	0.17	0	0	0	0.36	1.53	1.17	0.36	0	0	0	0	0
slr0646		probable D-alanyl-D-alanine carboxypeptidase	0	0	0	0	0	0	0	0	0	0	0	0	0	0	0	0	0	0	0	0	0	0	0	0	0	0	0	0	0	0	0	0	0	0	0	0	0	0	0	0	0	0	0	0.15	0.15	0	0
slr0649	metS	methionyl-tRNA synthetase	0	0	0	0	0	0	0	0	0	0	0	0	0	0	0	0	0	0	0	0	0	0	0	0	0	0	0	0	0	0	0	0	0	0	0	0	0	0	0	0	0	0	0	0	0	0	0
slr0650		hypothetical protein	0	0	0	0	0	0	0	0	0	0	0	0	0	0	0	0	0	0	0	0	0	0	0	0	0	0	0	0	0	0	0	0	0.17	1.56	4.61	1.56	0	0	0	0	0	0	0	0	0	0	0
slr0651		hypothetical protein	0	0	0	0	0	0	0	0	0	0	0	0	0	0	0	0	0	0	0	0	0	0	0	0	0	0	0	0	0	0	0	0	0	0	0	0	0	0	0	0	0	0	0	0	0	0	0
slr0652	hisA	phosphorybosilformimino-5-amino- phosphorybosil-4-imidazolecarboxamideisomerase	0	0.14	0.14	0.14	0	0	0	0	0	0	0	0.14	0	0.14	0	0	0	0	0	0	0	0	0	0	0	0	0.14	0.14	0	0	0	0	0	0	0	0.14	0	0	0	0	0	0	0	0	0	0	0
slr0653	sigA	principal RNA polymerase sigma factor SigA	0	0	0	0	0	0	0	0	0	0	0	0	0	0	0	0	0	0	0.07	0.33	0.43	0.07	0	0	0	0	0	0	0	0.07	0	0	0	0	0	0	0	0	0	0	0	0	0	0	0	0	0
slr0654		unknown protein	0.28	0	0	0	0	0	0	0	0	0	0	0	0	0	0	0	0	0	0	0	0	0	0	0	0	0	0	0	0	0	0	0	0	0	0	0	0	0	0	0	0	0	0	0	0	0	0
slr0657		aspartate kinase	0	0	0.06	0	0	0	0	0	0	0	0	0	0	0	0	0	0	0	0	0	0	0	0	0	0	0	0	0	0	0	0	0	0	0	0	0	0	0	0.06	0	0	0	0	0	0.12	0	0
slr0659		oligopeptidase A	0	0	0	0	0	0	0	0	0	0	0	0	0	0	0	0	0	0	0	0	0	0	0	0	0	0	0	0	0	0	0	0	0	0	0	0	0	0	0	0	0	0	0	0	0	0	0
slr0661	proC	pyrroline-5-carboxylate reductase	0	0	0	0	0	0	0	0	0	0	0	0	0	0	0	0	0.14	0	0	0	0	0	0	0	0	0	0	0	0	0.14	0.14	0.89	0.47	0.29	0	0	0	0	0	0	0	0	0	0	0	0	0
slr0662		arginine decarboxylase	0	0	0	0	0	0	0	0	0	0	0	0	0	0	0	0	0	0	0	0	0	0	0	0	0	0	0	0	0	0	0	0	0	0	0	0	0	0	0	0	0	0	0	0	0	0	0
slr0665		aconitate hydratase	0	0	0	0	0	0	0	0	0	0	0	0	0	0	0	0.04	0	0	0	0	0	0	0	0	0	0	0	0	0	0	0	0	0	0	0	0	0	0	0	0	0	0	0	0	0	0	0
slr0666		unknown protein	0	0	0	0	0	0	0	0	0	0	0	0	0	0	0	0	0	0	0.25	0.39	0.12	0.25	0.12	0	0	0	0	0	0	0	0	0	0	0	0	0	0	0	0	0	0	0	0	0	0	0	0
slr0670		hypothetical protein	0	0	0	0	0	0	0	0	0	0.11	0	0	0	0	0	0	0	0	0	0	0	0	0	0	0	0	0	0	0	0	0	0	0.11	0.24	0	0.24	0.39	0.24	0.24	0.24	0.24	0.24	0.11	0.39	0.11	0	0
slr0676	cysC	adenylylsulfate kinase	0	0	0	0	0	0	0	0	0	0	0	0	0	0	0	0	0	0	0	0	0	0	0	0	0	0	0	0	0	0	0	0	0	0	0	0	0	0.43	0	0	0	0	0	0	0	0	0
slr0677		biopolymer transport ExbB like protein	0	0	0	0	0	0	0	0	0	0	0	0	0	0	0	0	0	0	0	0	0	0	0	0	0.15	0.33	0	0.33	0	0	0	0.33	0.53	0.15	0	0	0	0	0	0	0	0	0	0	0	0	0
slr0678		biopolymer transport ExbD like protein	0	0	0	0	0	0	0	0	0	0	0	0	0	0	0	0	0	0	0	0	0	0	0	0	0	0.13	0.13	0.28	0.28	0	0.13	0.28	0.45	0.28	0.13	0	0	0	0	0	0	0	0	0	0	0	0
slr0680		hypothetical protein	0	0	0	0	0	0	0	0	0	0	0	0	0	0	0	0	0	0	0	0	0	0	0	0	0	0	0	0	0	0	0	0	0	0	0	0	0	0	0	0	0	0	0	0	0	0	0
slr0688		hypothetical protein	0	0	0	0	0	0	0	0	0	0	0	0	0	0	0	0	0	0	0	0	0	0	0	0	0	0	0	0	0.1	0	0	0	0	0	0	0	0	0	0	0	0	0	0	0	0	0	0
slr0689		hypothetical protein	0	0	0	0	0	0	0	0	0	0	0	0	0	0	0	0	0	0	0	0	0	0	0	0	0	0	0	0	0	0	0	0	0	0	0	0	0	0	0	0	0.09	0.4	0.09	0	0	0	0
slr0692	ycf45	hypothetical protein YCF45	0	0	0	0	0	0	0	0	0	0	0	0	0	0	0	0	0	0	0	0	0	0	0.06	0	0	0	0	0	0	0	0	0	0	0	0	0	0	0	0	0	0	0	0	0	0	0	0
slr0695		hypothetical protein	0	0	0	0	0	0	0	0	0	0	0	0	0	0	0	0	0	0	0	0	0	0	0	0	0	0	0	0	0	0	0	0	0	0	0	0	0	0	0	0	0	0	0	0	0	0	0
slr0702		unknown protein	0	0	0	0	0	0	0	0	0	0	0	0	0	0	0	0	0	0	0	0	0	0	0	0	0	0	0	0	0	0	0	0	0	0	0	0	0	0	0	0	0	0	0	0	0	0	0
slr0707	polA	DNA polymerase I	0.03	0	0	0	0	0	0	0	0	0	0	0	0	0	0	0	0	0	0	0	0	0	0	0	0	0	0	0	0	0	0	0	0	0	0	0	0	0	0	0	0	0	0	0	0	0	0
slr0708		periplasmic protein, function unknown	0	0	0	0	0.08	0	0	0	0	0	0	0	0	0	0	0	0	0	0	0	0	0	0	0	0	0	0	0	0	0	0	0	0	0	0	0	0	0	0	0	0	0	0	0	0	0	0
slr0709		hypothetical protein	0	0	0	0	0	0	0	0	0	0	0	0	0	0	0	0	0	0	0	0	0	0	0	0	0	0	0	0	0	0	0	0	0	0	0	0	0	0	0	0	0	0	0	0	0	0	0
slr0710	gdhA	glutamate dehydrogenase (NADP+)	0	0	0	0	0	0	0	0	0	0	0	0	0	0	0	0	0	0	0	0	0	0	0	0	0	0	0	0	0	0	0	0	0	0	0	0	0.7	0	0	0	0	0	0	0	0	0	0
slr0719		unknown protein	0	0	0	0	0	0	0	0	0	0	0	0	0	0	0	0	0	0	0	0	0	0	0	0	0	0	0	0	0	0	0	0	0	0	0	0	0	0	0	0	0	0	0	0	0	0	0
slr0721		malic enzyme	0	0	0	0	0	0	0	0	0	0	0	0	0	0	0	0	0	0	0	0	0	0	0	0	0	0	0	0	0	0	0	0	0	0	0	0	0	0	0.08	0.08	0.55	0.16	0.16	0.16	0	0	0
slr0722		hypothetical protein	0	0	0	0	0	0	0	0	0	0	0	0	0	0	0	0	0	0	0	0	0	0	0	0	0	0	0	0	0	0	0	0	0	0	0	0	0	0	0	0	0	0	0	0	0	0	0
slr0723		hypothetical protein	0	0	0	0	0	0	0	0	0	0	0	0	0	0	0	0	0	0	0	0	0	0	0	0	0	0	0	0	0	0	0	0	0	0	0	0	0	0	0	0.09	0	0	0	0	0	0	0
slr0729		hypothetical protein	0	0	0	0	0	0	0	0	0	0	0	0	0	0	0	0	0	0	0	0	0	0	0	0	0	0	0	0	0	0	0	0	0	0	0	0	0	0	0	0	0	0	0	0	0	0	0
slr0730		hypothetical protein	0	0	0	0	0	0	0	0	0	0	0	0	0	0	0	0	0	0	0	0	0	0	0	0	0	0	0	0	0	0	0	0	0	0	0	0	0	0	0	0	0	0	0	0	0	0	0
slr0731		hypothetical protein	0.38	0.27	0.75	0.38	0.27	0.08	0.17	0	0	0.08	0.08	0	0	0.08	0	0	0	0	0	0	0	0.08	0	0	0	0	0	0	0	0	0	0	0.08	0	0	0	0	0	0	0	0	0	0	0	0	0	0
slr0737	psaD	photosystem I subunit II	6.39	13.39	10.52	6.39	34	6.39	21.44	42.71	27.03	105.32	67.17	42.71	105.32	257.62	784.58	21.44	2.04	1.43	3.74	1.43	3.74	3.74	6.39	10.52	6.39	6.39	10.52	4.92	10.52	13.39	6.39	6.39	0.95	0	0	0	0	0	0	0	0	0	0	0	0	0	0
slr0738	trpE	anthranilate synthetase alpha-subunit	0	0	0	0	0	0	0	0	0	0	0	0	0	0	0	0	0	0	0	0	0	0	0	0	0	0	0	0	0	0	0	0	0	0	0	0	0	0	0	0	0	0	0	0	0	0	0
slr0740		hypothetical protein	0	0	0	0	0	0	0	0	0	0	0	0	0	0	0	0	0	0	0	0	0	0	0	0	0	0	0	0	0	0	0	0	0	0	0	0	0	0	0	0	0	0	0	0	0	0	0
slr0743		similar to N utilization substance protein	0	0	0	0	0.07	0	0	0	0	0	0	0	0	0	0	0	0	0	0	0	0	0	0	0	0	0.07	0	0	0	0	0	0	0	0.07	0	0	0	0	0	0	0	0.07	0	0	0	0	0
slr0744	infB	translation initiation factor IF-2	0.03	0	0	0	0	0	0	0	0	0	0	0	0	0	0	0	0	0	0	0	0	0	0	0	0	0.03	0	0	0	0	0	0.03	0.03	0.03	0.03	0.03	0.03	0.03	0.03	0	0.03	0	0	0	0.03	0	0
slr0748		hypothetical protein	0	0	0	0	0	0	0	0	0	0	0	0	0	0	0	0	0	0	0	0	0	0	0	0	0	0	0	0	0	0	0	0	0	0	0	0	0	0	0	0	0	0	0	0	0	0	0
slr0752		enolase	0	0	0	0	0	0	0	0	0	0	0	0	0	0	0	0	0	0	0	0.08	0	0	0	0	0.08	0	0.17	0.26	0.26	0.36	0.17	0.59	1.53	15.18	1.01	0.26	0	0	0	0.26	0	0	0	0	0.08	0	0
slr0756	kaiA	circadian clock protein KaiA homolog	0.11	0.11	0.11	0.11	0.11	0	0	0	0	0.11	0	0	0	0	0	0	0	0	0	0	0	0	0	0	0	0	0	0	0	0	0	0	0.11	0	0	0	0	0	0	0	0	0	0	0	0	0	0
slr0757	kaiB1	circadian clock protein KaiB homolog	0	0	0	0	0	0	0	0	0	0	0	0	0	0	0	0	0	0	0	0	0	0	0	0	0	0	0	0	0	0	0	0	0	0	0	0	0	0	0	0	0	0	0	0	0	0	0
slr0758	kaiC1	circadian clock protein KaiC homolog	0	0	0	0	0	0	0	0	0	0	0	0	0	0	0	0	0	0.06	0	0	0	0.06	0	0	0	0	0	0	0	0.06	0.06	0.28	0.36	0.06	0.06	0	0	0	0	0	0	0	0	0	0.13	0.13	0
slr0765		hypothetical protein	0	0	0	0	0	0	0	0	0	0	0	0	0	0	0	0	0.05	0	0.17	0.37	0.37	0	0	0	0	0	0	0	0	0	0	0	0	0	0	0	0	0	0.05	0	0	0	0	0	0	0	0
slr0769		hypothetical protein	0	0	0	0	0	0	0	0	0	0	0	0	0	0	0	0	0	0	0	0	0	0	0	0	0	0	0	0	0	0	0	0	0	0	0	0	0	0	0	0	0	0	0	0	0	0	0
slr0773		hypothetical protein	0	0	0	0	0	0	0.16	0.16	0	0	0.16	0	0	0	0	0	0	0	0	0	0	0	0	0	0	0	0	0	0	0	0	0	0	0	0	0	0	0	0	0	0	0	0	0	0	0	0
slr0774	secD	protein-export membrane protein SecD	0	0	0	0	0	0	0	0	0	0	0	0	0	0	0	0	0	0	0	0	0	0	0	0	0	0	0	0	0	0	0	0	0	0	0	0	0	0	0	0	0	0	0	0	0.15	0	0
slr0775	secF	protein-export membrane protein SecF	0	0	0	0	0	0	0	0	0	0	0	0	0	0	0	0	0	0	0	0	0	0	0	0	0	0	0	0	0	0	0	0	0	0	0	0	0	0	0	0	0	0	0	0	0	0	0.11
slr0782		putative flavin-containing monoamine oxidase	0	0	0	0	0	0	0	0.07	0	0	0	0	0	0	0	0	0	0	0	0	0	0	0	0	0	0	0	0	0	0	0	0	0	0	0	0	0	0	0	0	0	0	0	0	0	0	0
slr0783	tpi	triosephosphate isomerase	0	0	0	0	0	0	0	0	0	0	0	0	0	0	0	0	0	0	0	0	0	0	0	0	0	0	0	0	0	0	0	0	0	0	0	0	0	0	0	0	0	0	0	0	0	0	0
slr0806		hypothetical protein	0	0	0	0	0	0	0	0	0	0	0	0	0	0	0	0	0	0	0	0	0	0	0	0	0	0	0	0	0	0	0	0	0	0	0	0	0	0	0	0	0	0	0	0	1.11	0.45	0.08
slr0807		probable o-sialoglycoprotein endopeptidase	0	0	0	0	0	0	0	0	0	0	0	0	0	0	0	0	0	0	0	0	0	0	0	0	0.1	0	0	0	0	0	0	0	0	0	0	0	0	0	0	0	0	0	0	0	0	0	0
slr0808		16S rRNA processing protein RimM homolog	0	0	0.4	0	0	0	0	0	0	0.18	0	0	0	0	0	0	0	0	0	0	0	0	0	0	0	0	0	0	0.4	0	0	0	0	0	0	0	0	0	0	0	0	0	0	0	0	0	0
slr0809	rfbB	dTDP-glucose 4,6-dehydratase	0	0	0	0	0	0	0	0	0	0	0	0	0	0	0	0	0	0	0	0	0	0	0	0	0	0	0	0	0	0	0	0	0	0	0	0	0	0	0	0	0	0	0	0	0	0	0.1
slr0817	menF	salicylate biosynthesis isochorismate synthase	0	0	0	0	0	0	0	0	0	0	0	0	0	0	0	0	0	0	0	0	0	0	0	0	0	0	0	0	0	0	0	0	0.07	0	0	0	0	0	0	0	0	0	0	0	0	0	0
slr0821		hypothetical protein	0	0	0	0	0	0	0	0	0	0	0	0	0	0	0	0	0	0	0	0	0	0	0	0	0	0	0	0	0	0	0	0	0	0	0	0	0	0	0	0	0	0	0	0	0	0	0
slr0823	ycf3	photosystem I assembly related protein	0	0	0	0	0	0	0	0	0	0	0	0	0	0	0	0	0	0	0	0	0	0	0	0	0	0	0	0	0	0	0	0	0	0	0	0	0	0	0	0	0	0	0	0	0	0	0
slr0825		probable peptidase	0	0	0	0	0	0	0	0	0	0	0	0	0	0	0	0	0	0	0	0	0	0	0	0	0	0	0	0	0	0	0	0	0	0	0	0	0	0	0	0	0	0	0	0	0	0	0
slr0833	dnaB	replicative DNA helicase [Contains: Ssp dnaB intein]	0	0	0	0	0	0	0	0	0	0	0	0	0	0	0	0	0	0	0	0	0	0	0	0	0	0	0	0	0	0	0	0	0	0	0	0	0	0	0	0	0	0	0	0	0	0	0
slr0835		MoxR protein homolog	0	0	0	0	0	0	0	0	0	0	0	0	0	0	0	0	0	0	0	0	0	0	0	0	0	0	0	0	0	0	0	0	0	0	0	0	0	0	0	0	0	0	0	0	0	0	0
slr0838	purM	phosphoribosyl formylglycinamidine cyclo-ligase	0	0	0	0	0	0	0	0	0	0	0	0	0	0	0	0	0	0	0	0	0	0	0	0	0	0	0	0	0	0	0	0	0	0	0	0	0	0	0	0	0	0	0	0	0	0	0
slr0839	hemH	ferrochelatase	0	0	0	0	0	0	0	0	0	0	0	0	0	0	0	0	0	0	0	0	0	0	0	0	0	0	0	0	0	0	0	0	0	0	0	0	0.09	0	0	0	0	0	0	0	0	0	0
slr0841		periplasmic protein, function unknown	0	0	0	0	0	0	0	0	0	0	0	0	0	0	0	0	0	0	0	0	0	0	0	0	0	0	0	0	0	0	0	0	0	0	0	0	0	0	0	0	0	0	0	0	0	0	0
slr0842		hypothetical protein	0	0	0	0	0	0	0	0	0	0	0	0	0.08	0	0	0	0	0	0	0	0	0	0	0	0	0	0	0	0	0	0	0	0	0	0	0	0	0	0	0	0	0	0	0	0	0	0
slr0844	ndhF1	NADH dehydrogenase subunit 5	0	0	0	0	0	0	0	0	0	0	0	0	0	0	0	0	0	0	0.1	0	0.1	0.05	0.05	0.16	0	0	0	0	0	0	0	0	0	0	0	0	0	0	0	0	0	0	0	0	0	0	0
slr0848		hypothetical protein	0	0	0	0	0	0.12	0	0	0	0	0.12	0	0.25	0.12	0	0	0	0.12	0.12	0.25	0.12	0.25	0	0.56	0.25	0.56	0.95	1.18	1.18	0.75	0.4	1.18	0.56	1.18	0.95	1.44	0.95	0.25	0	0	0	0	0	0	0	0	0
slr0854	phrA	DNA photolyase	0	0	0	0	0	0	0	0	0	0	0	0	0	0	0	0	0	0	0	0	0	0	0.07	0	0	0	0	0	0	0	0	0	0	0	0	0	0	0	0	0	0	0	0	0	0	0	0
slr0861	purT	glycinamide ribonucleotide transformylase	0	0	0	0	0	0	0	0	0	0	0	0	0	0	0	0	0	0	0	0	0	0	0	0	0	0	0	0	0	0	0	0	0	0	0	0	0	0	0	0	0	0	0	0	0	0	0
slr0863		hypothetical protein	0	0	0	0	0	0	0	0	0	0	0	0	0	0	0	0	0	0.07	0	0	0	0	0	0	0	0	0	0	0	0	0	0	0	0	0	0	0	0	0	0	0	0	0	0	0	0	0
slr0869		hypothetical protein	0	0	0	0	0	0	0	0	0	0	0	0	0	0	0	0	0	0	0	0	0	0	0	0	0	0	0	0	0	0	0	0.04	0	0.04	0	0	0	0	0	0	0	0	0	0	0	0	0
slr0872		hypothetical protein	0	0	0	0	0	0	0	0	0	0	0	0	0	0	0	0	0	0	0	0	0	0	0	0	0	0	0	0	0	0	0	0	0	0	0	0	0	0	0	0	0	0	0	0	0	0.09	0
slr0875		large-conductance mechanosensitive channel	0	0	0	0	0	0	0	0	0	0	0	0	0	0	0	0	0	0	0	0	0	0	0	0	0	0	0	0	0	0	0	0	0	0	0	0	0	0	0	0	0	0	0	0	0	0	0
slr0876		hypothetical protein	0	0	0	0	0	0	0	0	0	0	0	0	0	0	0	0	0	0	0	0	0	0	0	0	0	0	0	0	0	0	0	0	0	0	0	0	0	0	0	0	0	0	0	0	0	0	0
slr0877		glutamyl-tRNA(Gln) amidotransferase subunit A	0.07	0	0	0	0	0	0	0	0	0	0	0	0	0	0	0	0	0	0	0	0	0	0	0	0	0	0	0	0	0	0	0	0	0	0	0	0	0	0	0	0	0	0	0	0	0	0
slr0879		glycine decarboxylase complex H-protein	0	0	0	0	0	0	0	0	0	0	0	0	0	0	0	0	0	0	0	0	0	0	0	0	0	0	0	0	0	0	0	0	0	0	0	0	0	0	0	0	0	0	0	0	0	0	0
slr0884	gap1	glyceraldehyde 3-phosphate dehydrogenase 1 (NAD+)	0	0	0	0	0	0	0	0	0	0	0	0	0	0	0	0	0	0	0	0	0	0	0	0	0	0	0	0	0	0	0	0	0	0	0	0	0	0	0	0	0	0	0	0	0	0	0
slr0886		3-oxoacyl-[acyl-carrier protein] reductase	0	0	0	0	0	0	0	0	0	0	0	0	0	0	0	0	0	0	0	0	0	0	0	0	0	0	0	0	0	0	0	0	0	0	0	0	0.15	0	0	0	0	0	0	0	0	0	0
slr0889		hypothetical protein	0	0	0	0	0	0	0	0	0	0	0	0	0	0	0	0	0	0	0	0	0	0	0	0	0	0	0	0.08	0	0	0	0	0	0	0	0	0	0	0	0	0	0	0	0	0	0	0
slr0891		N-acetylmuramoyl-L-alanine amidase	0	0	0	0	0	0	0	0	0	0	0	0	0	0	0	0	0	0	0	0	0.32	0.57	0.12	0.06	0	0	0	0	0	0	0	0	0	0	0	0	0	0	0	0	0	0	0	0	0	0	0
slr0898	nirA	ferredoxin--nitrite reductase	0	0	0	0	0	0	0	0	0	0	0	0	0	0	0	0	0	0	0	0	0	0	0	0	0	0	0	0	0	0	0	0	0	0	0	0	0	0.07	0	0	0	0	0	0	0	0	0
slr0899	cynS	cyanate lyase	0	0	0	0	0	0	0	0	0	0	0	0	0	0	0	0	0	0	0	0	0	0	0	0	0	0	0	0	0	0	0	0	0	0	0	0	0	0	0	0	0	0	0	0.23	0.23	0	0.23
slr0905	bchE	Mg-protoporphyrin IX monomethyl ester oxidative cyclase	0	0	0	0	0	0	0	0	0	0	0	0	0	0	0	0	0	0	0	0	0	0	0	0	0	0	0	0	0	0.06	0	0	0	0	0	0	0	0	0	0	0	0	0	0	0	0	0
slr0906	psbB	photosystem II core light harvesting protein	0.07	0.14	0.29	0.21	0.21	0	0	0	0	0	0	0	0	0	0	0.21	0.47	0.21	1.03	0.79	0.57	0.91	0.57	3.13	3.13	1.99	3.13	2.19	2.4	4.01	6.38	6.38	1.99	1.99	5.49	2.4	1.31	0	0	0.07	0	0	0	0	0	0	0
slr0907		unknown protein	0.21	0	0	0	0	0	0	0	0	0	0	0	0	0	0	0.03	0.03	0	0.03	0.06	0.03	0.03	0	0.03	0	0	0.13	0.1	0	0	0.03	0.13	0.33	0.1	0.17	0.24	0.33	0.21	0	0.03	0.03	0	0	0	0	0	0
slr0909		unknown protein	0.32	0.32	0.85	0.41	0.32	0	0	0	0	0	0.07	0	0	0.07	0	0.07	0.23	0.23	0.15	0.32	0.15	0.15	0.07	0.07	0.51	0.32	0.51	0.32	0.23	0.07	0.07	0.07	0.32	0.32	0.41	0	0	0	0	0	0	0	0	0.07	0	0	0
slr0912		unknown protein	0	0	0	0	0	0	0	0	0	0	0	0	0	0	0	0	0	0	0	0	0	0	0	0	0	0	0	0	0	0	0	0	0	0	0	0	0	0	0	0	0	0	0	0	0	0	0
slr0920		mutator MutT protein	0	0	0	0	0	0	0	0	0	0	0	0	0	0	0	0	0	0	0	0	0	0	0	0	0	0	0	0	0	0	0	0	0	0	0	0	0	0	0	0	0	0	0	0	0	0	0
slr0923	ycf65	hypothetical protein YCF65	0	0	0	0	0	0	0	0	0	0	0	0	0	0	0	0	0	0	0	0	0	0	0	0	0	0	0	0	0	0	0	0	0	0	0	0	0	0	0	0	0	0	0	0	0	0	0
slr0924		periplasmic protein, function unknown	0	0	0	0	0	0	0	0	0	0	0	0	0	0	0	0	0	0	0	0	0	0	0	0	0	0	0	0	0	0	0	0	0	0	0	0	0	0	0	0	0	0	0	0	0	0	0
slr0925	ssb	single-stranded DNA-binding protein	0	0	0	0	0	0	0	0	0	0	0	0	0	0	0	0	0	0	0	0	0	0	0	0	0.29	0	0.29	0.29	0	0	0	0	0	1.75	0.66	0.29	0	0	0	0	0	0.29	0.29	0.29	0.66	0.29	0
slr0929		chromosome partitioning protein, ParA family	0.63	0	0	0	0	0	0	0	0	0	0	0	0	0	0	0	0	0	0	0	0	0	0	0	0	0	0	0	0	0	0	0	0	0	0	0	0	0	0	0	0	0	0	0	0	0	0
slr0930		hypothetical protein	0	0	0	0	0	0	0	0	0	0	0	0	0	0	0	0	0.08	0	0	0	0	0.08	0	0	0	0.16	0.16	0.24	0.16	0.16	0.16	0.08	0.16	0	0	0	0	0	0	0	0	0	0	0	0	0	0
slr0940	crtQ-2	zeta-carotene desaturase	0	0	0	0	0	0	0	0	0	0	0	0	0	0	0	0	0	0	0	0	0	0	0	0	0	0	0	0	0	0	0	0	0	0	0	0	0	0	0	0	0	0	0	0	0	0	0
slr0941		hypothetical protein	0.23	0	0	0	0	0	0	0	0	0	0	0	0	0	0	0	0	0	0	0	0	0	0	0	0	0	0	0	0	0	0	0	0	0	0	0	0	0	0	0	0	0	0	0	0	0	0
slr0942		alcohol dehydrogenase [NADP+]	0	0	0	0	0	0	0	0	0	0	0	0	0	0	0	0	0	0	0	0	0	0	0	0	0	0	0	0	0	0	0	0	0	0	0	0	0	0	0	0	0	0	0	0	0	0	0
slr0943	fda	fructose-bisphosphate aldolase, class I	0	0	0	0	0	0	0	0	0	0	0	0	0	0	0	0	0	0	0	0	0	0	0	0	0	0	0	0	0	0	0	0	0	0	0	0	0	0	0	0	0	0	0	0	0	0	0
slr0946	arsC	arsenate reductase	0	0	0	0	0	0	0	0	0	0	0	0	0	0	0	0	0	0	0	0	0	0	0	0	0	0	0	0	0	0	0	0	0	0	0	0	0	0	0	0	0	0	0	0	0	0	0
slr0947	rpaB	response regulator for energy transfer from phycobilisomes to photosystems	0.5	0	0.72	0	0.5	0	0	0	0	0	0	0.14	0.14	0	0	0	0	0	0	0	0.14	0	0	0	0	0	0	0	0	0	0	0	0	0	0	0	0	0	0.14	0.14	0	0.31	0	0	0	0	0
slr0948		hypothetical protein	0	0	0	0	0	0	0	0	0	0	0	0	0	0	0	0	0	0	0	0	0	0	0	0	0	0	0	0	0	0	0	0	0	0	0	0.16	0	0	0	0	0	0	0	0	0	0	0
slr0952	fbpII	fructose-1,6-bisphosphatase	0	0	0	0	0	0	0	0	0	0	0	0	0	0	0	0	0	0	0	0	0	0	0	0	0	0	0	0	0	0	0	0	0	0	0	0	0	0	0	0	0	0	0	0	0	0	0
slr0953		sucrose-phosphate phosphatase	0	0	0	0	0	0	0	0	0	0	0	0	0	0	0	0	0	0	0	0	0	0	0	0	0	0	0	0	0	0	0	0	0	0	0	0	0	0	0	0	0	0	0	0	0	0	0
slr0955		probable tRNA/rRNA methyltransferase	0.09	0	0	0	0	0	0	0	0	0	0	0	0	0	0	0	0	0	0	0	0	0	0	0	0	0	0	0	0	0	0	0	0	0	0	0	0	0	0	0	0	0	0	0	0	0	0
slr0958	cysS	cysteinyl-tRNA synthetase	0	0	0	0	0	0	0	0	0	0	0	0	0	0	0	0	0	0	0	0	0	0	0	0.07	0	0	0	0	0	0	0	0	0	0	0	0	0	0	0	0	0	0	0	0	0	0	0
slr0962		unknown protein	0	0	0	0	0	0	0.07	0.07	0	0	0.07	0.07	0.23	0.32	1	0.32	0.32	0.32	0.32	0.32	0.15	0.07	0	0.07	0.15	0.15	0.07	0.15	0.15	0.07	0.07	0.07	0.07	0	0	0	0.07	0	0	0	0	0	0	0	0	0	0
slr0965	dnaN	DNA polymerase III beta subunit	0	0	0	0	0	0	0	0	0	0	0	0	0	0	0	0	0	0	0	0	0	0	0	0	0	0	0	0	0	0	0	0	0	0	0	0	0	0	0	0	0	0	0	0	0	0	0
slr0969	cobJ	precorrin methylase	0	0	0	0	0	0	0	0	0	0	0	0	0	0	0	0	0	0	0	0	0	0	0	0	0	0	0	0	0	0	0	0	0	0	0	0	0	0	0	0	0	0.05	0	0	0	0	0
slr0974	infC	initiation factor IF-3	0	0	0	0	0	0	0	0	0	0	0	0	0	0	0	0	0	0	0	0	0	0	0	0	0	0	0	0	0	0	0	0	0	0	0	0	0	0	0	0	0	0	0	0	0	0	0
slr0976		hypothetical protein	0	0	0	0	0.13	0	0	0	0	0.13	0	0.13	0	0	0.13	0	0	0	0	0	0	0	0	0	0	0	0	0	0	0	0	0	0.13	0	0	0	0	0	0	0	0	0	0	0	0	0	0
slr0977		ABC transporter, permease component	0	0	0	0	0	0	0	0	0	0	0	0.12	0	0	0	0	0	0	0	0	0	0	0	0	0	0	0	0	0	0	0	0	0	0	0	0	0	0	0	0	0	0	0	0	0	0	0
slr0982		probable polysaccharide ABC transporter ATP binding subunit	0	0	0	0	0	0	0	0	0	0	0	0	0	0	0	0	0	0	0	0	0	0	0	0	0	0	0	0	0	0	0	0	0	0.08	0	0	0	0	0	0	0	0	0	0	0	0	0
slr0983	rfbF	glucose-1-phosphate cytidylyltransferase	0	0	0	0	0	0	0	0	0	0	0	0	0	0	0	0	0	0	0	0	0	0	0	0	0	0	0	0	0	0	0	0	0	0	0	0	0	0	0	0	0	0	1.09	0.85	0	0	0
slr0984	rfbG	CDP-glucose 4,6-dehydratase	0	0	0	0	0	0	0	0	0	0	0	0	0	0	0	0	0	0	0	0	0	0	0	0	0	0	0	0	0	0	0	0	0	0	0	0	0	0	0	0	0	0	0	0	0	0	0
slr0985	rfbC	dTDP-4-dehydrorhamnose 3,5-epimerase	0	0	0	0	0	0	0	0	0	0	0	0	0	0	0	0	0	0	0	0	0	0	0	0	0	0	0	0	0	0	0	0	0	0	0	0	0	0	0	0	0	0	0	0	0	0	0
slr1019		phenazine biosynthetic protein PhzF homolog	0	0	0	0	0	0	0	0	0	0	0	0	0	0	0	0	0	0	0	0	0	0	0	0	0	0	0	0	0	0	0	0	0	0	0	0	0	0	0	0	0	0	0	0	0	0	0
slr1020	sqdB	sulfolipid biosynthesis protein SqdB	0	0	0	0	0	0	0	0	0	0	0	0	0	0	0	0	0	0	0	0	0	0	0	0	0	0	0	0	0	0	0	0	0	0	0	0	0	0	0	0	0	0	0	0	0	0	0.09
slr1022	argD	N-acetylornithine aminotransferase	0	0	0	0	0	0	0	0	0	0	0	0	0	0	0	0	0	0	0	0	0	0	0	0	0	0	0	0	0	0	0	0	0	0	0	0	0	0	0	0	0	0	0	0	0	0	0
slr1028		unknown protein	0	0	0	0	0	0	0	0	0	0	0	0	0	0	0.01	0	0	0	0	0	0	0	0	0	0	0	0	0	0	0	0	0	0	0	0	0	0	0	0	0	0	0	0	0	0	0	0
slr1030	chlI	magnesium protoporphyrin IX chelatase subunit I	0	0	0	0	0	0	0	0	0	0	0	0	0	0	0	0	0	0	0	0	0	0	0	0	0	0	0	0	0	0	0	0	0	0	0	0	0	0	0	0	0	0	0	0	0	0	0
slr1031	tyrS	tyrosyl tRNA synthetase	0	0	0	0	0	0	0	0	0	0	0	0	0	0	0	0	0	0	0	0	0	0	0	0	0	0	0	0	0	0	0	0	0	0	0	0	0	0	0	0	0	0	0	0	0	0	0
slr1034	ycf41	hypothetical protein YCF41	0	0	0	0	0	0	0	0	0	0	0	0	0	0	0	0.27	0	0	0	0	0	0	0	0	0	0	0.62	0.62	0	0	0	0	0.27	0.62	0.27	0.27	0	0	0	0	0	0	0	0	0.27	0	0
slr1035		hypothetical protein	0	0	0	0	0	0	0	0	0	0	0	0	0	0	0	0	0	0	0	0	0	0	0	0	0	0	0	0	0	0	0	0	0	0	0	0	0	0	0	0	0	0	0	0	0	0	0
slr1039		hypothetical protein	0	0	0	0	0	0	0	0	0	0	0	0	0	0	0	0	0	0	0	0	0	0	0	0	0	0	0	0	0	0	0	0	0	0	0	0	0	0	0	0	0	0	0	0	0	0	0
slr1042		two-component response regulator CheY subfamily	0	0	0	0	0	0	0	0	0	0	0	0	0	0	0	0	0	0	0	0	0	0	0	0	0	0	0	0	0	0	0	0	0	0	0	0	0	0	0	0	0	0	0	0	0	0	0
slr1044	ctr1	methyl-accepting chemotaxis protein, required for the biogenesis of thick pilli	0	0	0	0.04	0	0	0	0	0	0	0	0	0.04	0	0	0	0	0	0	0	0	0.04	0	0	0	0.08	0.08	0.08	0.08	0	0	0.04	0.12	0.26	0.08	0.26	0.12	0.08	0.08	0.12	0.04	0	0	0.04	0	0	0
slr1046		putative TatA protein	0	0	0	0	0	0	0	0	0	0	0	0	0	0.29	0	0	0	0	0	0	0	0	0	0	0	0	0	0	0	0	0	0	0	0	0	0	0	0	0	0	0	0	0	0	0	0	0
slr1048		hypothetical protein	0	0	0.03	0	0	0	0	0	0	0	0	0	0	0	0	0	0	0	0	0	0	0	0	0	0	0	0	0	0	0	0	0	0	0	0	0	0	0	0	0	0	0	0	0	0	0	0
slr1051		enoyl-[acyl-carrier-protein] reductase	0	0	0	0	0	0	0	0	0	0	0	0	0	0	0	0	0	0	0	0	0	0	0	0	0	0	0	0	0	0	0	0	0	0	0	0	0	0	0	0	0	0	0	0	0	0	0
slr1053		unknown protein	0	0	0	0	0	0	0	0	0	0	0	0	0	0	0	0	0	0	0	0	0	0	0	0	0	0	0.13	0	0.13	0	0	0	0	0	0	0	0	0	0	0	0	0	0	0	0	0	0
slr1055	chlH	magnesium protoporphyrin IX chelatase subunit H	0	0	0	0.02	0	0	0	0	0	0	0	0	0	0	0	0	0	0	0	0	0	0	0	0	0	0	0	0	0	0	0	0	0	0	0	0	0	0	0	0	0	0	0	0	0	0	0
slr1063		probable glycosyltransferase	0	0	0	0	0	0	0	0	0	0	0	0	0	0	0	0	0	0	0	0	0	0	0	0	0	0	0	0	0	0	0	0	0	0	0	0	0	0	0	0	0	0	0	0	0	0	0
slr1067		UDP-glucose 4-epimerase	0	0	0	0	0	0	0	0	0	0	0	0	0	0	0	0	0	0	0	0	0	0	0	0	0	0	0	0	0	0	0	0	0	0	0	0	0	0	0	0	0	0	0	0	0	0	0
slr1070		unknown protein	0	0	0	0	0	0	0	0	0	0	0	0	0	0	0	0	0	0	0	0	0	0	0	0	0	0	0	0	0	0	0	0	0	0	0	0	0	0	0	0	0	0	0	0	0	0	0
slr1073		unknown protein	0	0	0	0	0	0	0	0	0	0	0	0	0	0	0.09	0	0	0	0	0	0	0	0	0	0	0	0	0	0	0	0	0	0	0	0	0	0	0	0	0	0	0	0	0	0	0	0
slr1076		probable glycosyltransferase	0	0	0	0	0	0	0	0	0	0	0	0	0	0	0	0	0	0	0	0	0	0	0	0	0	0	0	0	0	0	0	0	0	0	0	0	0	0	0	0	0	0	0	0	0	0	0
slr1077		probable glycosyltransferase	0	0	0	0	0	0	0	0	0	0	0	0	0	0	0	0	0	0	0	0	0	0	0	0	0	0	0	0	0	0	0	0	0	0	0	0	0.09	0	0	0	0	0	0	0	0	0	0
slr1083		hypothetical protein	0	0	0	0	0	0	0	0	0	0	0	0	0	0	0	0	0	0	0	0	0	0	0	0	0	0	0	0	0	0	0	0	0	0	0	0	0	0	0	0	0	0.18	0	0	0	0	0
slr1087		hypothetical protein	0	0	0	0	0	0	0	0	0	0	0	0	0	0	0	0	0	0	0	0	0	0	0	0	0	0	0	0	0	0	0	0	0	0	0	0	0	0	0	0	0	0	0	0	0	0	0
slr1096		dihydrolipoamide dehydrogenase	0	0.07	0	0	0	0	0	0	0	0	0	0	0	0	0	0	0	0	0	0	0	0	0	0	0	0	0	0.07	0	0	0	0	0	0	0	0	0	0	0	0	0	0	0	0	0	0	0
slr1097		hypothetical protein	0.44	0	0.74	0.2	0.44	0	0	0	0	0	0	0	0	0	0	0	0	0	0	0	0	0	0	0	0	0	0	0	0	0	0	0	0	0	0	0	0	0	0	0	0	0	0	0	0	0	0
slr1098		hypothetical protein	0	0	0	0	0	0	0	0	0	0	0	0	0	0	0	0	0	0	0	0	0.14	0	0	0	0	0	0	0	0	0	0	0	0	0	0	0	0	0	0	0	0	0	0	0	0	0	0
slr1099	ubiX	3-octaprenyl-4-hydroxybenzoate carboxy-lyase	0	0	0	0	0	0	0	0	0	0	0	0	0	0	0	0	0	0	0	0	0	0	0	0	0	0	0	0	0	0	0	0	0	0	0	0	0	0	0	0	0.37	0	0	0	0	0	0
slr1100		hypothetical protein	0	0	0	0	0	0	0	0	0	0	0	0	0	0	0	0	0	0	0	0	0	0	0	0	0	0	0	0	0	0	0	0	0	0	0	0	0	0	0	0	0	0	0	0	0	0	0
slr1101		hypothetical protein	0	0	0	0	0	0	0	0	0	0	0	0	0	0	0	0	0	0	0	0	0	0	0	0	0	0	0	0	0	0	0	0	0	0	0	0	0	0	0	0	0	0	0	0	0	0	0
slr1102		hypothetical protein	0	0	0	0	0	0	0	0	0	0	0	0	0	0	0	0	0.04	0.21	0.16	0.35	0.16	0.04	0	0.04	0	0	0	0	0	0	0	0	0	0	0	0	0	0	0.04	0	0	0	0	0	0	0	0
slr1103		hypothetical protein	0.05	0	0	0	0.05	0	0	0	0	0	0	0	0	0	0	0	0	0	0	0	0	0	0	0	0	0	0	0	0	0	0	0	0	0.09	0.15	0.15	0.2	0.09	0	0	0	0	0.05	0.05	0.05	0.05	0
slr1104		hypothetical protein	0.3	0.05	0.17	0.17	0.11	0.11	0	0	0	0	0	0	0	0	0	0	0	0.05	0	0	0	0	0	0	0	0	0	0	0	0	0	0	0	0	0.05	0	0	0.05	0	0	0	0	0	0	0	0	0
slr1105		GTP-binding protein TypA/BipA homolog	0.06	0	0	0	0	0	0	0	0	0	0	0	0	0	0	0	0	0	0	0	0	0	0	0	0	0	0	0	0	0	0	0	0	0	0	0	0	0	0	0	0	0	0	0	0	0	0
slr1106		prohibitin	0	0	0	0.26	0.6	0	0.26	0.26	0.26	1.01	0.26	0.42	1.26	0.42	0.42	0.79	0.6	0.42	0.6	0.6	0.42	0.42	0	0.12	0.26	0	0.26	0.26	0.12	0	0	0	0	0	0.12	0	0	0	0	0	0	0	0	0	0	0	0
slr1109		similar to ankyrin	0	0	0	0	0	0	0	0	0	0	0	0	0	0	0	0	0	0	0	0	0	0	0	0	0	0	0	0	0	0	0	0	0	0	0	0	0	0	0	0	0	0	0	0	0	0	0
slr1113		ATP-binding protein of ABC transporter	0	0	0	0	0	0	0	0	0	0	0	0	0	0	0	0	0	0	0	0	0	0	0	0	0	0	0	0	0	0	0	0.1	0	0	0.1	0	0	0	0	0	0	0	0	0	0	0	0
slr1114		hypothetical protein	0	0	0	0	0	0	0	0	0	0	0	0	0	0	0	0	0	0	0	0	0	0	0	0	0	0	0	0	0	0	0	0	0	0	0	0.06	0	0	0	0	0.06	0	0	0	0	0	0
slr1116		hypothetical protein	0	0	0	0	0	0	0	0	0	0	0	0	0	0	0	0	0	0	0	0	0	0	0	0	0	0	0	0	0	0	0	0	0	0	0	0	0	0	0	0	0	0	0	0	0	0	0
slr1123		guanylate kinase	0	0	0	0	0	0	0	0	0	0	0	0	0	0	0	0	0	0	0	0	0	0	0	0	0	0	0	0	0	0	0	0	0	0	0	0	0	0	0	0	0	0	0	0	0	0	0
slr1124		phosphoglycerate mutase	0	0	0	0	0	0	0	0	0	0	0	0	0	0	0	0	0	0	0	0	0	0	0	0	0	0	0	0	0	0	0	0	0	0	0	0	0	0	0	0	0	0	0	0	0	0	0
slr1127		unknown protein	0	0	0	0	0	0	0	0	0	0	0	0	0	0	0	0	0	0	0	0	0	0	0	0	0	0	0	0	0	0	0	0	0	0	0	0	0	0	0	0	0	0	0	0	0	0	0
slr1128		hypothetical protein	1.02	1.23	1.02	1.02	6.4	1.23	0.82	1.72	4.48	13.92	6.4	10.05	3.49	1.02	0	0.11	0.11	0	0	0.11	0	0	0	0	0	0	0	0.11	0	0	0	0	0	0	0	0	0	0	0	0	0	0	0	0	0	0	0
slr1129	rne	ribonuclease E	0	0	0	0	0.16	0	0	0.16	0	0	0	0	0	0	0	0	0	0	0	0	0	0	0	0	0	0	0	0	0	0	0	0	0	0	0	0	0.05	0.05	0	0	0	0	0.05	0	0	0	0
slr1133	argH	L-argininosuccinate lyase	0	0	0	0	0	0	0	0	0	0	0	0	0	0	0	0	0	0	0	0	0	0	0	0	0	0	0	0	0	0	0	0	0	0	0	0	0	0	0.15	0.07	0.24	0.76	2.33	1.69	0.89	0.07	0
slr1136	ctaCI	cytochrome c oxidase subunit II	0	0	0	0	0	0	0	0	0	0	0	0	0	0	0	0	0	0	0	0	0	0	0	0	0	0	0	0	0	0	0	0	0	0	0	0	0	0	0	0.1	0.1	0	0	0	0	0	0
slr1137	ctaDI	cytochrome c oxidase subunit I	0	0	0	0	0	0	0	0	0	0	0	0	0	0	0	0	0	0	0	0	0	0	0	0	0	0	0	0	0	0	0	0	0	0	0	0	0	0	0	0	0	0.06	0	0	0	0	0
slr1139	trxA	thioredoxin	0	0	0	0	0	0	0	0	0	0	0	0	0	0	0	0	0	0	0	0	0	0	0	0	0	0	0	0	0	0	0	0	0	0	0	0	0	0	0	0	0	0	0	0	0	0	0
slr1140		DegT/DnrJ/EryC1/StrS family protein	0	0	0	0	0	0	0	0	0	0	0	0	0	0	0	0	0	0	0	0	0	0	0	0	0	0	0	0	0	0	0	0	0	0	0	0	0	0	0	0	0	0	0	0	0	0	0
slr1142		hypothetical protein	0	0	0	0	0	0	0	0	0	0	0	0	0	0	0	0	0	0.2	0	0	0	0	0	0	0.2	0	0	0	0	0	0	0	0	0	0	0	0	0	0	0	0	0	0	0	0	0	0
slr1143		hypothetical protein	0	0	0	0	0	0	0	0	0	0	0	0	0	0	0	0	0	0	0	0	0	0	0	0	0	0	0	0	0	0	0	0	0	0	0	0	0	0	0	0	0	0	0	0	0	0	0
slr1149		ATP-binding protein of ABC transporter	0	0	0	0	0	0	0	0	0	0	0	0	0	0	0	0	0	0	0	0	0	0	0	0	0	0	0	0	0	0	0	0	0	0	0	0	0	0	0	0	0	0	0	0	0	0	0
slr1159	purD	glycinamide ribonucleotide synthetase	0	0	0	0	0	0	0	0	0	0	0	0	0	0	0	0	0	0	0	0	0	0	0	0	0	0	0	0	0	0	0	0	0	0	0	0	0	0	0	0	0	0	0	0	0	0	0
slr1160		periplasmic protein, function unknown	0	0	0	0	0	0	0	0	0	0	0	0	0	0	0	0	0	0	0	0	0	0	0	0	0	0	0	0	0	0	0	0	0	0	0	0	0	0	0	0	0	0	0	0	0	0	0
slr1161		hypothetical protein	0	0	0	0	0	0	0	0	0	0	0	0	0	0	0	0	0	0	0	0	0	0	0	0	0	0	0	0	0	0	0	0	0	0	0	0	0	0	0	0	0	0	0	0	0	0	0
slr1165		sulfate adenylyltransferase	0	0	0	0	0	0	0	0	0	0	0	0	0	0	0	0	0	0	0	0	0	0	0	0	0	0	0	0	0	0	0	0	0	0.09	0.93	1.46	0	0	0.09	0.09	0	0	0	0	0	0	0
slr1166		UDP-glucose:tetrahydrobiopterin glucosyltransferase	0	0	0	0	0	0	0	0	0	0	0	0	0	0	0	0	0	0	0	0	0	0	0	0	0	0	0	0	0	0	0	0	0	0	0	0	0	0	0	0	0	0	0	0	0	0	0
slr1171	gpx1	glutathione peroxidase-like NADPH peroxidase,glutathione peroxidase	0	0	0	0	0	0	0	0	0	0	0	0	0	0	0	0	0	0	0	0	0	0	0	0	0	0	0	0	0	0	0	0	0	0	0	0	0	0	0	0	0	0	0	0	0	0	0
slr1176		glucose-1-phosphate adenylyltransferase	0	0	0	0	0	0	0	0	0	0	0	0	0	0	0	0	0	0	0	0	0	0	0	0	0	0	0	0	0	0	0	0	0	0	0	0.44	6.59	1.56	0.08	1.06	14.66	23.18	15.84	2.42	1.38	0.24	0.16
slr1178		hypothetical protein	0	0	0	0	0	0	0	0	0	0	0	0	0	0	0	0	0	0	0	0	0	0	0	0	0	0	0	0	0	0	0	0	0	0	0	0	0.23	0	0	0	0	0	0	0	0	0	0
slr1179		hypothetical protein	0	0	0	0	0	0	0	0	0	0	0	0	0	0	0	0	0	0	0	0	0	0	0	0	0	0	0	0	0	0	0	0	0	0	0	0	0	0	0	0	0	0	0	0	0	0	0
slr1185	petC2	cytochrome b6-f complex alternative iron-sulfur subunit (Rieske iron sulfur protein)	0	0	0	0	0	0	0	0	0	0	0	0	0	0	0	0	0	0	0	0	0	0	0	0	0	0	0	0	0	0	0	0	0	0	0	0	0	0	0	0	0	0.2	0	0	0	0	0
slr1186		hypothetical protein	0	0	0	0	0	0	0	0	0	0	0	0	0	0	0	0	0	0	0	0	0	0	0	0	0	0	0	0	0	0	0	0	0	0	0	0	0	0	0	0	0	0	0	0	0	0	0
slr1188		hypothetical protein	0	0.15	0	0.15	0	0	0	0	0	0	0	0	0	0	0	0	0	0	0	0	0	0	0	0	0	0	0	0	0	0	0	0	0	0	0	0	0	0	0	0	0	0	0	0	0	0	0
slr1192		probable alcohol dehydrogenase	0	0	0	0	0	0	0	0	0	0	0	0	0	0	0	0	0	0	0	0	0	0	0	0	0	0	0	0	0	0	0	0	0	0	0	0	0	0	0	0	0	0	0	0	0	0	0
slr1194		hypothetical protein	0	0	0	0	0	0	0	0	0	0	0	0	0	0	0	0	0	0	0	0	0	0	0	0	0	0	0	0	0	0	0	0	0	0	0	0	0	0	0	0	0	0	0	0	0	0	0
slr1195		hypothetical protein	0	0	0	0	0	0	0	0	0	0	0	0	0	0	0	0	0	0	0	0	0	0	0	0	0	0	0	0	0	0	0	0	0	0	0	0	0	0	0	0	0	0	0	0	0	0	0
slr1198		antioxidant protein	0	0	0	0	0	0	0	0	0	0	0	0	0	0	0	0	0	0	0	0	0	0	0	0	0	0	0	0	0	0	0	0	0	0	0	0	0	0	0	0	0	0	0	0	0	0	0
slr1199	mutL	DNA mismatch repair protein MutL	0	0	0	0	0	0	0	0	0	0	0	0	0	0	0	0	0	0	0	0	0	0	0	0	0	0	0	0	0	0	0	0	0	0	0	0	0	0	0	0	0	0	0	0	0	0	0
slr1205		similar to chlorobenzene dioxygenase, ferredoxin component	0	0	0	0	0	0	0	0	0	0	0	0	0	0	0	0	0	0	0	0	0	0	0	0	0	0	0	0	0	0	0	0	0	0	0	0	0	0	0	0	0	0	0	0	0	0	0
slr1206		hypothetical protein	0	0	0	0	0	0	0	0	0	0	0	0	0.16	0	0	0	0	0	0	0	0	0	0	0	0	0	0	0	0	0	0	0	0	0	0	0	0	0	0	0	0	0	0	0	0	0	0
slr1208		probable oxidoreductase	0	0	0	0	0	0	0	0	0	0	0	0	0	0	0	0	0	0	0	0	0	0	0	0	0	0	0	0.05	0	0	0	0	0	0.93	0.11	0	0	0.05	0	0	0	0	0	0	0	0	0
slr1211	cobN	cobalt-chelatase subunit CobN	0	0	0	0	0	0.03	0	0	0	0	0	0	0	0	0	0	0	0	0	0	0	0	0	0	0	0	0	0	0	0	0	0	0	0	0	0	0	0	0	0	0	0	0	0	0	0	0
slr1214		two-component response regulator PatA subfamily	0	0	0	0	0	0	0	0	0	0	0	0	0	0	0	0	0	0	0	0	0	0	0	0	0	0	0.09	0	0	0	0	0	0	0	0	0	0	0	0	0	0	0	0	0	0	0	0
slr1216		Mg2+ transport protein	0	0	0	0	0	0	0	0	0	0	0	0	0	0	0	0	0	0	0	0	0	0	0	0	0	0	0	0	0	0	0	0	0	0	0.07	0	0.15	0.07	0.07	0	0	0	0	0	0	0	0
slr1218	ycf39	hypothetical protein YCF39	0	0	0	0	0	0	0	0	0	0	0	0	0	0	0	0	0	0	0	0	0	0	0	0	0	0	0	0	0	0	0	0	0	0	0	0	0	0	0	0	0	0	0	0	0	0.22	0
slr1220		hypothetical protein	0	0	0	0	0	0	0	0	0	0	0	0	0	0	0	0	0	0	0	0	0	0	0	0	0	0	0	0	0	0	0	0	0	0	0	0	0	0	0	0.22	0.35	0	0	0	0	0	0
slr1223		hypothetical protein	0.21	0.1	0.21	0.21	0.47	0	0.1	0.1	0	0.1	0	0	0	0	0	0.1	0	0	0	0	0	0	0	0	0	0	0	0	0	0	0	0	0	0	0	0	0	0	0	0.1	0	0	0	0	0	0	0
slr1224		ATP-binding protein of sugar ABC transporter	0	0	0	0	0	0	0	0	0	0	0	0	0	0	0	0	0	0	0	0	0	0	0	0	0	0	0	0	0	0	0	0	0	0	0	0	0.17	0.37	1.05	0.17	0.08	0	0.17	0	0	0	0
slr1225		serine/threonine kinase	0	0	0	0	0	0	0	0	0	0	0	0	0	0	0	0	0	0	0	0	0	0	0	0	0	0	0	0	0	0	0	0	0	0	0	0	0	0	0	0	0.07	0	0	0	0	0	0
slr1226	purC	phosphoribosyl aminoidazole succinocarboxamide synthetase	0	0.27	0.13	0.27	0.13	0	0	0	0	0	0	0	0	0	0	0	0	0	0	0	0	0	0	0	0	0	0	0	0	0	0	0	0	0	0	0	0	0	0	0	0	0	0	0	0	0	0
slr1227		chloroplastic outer envelope membrane protein homolog	0	0	0	0	0	0	0	0	0	0	0	0	0	0.04	0	0	0	0	0	0	0	0	0	0	0	0	0	0	0	0	0	0	0	0	0	0	0	0	0	0	0	0.04	0	0	0	0	0
slr1232		unknown protein	0	0	0	0	0	0	0	0	0	0	0	0	0	0	0	0	0	0	0	0	0	0	0	0	0	0	0	0	0	0	0	0	0	0	0	0	0	0	0	0	0	0	0	0	0	0	0
slr1233		succinate dehydrogenase flavoprotein subunit	0	0	0	0	0	0	0	0	0	0	0	0	0	0	0	0	0	0	0	0	0	0	0	0	0	0	0	0	0	0	0	0	0	0	0	0	0	0	0	0	0	0	0	0	0	0	0
slr1238	gshB	glutathione synthetase	0	0	0	0	0	0	0	0	0	0	0	0	0	0	0	0	0	0	0	0	0	0	0	0	0	0	0	0	0	0	0	0	0	0	0	0	0	0	0	0	0	0	0	0	0	0	0.11
slr1239	pntA	pyridine nucleotide transhydrogenase alpha subunit	0	0	0	0	0	0	0	0	0	0	0	0	0	0	0	0	0	0	0.07	0.07	0.14	0	0	0.07	0.07	0.07	0.07	0.14	0.07	0	0	0	0	0	0.07	0	0	0	0	0	0	0	0	0	0	0	0
slr1247		phosphate-binding periplasmic protein precursor (PBP)	0	0	0	0	0.36	0.11	0.22	0	0.11	0	0.22	0.11	0	0	0.11	0	0	0	0	0	0	0	0	0	0	0	0	0	0	0	0	0	0	0	0	0	0	0	0	0	0	0	0	0	0	0	0
slr1251		peptidyl-prolyl cis-trans isomerase	0	0	0	0	0	0	0	0	0	0	0	0	0	0	0	0	0	0	0	0	0	0	0	0	0	0	0	0	0	0	0	0	0	0	0	0	0	0	0	0	0	0	0	0	0	0	0
slr1253		unknown protein	0	0	0	0	0	0	0	0	0	0	0	0	0	0	0	0	0	0	0	0	0	0	0	0	0	0.34	0	0	0	0	0	0	0	0	0	0	0	0	0	0	0	0	0	0	0	0	0
slr1254	pds	phytoene dehydrogenase (phytoene desaturase)	0	0	0	0	0	0	0	0	0	0	0	0	0	0	0	0	0	0	0	0	0	0	0	0	0	0	0	0	0	0	0	0	0	0	0	0	0	0	0	0	0	0	0	0	0	0	0
slr1256	ureA	urease gamma subunit	0	0	0	0	0	0	0	0	0	0	0	0	0	0	0	0	0	0	0	0	0	0	0	0	0	0	0	0	0	0	0	0	0	0	0	0	0	0	0	0	0	0	0	0	0.36	0	0
slr1258		unknown protein	0	0	0	0	0	0	0	0	0	0	0	0	0	0	0	0	0	0.14	0	0.14	0	0.14	0.14	0.3	0.69	0.48	0.69	0.48	0.48	0.69	0.48	0.93	0.48	0.69	0	0	0	0	0	0	0	0	0	0	0	0	0
slr1263		hypothetical protein	0	0	0	0	0	0	0	0	0	0	0	0	0	0	0	0	0	0	0	0	0	0	0	0	0	0	0	0	0	0	0	0	0	0	0	0	0	0	0	0	0	0	0	0	0	0	0
slr1265	rpoC1	RNA polymerase gamma-subunit	0	0.05	0	0	0	0	0	0	0	0	0	0	0.16	0.11	0.16	0.75	0.84	0.75	1.25	1.14	1.36	1.25	1.62	1.25	0.84	0.75	0.5	0.43	0.05	0.11	0.05	0.11	0.16	0.05	0	0.11	0.05	0.05	0	0.11	0.11	0	0	0.05	0	0	0
slr1267	ftsW	cell division protein FtsW	0	0	0	0	0	0	0	0	0	0	0	0	0	0	0	0	0	0	0	0	0	0	0	0	0	0	0	0	0	0	0	0	0	0	0	0	0	0	0	0	0	0	0	0	0	0	0
slr1269	ggt	gamma-glutamyltranspeptidase	0	0	0	0	0	0	0	0	0	0.07	0	0	0	0	0	0	0	0	0	0	0	0	0	0	0	0	0	0	0	0	0	0	0	0	0	0	0	0	0	0	0	0	0	0	0	0	0
slr1270		periplasmic protein, function unknown	0	0	0	0	0	0	0	0	0	0	0	0	0	0	0	0	0	0	0	0	0	0	0	0	0	0	0	0	0	0	0	0	0.13	0	0	0	0	0	0	0	0	0	0	0	0	0	0
slr1272		probable porin; major outer membrane protein	0	0	0.13	0.13	0	0	0	0	0	0	0	0	0	0	0	0	0	0	0	0	0	0	0	0	0	0	0	0	0	0	0	0	0	0	0	0	0	0	0	0	0	0	0	0	0	0	0
slr1273		hypothetical protein	0	0	0	0	0	0	0	0	0	0	0	0	0	0	0	0	0	0	0	0	0	0	0	0	0	0	0	0	0	0	0	0	0	0	0	0	0	0	0	0	0	0	0	0	0	0	0
slr1274	pilM	probable fimbrial assembly protein PilM, required for motility	0.09	0	0	0	0	0	0	0	0	0	0	0	0	0	0	0	0	0	0.09	0	0	0	0	0	0	0	0	0	0	0	0	0	0	0	0	0	0	0	0	0	0.42	1.87	0.42	0	0	0	0
slr1275		hypothetical protein	0	0	0	0	0	0	0	0	0	0	0	0	0	0	0	0	0	0	0	0	0	0	0	0	0	0	0	0	0	0	0	0	0	0	0	0	0	0	0	0	0.27	0.61	0.13	0	0	0	0.13
slr1276		hypothetical protein	0	0	0	0	0	0	0	0	0	0	0	0	0	0	0	0	0	0	0	0	0.13	0	0	0	0	0	0	0	0	0	0	0	0	0	0	0	0	0	0	0	0.61	1.29	0.43	0.13	0.13	0	0
slr1277		pilus assembly protein homologous to general secretion pathway protein D	0	0	0.14	0.04	0	0	0	0	0	0	0	0	0	0	0	0	0	0	0	0	0	0	0	0	0	0	0	0	0	0	0	0	0	0	0	0	0	0	0	0	0	0	0	0	0	0	0
slr1278	ycf62	hypothetical protein YCF62	0	0	0	0	0	0	0	0	0	0	0	0	0	0	0	0	0	0	0	0	0	0	0	0	0	0	0	0	0	0	0	0	0	0.1	0	0	0	0	0	0	0	0	0	0	0	0	0
slr1279	ndhC	NADH dehydrogenase subunit 3	0	0	0	0	0	0	0	0	0	0	0	0	0	0	0	0	0	0	0	0	0	0	0	0	0	0	0	0	0	0.29	0.29	0	0	0	0	0	0	0	0	0	0	0	0	0	0	0	0
slr1280	ndhK	NADH dehydrogenase subunit NdhK	0.14	0	0.14	0	0	0	0	0	0	0.14	0	0.14	0.14	0	0.29	1.47	1.17	1.17	6.89	5.1	2.2	3.14	5.94	18.48	3.71	12.23	5.1	10.62	16.12	31.65	12.23	1.81	0.29	0.29	0.29	0.14	0.29	0.14	0.14	0.14	0.14	0.14	0.14	0.14	0.14	0.14	0.29
slr1281	ndhJ	NADH dehydrogenase subunit I	0	0	0	0	0	0	0	0	0	0	0	0	0	0	0.18	0.18	0.4	0.4	0.97	0.66	0.97	2.88	1.34	5.46	1.77	1.77	4.45	4.45	5.46	6.66	2.88	0.66	0.18	0.18	0	0	0	0.18	0	0	0	0	0	0	0	0	0
slr1282		putative transposase [ISY508b: 1877114 - 1878081]	0	0	0	0	0	0	0	0	0	0	0	0	0	0	0	0	0	0	0	0	0	0	0	0	0	0	0	0	0	0	0	0	0	0	0	0	0	0	0	0	0	0	0	0	0	0	0
slr1287		hypothetical protein	0	0	0	0	0	0	0	0	0	0	0	0	0	0	0	0	0	0	0	0	0	0	0	0	0	0	0	0	0	0	0	0	0	0	0	0	0.1	0.1	0.1	0.34	0.48	0.34	0.1	0	0	0	0
slr1289	icd	isocitrate dehydrogenase (NADP+)	0	0	0	0	0	0	0	0	0	0	0	0	0	0	0	0	0	0	0	0	0	0	0	0	0	0	0	0	0	0	0	0	0	0	0	0	0	0	0	0	0	0	0	0	0	0	0
slr1290		hypothetical protein	0	0	0	0	0	0	0	0	0	0	0	0	0	0	0	0	0	0	0	0	0	0	0	0.18	0	0	0	0	0	0	0	0	0	0	0	0	0	0	0	0	0	0	0	0	0	0	0
slr1295	futA1	iron transport system substrate-binding protein	0	0	0	0	0	0	0	0.1	0.1	0.44	0.73	0.73	1.98	1.98	0	0	0	0	0.1	0.2	0.2	0.1	0	0	0.31	0.89	0.58	0.1	0.1	0	0	0	0.1	0.73	0.31	0.31	0.73	0.1	0.2	0.2	0.58	0.31	0.44	0.44	0.44	0.31	0.58
slr1299		UDP-glucose dehydrogenase	0	0	0	0	0	0	0	0	0	0	0	0	0	0	0	0	0	0	0	0	0	0	0	0	0	0	0	0	0	0	0	0	0	0.08	0.08	0	0	0	0	0	0	0	0	0	0	0	0
slr1301		hypothetical protein	0	0	0	0	0	0	0	0	0	0	0	0	0	0	0	0	0	0	0	0	0	0	0	0	0	0	0	0	0	0	0	0	0	0	0	0	0	0	0	0	0.12	3.58	0.19	0	0	0	0
slr1302	cupB	protein involved in constitutive low affinity CO2 uptake	0	0	0	0	0	0	0	0	0	0	0	0	0	0	0	0	0	0	0	0	0	0	0	0	0	0	0	0	0	0	0	0	0	0	0	0	0	0.08	0	0	0	0	0	0	0	0	0
slr1306		hypothetical protein	0	0	0	0	0	0	0	0	0	0	0	0	0	0	0	0	0	0	0	0	0	0	0	0	0	0	0	0	0	0	0	0	0	0	0	0	0	0	0	0	0	0	0	0	0	0	0
slr1311	psbA2	photosystem II D1 protein	0.31	0.2	0.31	0.31	0.31	0.09	0	0.09	0	0	0	0	0	0	0	0.31	0.2	0.31	0.43	0.43	0.43	0.57	0.43	1.24	0.87	1.05	0.57	0.57	0.87	1.24	1.24	1.24	0.31	0.87	0.87	0.87	0.43	0.2	0.43	0.43	0.2	0	0	0	0	0	0
slr1312		arginine decarboxylase	0	0	0	0	0	0	0	0	0	0	0	0	0	0.05	0	0	0	0	0	0	0	0	0	0	0	0	0	0	0	0	0	0	0	0	0	0	0	0	0	0	0	0	0	0	0	0	0
slr1322	tldD	putative modulator of DNA gyrase; TldD	0	0	0	0	0	0	0	0	0	0	0	0	0	0	0	0	0	0	0	0	0	0	0	0	0	0	0	0	0	0	0	0	0	0	0	0	0	0	0	0	0	0	0	0	0	0	0
slr1329	atpB	ATP synthase beta subunit	0	0	0	0	0	0	0	0	0	0	0	0	0	0	0	0	0	0	0.52	0.15	0.75	4.7	8.29	3.03	2.05	2.05	1.47	1.15	1.65	3.03	3.03	2.5	2.27	3.32	2.27	2.5	3.03	2.76	3.63	3.32	1.65	1.47	1.84	1.84	3.03	1.31	1.15
slr1330	atpE	ATP synthase epsilon chain of CF(1)	0	0	0	0	0	0	0	0	0	0	0	0	0	0	0	0.27	0	0	0	0	0	0	0	0	0	0	0	0	0	0	0	0	0	0	0	0	0	0	0	0	0	0	0	0	0	0	0
slr1331		periplasmic processing protease	0	0	0	0	0	0	0	0	0	0	0	0	0	0	0	0	0	0	0	0	0	0	0	0	0	0	0	0	0	0	0	0	0	0	0	0	0	0	0	0	0	0	0	0	0	0	0
slr1334		phosphoglucomutase/phosphomannomutase	0	0	0	0	0	0	0	0	0	0	0	0	0	0	0	0	0	0	0	0	0	0	0	0	0	0	0	0	0	0	0	0	0	0	0	0	0	0	0	0	0	0	0	0	0	0	0
slr1338		hypothetical protein	0	0	0	0	0	0	0	0	0	0	0	0	0	0	0	0	0	0	0	0	0	0	0	0	0	0	0	0	0	0	0	0	0	0	0	0	0	0	0	0	0	0	0	0	0	0	0
slr1342		hypothetical protein	0	0	0	0	0	0	0	0	0	0	0	0	0	0	0	0	0	0	0	0	0	0	0	0	0	0	0	0	0	0	0	0	0	0	0	0	0	0	0	0	0	0	0	0	0	0	0
slr1348	cysE	serine acetyltransferase	0	0	0	0	0	0	0	0	0	0	0	0	0	0	0	0	0	0	0	0	0	0	0	0	0	0	0	0	0	0	0	0	0	0	0.14	0	0	0	0	0	0	0	0	0	0	0	0
slr1349		glucose-6-phosphate isomerase	0	0	0	0	0	0	0	0	0	0	0	0	0	0	0	0	0	0	0	0	0	0	0	0	0	0	0	0	0	0	0	0	0	0	0	0	0	0.06	0	0.06	0	0.06	0.13	9.47	23.89	6.23	0.64
slr1351	murF	UDP-N-acetylmuramoylalanyl-D-glutamyl-2 6-diaminopimelate--D-alanyl-D-alanine ligase	0.08	0	0	0	0	0	0	0	0	0	0	0	0	0	0	0	0	0	0	0	0	0	0	0	0	0	0	0	0	0	0	0	0	0	0	0	0	0	0	0	0	0	0	0	0	0	0
slr1356	rps1a	30S ribosomal protein S1	0.22	0	0	0	0.22	0	0.1	0.1	0	0.1	0	0	0	0	0	0.22	0.1	0	0	0	0	0	0	0	0	0	0	0	0	0	0	0	0	0	0	0	0	0.1	0	0	0	0	0	0	0	0	0
slr1362		hypothetical protein	0	0	0	0	0	0	0	0	0	0	0	0	0	0	0	0	0	0	0	0	0	0	0	0	0	0	0	0	0	0	0	0	0	0	0	0	0	0	0	0	0	0	0	0	0	0	0
slr1363		hypothetical protein	0	0	0	0	0	0	0	0	0	0	0	0	0	0	0	0	0	0	0	0	0	0	0	0	0	0	0	0	0	0	0	0	0	0	0	0	0	0	0	0	0	0	0	0	0	0	0
slr1367		glycogen phosphorylase	0	0	0	0	0	0	0	0	0	0	0	0	0	0	0	0	0	0	0	0	0	0	0	0	0	0	0	0.04	0.04	0	0	0	0	0	0	0.04	0.04	0.25	0.45	1.7	2.25	2.76	0.56	0.04	0	0	0
slr1379	cydA	quinol oxidase subunit I	0	0	0	0	0	0	0	0	0	0	0	0	0	0	0	0	0	0	0	0	0	0	0	0	0	0	0	0	0	0	0	0	0	0	0.07	0.07	0	0	0	0	0	0	0	0	0	0	0
slr1383		unknown protein	0	0	0	0	0	0	0	0	0	0	0	0	0	0	0	0	0	0	0	0	0	0	0	0	0	0	0	0	0	0	0	0	0	0	0	0	0	0	0	0	0	0	0	0	0	0	0
slr1385		unknown protein	0	0	0	0	0.11	0	0	0	0	0	0	0	0	0	0	0	0	0	0	0	0	0	0	0	0	0	0	0	0	0	0	0	0	0	0	0	0	0	0	0	0	0	0	0	0	0	0
slr1390	ftsH	cell division protein FtsH	0	0	0	0	0	0	0	0	0	0	0	0	0.05	0.05	0	0	0	0	0	0	0	0	0	0	0.05	0	0	0	0	0	0	0	0	0	0	0	0	0	0	0	0	0	0	0	0	0	0
slr1396		unknown protein	0	0	0	0	0	0	0	0	0.16	0	0	0	0	0	0	0	0	0	0	0	0	0	0	0	0	0	0	0	0	0	0	0	0	0	0	0	0	0	0	0	0	0	0	0	0	0	0
slr1403		unknown protein	0	0	0	0	0	0	0	0	0	0	0	0	0	0	0	0	0	0	0	0	0	0	0	0	0	0	0.01	0	0	0	0	0	0	0	0	0	0	0	0	0	0	0	0	0	0	0	0
slr1406		periplasmic protein, function unknown	0	0	0	0	0	0	0	0	0	0	0	0	0	0	0	0	0	0	0	0	0	0	0	0	0	0	0	0	0	0	0	0.45	0.75	1.53	0.2	1.1	0.2	0.45	0	0	0	0.2	0	0	0	0	0
slr1407		unknown protein	0	0	0	0	0	0	0	0	0	0	0	0	0	0	0	0	0	0	0	0	0	0	0	0	0	0	0	0	0	0	0	0	0	0	0	0	0	0	0	0	0	0	0	0	0	0	0
slr1409		periplasmic WD-repeat protein	0	0	0	0	0	0	0	0	0	0	0	0	0	0	0	0	0	0	0	0	0	0	0	0	0	0	0	0	0	0	0	0	0	0	0	0	0	0	0	0	0	0	0	0	0	0	0
slr1410		periplasmic WD-repeat protein	0	0	0	0	0	0	0	0	0	0	0	0	0	0	0	0	0	0	0	0	0	0	0	0	0	0	0	0	0	0	0	0	0	0	0	0	0	0	0	0	0	0	0	0	0	0	0
slr1411		hypothetical protein	0	0	0	0	0	0	0	0	0	0	0	0	0	0	0	0	0	0	0.08	0	0	0.08	0	0	0.08	0.17	0.17	0	0.08	0	0	0.08	0	0	0	0	0	0	0	0	0	0	0	0	0	0	0
slr1414	hik11	two-component sensor histidine kinase	0.08	0	0.08	0.08	0	0	0	0	0	0	0	0	0	0	0	0	0	0	0	0	0	0	0	0	0	0	0	0	0	0	0	0	0	0	0	0	0	0	0	0	0	0	0	0	0	0	0
slr1415		hypothetical protein	0	0	0	0	0	0	0	0	0	0	0	0	0	0	0	0	0	0	0	0	0	0	0	0.09	0	0	0	0	0	0	0	0	0	0	0	0	0	0	0	0	0	0	0	0	0	0	0
slr1417	ycf57	hypothetical protein YCF57	0	0	0	0	0	0	0	0	0	0	0	0	0	0	0	0	0	0	0	0	0	0	0	0	0	0	0	0	0	0	0	0	0	0	0	0	0	0	0	0	0	0	0	0	0	0	0
slr1418	pyrD	dihydroorotate dehydrogenase	0	0	0	0	0	0	0	0	0	0	0	0	0	0	0	0	0	0	0	0	0	0	0	0	0	0	0	0	0	0	0	0	0	0	0	0	0	0	0	0	0	0	0	0	0	0	0
slr1423	murC	UDP-N-acetylmuramate-alanine ligase	0.07	0	0.14	0	0.07	0	0	0	0	0	0	0	0	0	0	0	0	0	0	0	0	0	0	0	0	0	0	0.07	0	0	0	0	0	0.07	0	0	0	0	0	0	0	0	0	0	0.07	0	0
slr1424		UDP-N-acetylenolpyruvoylglucosamine reductase	0	0	0	0	0.11	0	0	0	0	0	0	0	0	0	0	0	0	0	0	0	0	0.11	0	0	0.11	0	0	0	0	0	0	0	0	0	0	0	0	0	0	0	0	0	0	0	0	0	0
slr1428		hypothetical protein	0	0	0	0	0	0	0	0	0	0	0	0	0	0	0	0	0	0	0	0	0	0	0	0	0	0	0	0	0	0	0	0	0	0	0	0	0	0	0.05	0	0	0	0	0	0	0	0
slr1434	pntB	pyridine nucleotide transhydrogenase beta subunit	0	0	0	0	0	0	0	0	0	0	0	0	0	0	0	0	0	0	0	0.07	0.07	0.16	0.07	0.07	0.07	0.07	0.16	0.24	0.24	0.16	0.07	0.07	0.16	0.07	0	0	0	0	0	0	0	0	0	0	0	0	0
slr1436		unknown protein	0	0	0	0	0	0	0	0	0	0	0	0	0	0	0	0	0	0	0	0	0	0	0	0	0	0	0	0	0	0	0	0	0	0	0	0	0	0	0	0	0	0	0	0	0	0	0
slr1438		hypothetical protein	0	0	0	0	0	0	0	0	0	0	0	0	0	0	0	0	0	0	0	0	0	0	0	0	0	0	0	0	0	0	0	0	0	0	0	0	0	0	0	0	0	0	0	0	0	0	0
slr1459	apcF	phycobilisome core component	0	0	0	0	0	0	0	0	0	0	0	0	0	0	0	0	0	0	0	0	0	0	0	0	0	0	0	0	0	0	0	0	0	0	0	0	0.2	0	0	0	0	0	0	0	0	0	0
slr1463	fus	elongation factor EF-G	0	0	0	0	0	0	0	0	0	0	0	0	0	0	0	0	0	0	0	0.05	0	0	0	0	0	0	0	0.05	0	0	0	0.1	0.21	0.53	0.33	0.53	0.93	1.22	1.95	1.56	1.44	2.56	4.69	3.94	4.18	1.22	0.39
slr1469	rnpA	protein subunit of ribonuclease P (RNase P)	0	0	0	0	0	0	0	0	0	0	0	0	0	0	0	0	0	0	0	0	0	0	0	0	0	0	0	0	0	0	0	0	0	0	0	0	0	0	0	0	0	0	0	0	0	0	0
slr1470		hypothetical protein	0	0	0	0	0	0	0.26	0	0	0	0	0	0	0	0	0	0	0	0	0	0	0	0	0	0	0	0	0	0	0	0	0	0	0	0	0	0	0	0	0	0	0	0	0	0	0	0
slr1471		hypothetical protein	0	0	0	0	0	0	0	0	0	0	0	0	0	0	0	0	0	0	0	0	0	0	0	0	0	0	0	0	0	0	0	0	0	0	0	0	0.09	0	0.09	0	0.09	0	0.18	0	0	0.09	0.09
slr1476	pyrB	aspartate carbamoyltransferase	0	0	0	0	0	0	0	0	0	0	0	0	0	0	0	0	0	0	0	0	0	0	0	0	0	0	1.66	0	0	0	0	0	0	0	0	0	0	0	0	0	0	0	0	0	0	0	0
slr1478		hypothetical protein	0	0	0	0	0	0	0	0	0	0	0	0	0	0	0	0	0	0	0	0	0	0	0	0	0.11	0	0	0	0	0	0	0	0	0	0	0	0	0	0	0	0	0	0	0	0	0	0
slr1490		ferrichrome-iron receptor	0	0	0	0	0	0	0	0	0	0	0.04	0	0	0	0	0	0	0	0	0	0	0	0	0	0	0	0	0	0	0	0	0	0	0	0	0	0	0	0	0	0	0	0	0	0	0	0
slr1503		hypothetical protein	0	0	0	0	0	0	0	0	0	0	0	0	0	0	0	0	0	0	0	0	0	0	0	0	0	0	0	0	0	0	0	0.1	0.1	0	0	0	0	0	0	0	0	0	0	0	0	0	0
slr1506		hypothetical protein	0	0	0	0	0	0	0	0	0	0	0	0	0	0	0	0	0	0	0	0	0	0	0	0	0	0	0	0	0	0	0	0	0	0	0	0	0	0	0	0	0	0	0	0	0	0	0
slr1510	plsX	fatty acid/phospholipid synthesis protein PlsX	0	0	0	0	0	0	0	0	0	0	0	0	0	0	0	0	0	0	0	0	0	0	0	0	0	0	0	0	0	0	0	0	0.1	0	0	0	0	0	0	0	0	0	0	0	0	0	0
slr1511	fabH	3-oxoacyl-[acyl-carrier-protein] synthase III	0	0	0	0	0	0	0	0	0	0	0	0	0	0	0	0	0	0	0	0	0	0	0	0	0	0	0	0	0	0	0	0	0	0	0	0	0	0	0	0	0	0	0	0	0	0	0
slr1512	sbtA	sodium-dependent bicarbonate transporter	0.09	0	0	0	0	0	0	0	0	0	0	0	0	0	0	0	0	0.09	0	0	0	0.31	0.31	0.2	0.31	0.31	0.44	0.31	0.88	1.47	0.57	0.44	0.44	1.26	0.88	1.47	0.72	0.57	1.71	2.24	2.55	3.25	3.25	1.71	1.06	0.09	0
slr1513		periplasmic protein, function unknown	0	0	0	0	0	0	0	0	0	0	0	0	0	0	0	0	0	0	0	0	0	0	0	0	0	0	0.32	0.32	0	0	0	0	0	0	0.32	0.75	0	0.75	1.32	2.08	1.32	0.75	0.75	0	2.08	0	0.32
slr1515	ictB	putative membrane protein required for bicarbonate uptake	0	0	0	0	0	0	0	0	0	0	0	0	0	0	0	0	0	0	0	0	0	0	0	0	0	0	0	0	0	0	0	0	0	0	0	0	0	0	0.07	0.07	0	0	0	0	0	0	0
slr1516	sodB	superoxide dismutase	0	0	0	0	0	0	0	0	0	0	0	0	0	0	0	0	0	0	0	0	0	0	0	0	0	0	0	0	0	0	0	0	0	0	0	0	0	0	0	0	0	0	0	0	0	0	0
slr1517	leuB	3-isopropylmalate dehydrogenase	0	0	0	0	0	0	0	0	0	0	0	0	0	0	0	0	0	0	0	0	0	0	0	0	0	0	0	0	0	0	0	0	0	0	0	0	0	0	0	0	0	0	0	0	0	0	0
slr1519		hypothetical protein	0	0	0	0	0	0	0	0	0	0	0	0	0	0	0	0	0	0	0	0	0	0	0	0	0	0	0	0	0	0	0	0	0	0.14	0	0.14	0.49	0.3	0	0	0	0	0	0	0	0	0
slr1523		putative transposase	0	0	0	0	0	0	0	0	0	0	0	0	0	0.14	0	0	0	0	0	0	0	0	0	0	0	0	0	0	0	0	0	0	0	0	0	0	0	0	0	0	0	0	0	0	0	0	0
slr1531	ffh	signal recognition particle protein	0	0	0	0	0	0	0	0	0	0	0	0	0	0	0	0	0	0	0	0	0	0	0	0	0	0	0	0	0	0	0	0	0	0	0	0	0	0	0	0	0	0	0	0	0	0	0
slr1533		hypothetical protein	0	0	0	0	0	0	0	0	0	0	0	0	0	0	0	0	0	0	0	0	0	0	0	0	0	0	0	0	0	0	0	0	0	0	0	0	0	0	0	0	0	0	0	0	0	0	0
slr1534		hypothetical protein	0	0	0	0	0	0	0	0	0	0	0	0	0	0	0	0	0	0	0	0	0	0	0	0	0	0	0	0	0	0	0	0	0	0	0	0	0	0	0	0	0	0	0	0	0	0	0
slr1536	recQ	ATP-dependent DNA helicase RecQ	0	0	0	0	0	0	0	0.07	0	0	0	0	0	0	0	0	0	0	0	0	0	0	0	0	0	0	0	0	0	0	0	0	0	0	0	0	0	0	0	0	0	0	0	0	0	0	0
slr1537		unknown protein	0.12	0	0.12	0.12	0	0	0	0	0	0	0	0	0	0	0	0	0	0	0	0	0	0	0	0	0	0	0	0	0	0	0	0	0	0	0	0	0	0	0	0	0	0	0	0	0	0	0
slr1540		mRNA-binding protein	0	0	0	0	0	0	0	0	0	0	0	0	0	0	0	0	0	0	0	0	0	0.11	0	0	0	0	0	0	0	0	0	0	0	0	0	0	0	0	0	0	0	0	0	0	0	0	0
slr1541		hypothetical protein	0	0	0	0	0	0	0	0	0	0	0	0	0	0	0	0	0	0	0	0	0	0	0	0	0	0	0	0	0	0	0	0	0	0	0	0	0	0	0	0	0	0	0.16	1.08	0.34	0	0
slr1545	sigG	RNA polymerase ECF-type (group 3) sigma-E factor	0	0	0	0	0	0	0	0	0	0	0	0.15	0	0	0	0	0	0	0	0	0	0	0	0	0	0	0	0	0	0	0	0	0	0	0	0	0	0	0	0	0	0	0	0	0	0	0
slr1547		hypothetical protein	0	0	0	0	0	0	0	0	0	0	0	0	0	0	0	0	0	0	0	0	0	0	0	0	0	0	0	0	0	0	0	0	0	0	0	0	0	0	0	0	0	0	0	0.1	0	0	0
slr1550	lysS	lysyl-tRNA synthetase	0	0	0	0	0	0	0	0	0	0	0	0	0	0	0	0	0	0	0	0	0	0	0	0	0	0	0	0	0	0	0	0	0	0	0	0	0	0	0	0	0	0	0.07	0	0	0.07	0
slr1552		unknown protein	0	0	0	0	0	0	0	0	0	0	0	0	0	0	0	0	0	0	0	0	0	0	0	0	0	0	0	0.04	0	0	0	0	0	0	0	0	0	0	0	0	0	0	0	0	0	0	0
slr1556		2-hydroxyacid dehydrogenase homolog	0	0	0	0	0	0	0	0	0	0	0	0	0	0	0	0	0	0	0	0	0	0	0	0	0	0	0	0	0	0	0	0	0	0	0	0	0	0	0	0	0	0.1	0.21	0.1	0.21	0	0
slr1559	aroE	shikimate 5-dehydrogenase	0	0	0	0	0	0	0	0	0	0	0	0	0	0	0	0	0	0	0	0	0	0	0	0	0	0	0	0	0	0	0	0	0	0	0	0	0	0	0	0	0	0	0	0	0	0	0
slr1560	hisS	histidyl tRNA synthetase	0	0	0	0	0	0	0	0	0	0	0	0	0	0	0	0	0	0	0	0	0	0	0	0	0	0	0	0	0	0	0	0	0	0	0	0	0	0	0.49	0.62	0	0	0	0	0	0	0
slr1562		glutaredoxin	0	0	0	0	0	0	0	0	0	0	0	0	0	0	0	0	0	0	0	0	0	0	0	0	0	0	0	0	0	0	0	0	0	0	0	0	0	0	0	0	0	0	0	0	0	0	0
slr1563		hypothetical protein	0	0	0.11	0	0	0	0	0	0	0	0	0	0	0	0	0	0	0	0	0	0	0	0	0	0	0	0	0	0	0	0	0	0	0	0	0	0	0	0	0	0	0	0	0	0	0	0
slr1571		unknown protein	0	0	0	0	0	0	0	0	0	0	0	0	0	0	0	0	0	0.15	0	0	0	0	0	0	0	0	0	0	0	0	0	0	0	0	0	0	0	0	0	0	0	0	0	0	0	0	0
slr1573		hypothetical protein	0	0	0	0	0	0	0	0	0	0	0	0	0	0	0	0	0	0	0	0	0	0	0	0	0	0	0	0	0	0	0	0	0	0	0	0	0	0	0	0	0	0	0	0	0	0	0
slr1577		hypothetical protein	0	0	0	0	0	0	0	0	0	0	0	0	0	0	0	0	0	0	0	0	0	0	0	0	0	0	0	0	0	0	0	0	0	0	0	0	0	0	0	0	0	0	0	0	0	0	0
slr1579		hypothetical protein	0	0.06	0	0	0	0	0	0	0	0	0	0	0	0	0	0	0	0	0	0	0	0	0	0	0	0	0	0	0	0	0	0	0.06	0	0	0	0	0	0	0	0	0	0	0	0	0	0
slr1585		putative transposase [ISY508c(partial copy): 3405449 - 3406337]	0	0	0	0	0	0	0	0	0	0	0	0	0	0	0	0	0	0	0	0	0	0	0	0	0	0	0	0	0	0	0	0	0.26	0	0	0	0	0	0	0	0	0	0	0	0	0	0
slr1588		two-component transcription regulator	0	0	0	0	0	0	0	0	0	0	0	0	0	0	0	0	0	0	0	0	0	0	0	0	0	0	0	0	0	0	0	0	0	0	0	0	0	0	0	0	0	0	0	0	0	0	0
slr1590		hypothetical protein	0.24	0.39	0.24	0.24	0.12	0	0	0	0	0	0	0	0	0	0	0	0	0	0	0	0	0	0	0	0	0	0	0	0	0	0	0	0	0	0	0.24	0	0	0	0	0	0	0	0	0	0	0.24
slr1591		hypothetical protein	0	0	0	0	0	0	0	0	0	0	0	0	0	0	0	0	0	0	0	0	0	0	0	0	0	0	0	0	0	0	0	0	0	0	0	0	0	0	0.09	0	0	0	0	0	0	0	0
slr1596	pxcA	a protein in the cytoplasmic membrane involved in light-induced proton extrusion.	0	0	0	0	0	0	0	0	0	0	0	0	0	0	0	0	0	0	0	0	0	0	0	0	0	0	0.07	0	0	0	0	0	0	0	0	0	0	0	0	0	0	0	0	0	0	0	0
slr1600		hypothetical protein	0	0	0	0	0	0	0	0	0	0	0	0	0	0	0	0	0	0	0	0	0	0	0	0	0	0	0	0	0	0	0	0	0	0	0	0	0	0	0	0	0	0	0	0	0	0.23	0.23
slr1603		hypothetical protein	0.08	0	0.08	0.08	0	0	0	0	0	0	0	0	0	0	0	0	0	0	0	0	0	0	0	0	0	0	0	0	0	0	0	0	0	0	0	0	0	0	0	0	0	0	0	0	0	0	0
slr1604	ftsH	cell division protein FtsH	0	0	0	0.06	0	0.06	0	0.11	0.06	0.24	0.11	0.11	0.24	0.06	0.06	0.31	0.11	0	0.17	0.17	0.06	0.11	0	0.11	0.24	0.06	0.24	0.11	0	0	0.11	0	0.24	0.54	0.31	0.31	0.31	0.31	0.31	0.17	0.24	0.11	0	0.31	0	0.11	0.17
slr1609		long-chain-fatty-acid CoA ligase	0	0	0	0	0	0	0	0	0	0	0	0	0	0.1	0	0	0	0	0	0	0	0	0	0	0	0.2	0.05	0	0	0	0	0	0	0	0	0	0	0	0	0	0	0.05	0	0	0	0	0
slr1612		hypothetical protein	0	0	0	0	0	0	0	0	0	0	0	0	0	0	0	0	0	0	0	0	0	0	0	0	0	0	0	0	0	0	0	0	0	0	0	0	0	0	0	0	0	0	0	0	0	0	0
slr1613		hypothetical protein	0	0	0	0	0	0	0	0	0	0	0	0	0	0	0	0	0	0	0	0	0	0.17	0	0	0	0	0	0	0	0	0	0	0	0	0	0	0	0	0	0	0	0	0	0	0	0	0
slr1615	rfbE	perosamine synthetase	0	0	0	0	0	0	0	0	0	0	0	0	0	0	0	0	0	0	0	0	0	0	0	0	0	0	0	0	0	0	0	0	0	0	0.09	0	0	0	0	0	0	0	0	0	0.09	0.09	0
slr1616		unknown protein	0	0	0	0	0	0	0	0	0	0	0	0	0	0	0	0	0	0	0	0	0	0	0	0	0	0	0	0	0	0	0	0	0	0	0	0	0	0	0	0	0	0	0	0	0	0	0
slr1617		similar to UDP-glucose 4-epimerase	0	0	0	0	0	0	0	0	0	0	0	0	0	0	0	0	0	0	0	0	0.08	0	0	0	0.17	0	0.27	0	0	0	0.08	0.08	0.88	0.48	0.88	0.88	0.6	0.73	0.6	0.37	0	0	0.17	0	0	0	0
slr1619		hypothetical protein	0	0	0	0	0	0	0	0	0	0	0	0	0	0	0	0	0	0	0	0	0	0	0	0	0	0	0	0	0	0	0	0	0	0	0	0	0	0	0	0	0	0	0	0	0	0	0
slr1622	ppa	soluble inorganic pyrophosphatase	0	0	0	0	0	0	0	0	0	0	0	0	0	0	0	0	0	0	0	0	0	0	0	0	0	0	0	0	0	0	0	0	0	0	0	0	0	0	0	0	0	0	0	0	0	0	0
slr1623		hypothetical protein	0	0	0	0	0	0	0	0	0	0	0	0	0	0	0	0	0	0	1.67	0.28	0.63	0.63	1.67	13.87	1.67	4.57	4.57	4.57	18	30.04	8.1	1.67	0	0	0	0	0	0	0	0	0	0	0	0	0	0	0
slr1624		hypothetical protein	0	0	0	0	0	0	0	0	0	0	0	0	0	0	0	0	0	0	0.07	0	0	0	0	0	0	0	0	0	0	0	0.07	0	0	0	0	0	0.07	0	0	0.07	0	0	0	0.24	0.53	0.24	0.24
slr1626		dihydroneopterin aldolase	0	0	0	0	0	0	0	0	0	0	0	0	0	0	0	0	0	0	0	0	0	0	0	0	0	0	0	0	0	0	0	0	0	0	0	0	0	0	0	0	0	0	0	0	0	0	0
slr1634		hypothetical protein	0	0	0	0	0	0	0	0	0	0	0	0	0	0	0	0	0	0	0	0	0	0	0.29	0	0	0	0	0	0	0	0	0	0	0	0	0	0	0	0	0	0	0	0	0	0	0	0
slr1639		SsrA-binding protein	0	0	0	0	0	0	0	0	0	0	0	0	0	0	0	0	0	0	0	0	0	0	0	0	0	0	0	0	0	0	0	0	0	0	0	0	0	0	0	0	0	0	0	0	0	0	0
slr1641	clpB1	ClpB protein	0.3	0.16	0.2	0	0	0	0	0	0	0	0	0	0	0	0	0	0	0	0	0	0	0	0	0.04	0	0	0	0	0	0	0.04	0	0	0.16	0.12	0.12	0.12	0.08	0.16	0.16	0.12	0.45	0.3	0.34	0.16	0.2	0.12
slr1643	petH	ferredoxin-NADP oxidoreductase	0	0	0	0	0	0	0	0	0	0	0	0	0	0	0	0	0	0	0	0	0	0	0	0	0	0	0	0.08	0	0	0.59	1.53	4.07	11.83	34.06	5.4	1.01	0.72	1.17	1.53	1.53	1.73	0.86	0.72	0.72	0.36	0.08
slr1644		hypothetical protein	0	0	0	0	0	0	0	0	0	0	0	0	0	0	0	0	0	0	0	0	0	0	0	0	0	0	0	0	0	0	0	0	0	0	0	0.12	0	0	0	0	0	0	0	0	0	0	0
slr1645	psb27	photosystem II 11 kD protein	0	0	0	0	0.26	0	0	0	0	0.26	0	0	0	0	0	0	0	0	0.59	0	0.59	0.59	0.59	2.18	0.59	1	2.18	3.01	5.38	4.06	3.01	0.26	0	0	0	0	0	0	0	0	0.26	0	0.26	0	0.26	0.26	0.26
slr1649		hypothetical protein	0	0	0	0	0	0	0	0	0	0	0	0	0	0	0	0	0	0	0	0	0	0	0	0	0	0	0	0	0	0	0	0	0	0	0	0	0	0	0	0	0	0	0	0	0	0	0
slr1651		ABC transporter ATP-binding protein	0	0	0	0	0	0	0	0	0	0	0	0	0	0	0	0	0	0	0	0	0	0	0	0	0	0	0	0	0	0	0	0	0	0	0	0	0	0	0.05	0	0	0	0	0	0	0	0
slr1655	psaL	photosystem I subunit XI	0.52	0.52	0.52	0.52	0.87	0.52	0.87	0.52	0.52	1.31	0.87	0.87	2.51	3.33	2.51	0.87	0.87	0.23	0.23	0.23	0.23	0.23	0.87	0.52	0.23	0.87	0.87	0.87	0.87	0.87	0.87	0.52	0	0	0	0	0	0	0	0	0	0	0	0	0	0	0
slr1658		unknown protein	0	0	0	0	0	0	0	0	0	0	0	0	0	0	0	0	0	0	0	0	0	0	0	0	0	0	0	0	0	0	0	0	0	0	0	0	0	0	0	0	0	0	0	0	0	0	0
slr1659		hypothetical protein	0.68	0.3	0	0	0	0	0	0	0	0	0	0	0	0	0	0	0	0	0	0	0	0	0	0	0	0	0	0	0	0	0	0	0	0	0	0	0	0	0	0	0	0	0	0	0	0	0
slr1665	dapF	diaminopimelate epimerase	0	0	0	0	0	0	0	0	0	0	0	0	0	0	0	0	0	0	0	0	0	0	0	0	0	0	0	0	0	0	0	0	0	0	0	0	0	0	0	0	0	0	0	0	0	0	0
slr1666		pleiotropic regulatory protein homolog	0	0	0	0	0	0	0	0	0	0	0	0	0	0	0	0	0	0	0	0	0	0	0	0	0	0	0	0	0	0	0	0	0	0	0	0	0	0	0	0	0	0	0	0	0	0	0
slr1668		periplasmic protein, function unknown (target gene of sycrp1)	0	0	0	0	0	0	0	0	0	0	0	0	0	0	0	0	0	0	0	0	0	0	0	0	0	0	0	0	0	0	0	0	0	0	0	0	0	0	0	0	0	0	0	0	0	0	0
slr1670		unknown protein	0	0	0	0	0	0	0	0	0	0	0	0	0	0	0	0	0	0	0	0	0	0	0	0	0	0	0	0	0	0	0	0	0	0	0	0	0	0	0	0	0	0	0	0	0	0	0
slr1678	rpl21	50S ribosomal protein L21	0	0.66	0.29	0	4.87	0.29	1.14	0.66	0.29	0.66	0.66	0	0.66	0.29	0	0.29	0.29	0.29	0	0	0	0	0	0.29	0.29	0	0	0	0	0	0	0.29	0	0	0.29	0.29	0	0.29	0.29	0	0	0	0	0	0	0	0
slr1679		hypothetical protein	0.13	0	0	0	0	0	0	0	0	0	0	0	0	0	0	0	0	0	0	0	0	0	0	0	0	0	0	0	0	0	0	0	0	0	0	0	0	0	0	0	0	0	0	0	0	0	0
slr1681		unknown protein	0	0	0	0	0	0	0	0	0	0	0	0	0	0	0	0	0	0	0	0	0	0	0	0	0	0	0	0	0	0	0	0	0	0	0	0	0	0	0	0	0	0	0	0	0	0	0
slr1691		glutamine-dependent NAD(+) synthetase	0	0	0	0	0	0	0	0	0	0	0	0	0	0	0	0	0	0	0	0	0	0	0	0	0	0	0	0	0	0	0	0	0	0	0	0	0	0	0	0	0	0	0	0	0	0	0
slr1693		two-component response regulator PatA subfamily	0	0	0	0	0	0	0	0	0	0	0	0	0	0	0	0	0	0	0	0	0	0	0	0	0	0	0	0	0	0	0	0	0	0	0	0.92	0	0	0	0	0	0	0	0	0	0	0
slr1694		expression activator appA homolog	0	0	0	0	0	0	0	0	0	0	0	0	0	0	0	0	0	0	0	0	0	0	0	0	0	0	0	0	0	0	0	0	0	0	0.49	0.82	0.82	0	0	0	0	0	0	0	0	0	0
slr1702		hypothetical protein	0.14	0	0.14	0	0.14	0	0	0	0	0	0	0.14	0	0	0	0	0	0	0	0	0	0	0	0	0	0	0	0	0	0	0	0	0	0	0	0	0	0	0	0	0	0	0	0	0	0	0
slr1703	serS	seryl-tRNA synthetase	0	0	0	0	0	0	0	0	0	0	0	0	0	0	0	0	0	0	0	0	0	0	0	0	0	0	0	0	0	0	0	0	0	0	0	0	0	0	0	0	0	0	0	0	0	0	0
slr1706		dihydroflavonol 4-reductase	0	0	0.1	0	0	0	0	0	0	0	0	0	0	0	0	0	0	0	0	0	0	0	0	0	0	0	0	0	0	0	0	0	0	0	0	0	0	0	0	0	0	0	0	0	0	0	0
slr1712		hypothetical protein	0.12	0	0.26	0	0	0	0	0	0	0	0	0	0	0	0	0	0	0	0	0	0	0	0	0	0	0	0	0	0	0	0	0	0	0	0	0	0	0	0	0	0	0	0	0	0	0	0
slr1718		hypothetical protein	0	0	0	0	0	0	0	0	0	0	0	0	0	0	0	0	0	0	0	0	0	0	0	0	0	0	0	0	0	0	0	0	0	0	0	0	0	0	0	0	0	0	0	0	0	0	0
slr1719		DrgA protein homolog	0	0	0	0	0	0	0	0	0	0	0	0	0	0	0	0	0	0	0	0	0	0	0	0	0	0	0	0	0	0	0	0	0	0	0	0	0	0	0	0	0	0	0	0	0	0	0
slr1720	aspS	aspartyl-tRNA synthetase	0	0	0	0	0	0	0	0	0	0	0	0	0	0	0	0	0	0	0	0	0	0	0	0	0	0	0	0	0	0	0.06	0	0	0	0	0	0	0	0	0.06	0.06	0.11	0.11	0.71	1.12	0.9	0.06
slr1721		hypothetical protein	0	0	0	0	0	0	0	0	0	0	0	0	0	0	0	0	0	0	0	0	0	0	0	0	0	0	0	0	0	0	0	0	0	0	0	0	0	0	0	0	0	0	0	0.39	0	0	0
slr1722		inosine-5'-monophosphate dehydrogenase	0	0	0	0	0	0	0	0	0	0	0	0	0	0	0	0	0	0	0	0	0	0	0	0	0	0	0	0	0	0	0	0	0	0	0	0	0	0	0	0	0	0	0	0	0	0	0
slr1724		hypothetical protein	0	0	0	0	0	0	0	0	0	0	0	0	0	0.27	0.13	0.43	0.27	0.13	0.27	0	0.13	0	0.13	0	0	0	0	0	0	0	0	0	0	0	0	0	0	0	0	0	0	0	0	0	0	0	0
slr1727		Na+/H+ antiporter	0	0	0	0	0	0	0	0	0	0	0	0	0	0	0	0	0	0	0	0	0	0	0.06	0	0	0	0.13	0.06	0	0	0	0	0.06	0	0	0	0	0	0	0.06	0.06	0.06	0	0	0	0	0
slr1729	kdpB	potassium-transporting P-type ATPase B chain	0	0	0	0	0	0	0	0	0	0	0	0	0	0	0	0	0	0	0	0	0	0	0	0	0	0	0	0	0	0	0	0	0.05	0	0	0	0	0.1	0.05	0	0	0	0	0	0	0	0
slr1732		hypothetical protein	0	0	0	0	0	0	0	0	0	0	0	0	0	0	0	0	0	0	0	0	0	0	0	0	0	0	0	0	0	0	0	0	0	0	0	0	0	0	0	0	0	0	0	0	0	0	0
slr1734	opcA	glucose 6-phosphate dehydrogenase assembly protein	0	0	0	0	0	0	0	0	0	0	0	0	0	0	0	0	0	0	0	0	0	0	0	0	0	0	0	0	0.23	0.62	0.15	0.23	0.07	0	0	0.07	0.07	0.15	0	0	0	0	0	0	0	0	0
slr1735	bgtA	ATP-binding subunit of the ABC-type Bgt permease for basic amino acids and glutamine	0	0	0	0	0	0	0	0	0	0	0	0	0	0	0	0	0	0	0	0	0	0	0	0	0	0	0	0	0	0	0	0	0	0	0	0	0	0.88	1.42	0	0.46	0.66	0	0	0	0	0
slr1739	psb28-2	photosystem II 13 kDa protein homolog	0	0	0	0	0	0	0	0	0	0	0	0	0	0	0	0	0	0	0	0	0	0	0	0	0	0	0	0	0	0	0	0	0	0	0	0	0	0	0	0	0	0	0	0	0	0	0
slr1740		oligopeptide binding protein of ABC transporter	0	0	0	0	0	0	0	0	0	0	0	0	0	0	0	0	0	0	0	0	0	0	0	0	0	0.06	0	0	0	0	0	0	0	0	0	0	0	0	0	0	0	0	0	0	0	0	0
slr1742		probable cobyric acid synthase	0	0	0	0	0	0	0	0	0	0	0	0	0	0	0	0	0	0	0	0	0	0	0	0	0	0.13	0	0	0	0	0	0	0	0	0.13	0	0	0	0	0	0	0	0	0	0	0	0
slr1743	ndbB	type 2 NADH dehydrogenase NdbB	0.08	0	0	0	0	0	0	0	0	0	0	0	0	0	0	0	0	0	0	0	0	0	0	0	0	0	0	0	0	0	0	0	0	0	0	0	0	0	0	0	0	0	0	0	0	0	0
slr1751		periplasmic carboxyl-terminal protease	0	0	0	0	0	0	0	0	0	0	0	0	0	0	0	0	0	0	0	0	0	0	0	0	0	0	0	0	0	0	0	0	0	0	0	0	0	0	0	0	0	0	0	0	0	0	0
slr1755		NAD+ dependent glycerol-3-phosphate dehydrogenase	0	0	0	0	0	0	0	0	0	0	0	0	0	0	0	0	0	0	0	0	0	0	0	0	0	0	0	0	0	0	0	0	0	0	0	0	0	0	0	0	0	0	0	0	0	0	0
slr1756	glnA	glutamate--ammonia ligase	0	0	0	0	0	0	0	0	0	0	0.07	0.07	0.07	0.07	0.07	0.4	0.5	0.96	2.37	4.41	4.41	8.93	6.58	12.01	49.18	2.15	0.22	0.14	0	0	0	0	0	0	0	0	0	0	0	0	0	0	0	0	0	0	0
slr1761		FKBP-type peptidyl-prolyl cis-trans isomerase, periplasmic protein	0	0	0	0	0	0	0	0	0	0	0	0	0	0	0	0	0	0	0	0	0	0	0	0	0	0	0	0	0	0	0	0	0	0	0	0	0	0	0	0	0	0	0	0	0	0	0
slr1763		probable methyltransferase	0	0	0	0	0	0	0	0	0	0	0	0	0	0	0	0	0	0	0	0	0	0	0	0	0	0	0	0	0	0	0	0	0	0	0	0	0	0	0	0	0	0	0	0	0	0	0
slr1768		unknown protein	0	0	0	0	0	0	0	0	0	0.11	0.24	0	0.54	0.39	0.24	2.31	1.96	1.14	1.39	0.72	1.14	0.39	0	0.11	0.24	0.24	0.11	0	0.11	0	0	0.11	0.11	0	0	0	0	0	0	0	0	0	0	0	0	0	0
slr1771		unknown protein	0	0	0	0	0	0	0	0	0	0	0	0	0	0	0	0	0	0	0	0	0	0	0	0	0	0	0	0	0	0	0	0	0	0	0	0	0	0	0	0	0	0	0	0	0	0	0
slr1772		probable hydrolase, periplasmic protein	0	0	0	0	0	0	0	0	0	0	0	0	0	0	0	0	0	0	0	0	0	0	0	0	0	0	0	0	0	0	0	0	0	0	0	0	0	0	0	0	0	0	0	0	0	0	0
slr1773		unknown protein	0	0	0	0	0	0	0	0	0	0	0	0	0	0	0	0	0	0	0	0	0	0	0	0	0	0	0	0	0	0	0	0	0	0	0	0	0	0	0	0	0	0	0	0	0	0	0
slr1777	chlD	magnesium protoporphyrin IX chelatase subunit D	0	0	0	0	0	0	0	0	0	0	0	0	0	0	0	0	0	0	0	0	0	0	0	0	0	0	0	0	0	0	0	0	0	0	0	0	0	0	0	0	0	0	0	0	0	0	0.05
slr1778		unknown protein	0	0	0	0	0	0	0	0	0	0	0	0	0	0	0	0	0	0	0	0	0	0	0	0	0	0	0	0	0	0	0	0	0	0	0	0	0	0	0	0	0	0	0	0	0	0	0
slr1779	pdxJ	pyridoxal phosphate biosynthetic protein PdxJ	0	0	0	0	0	0	0	0	0	0	0	0	0	0	0	0	0	0	0	0	0	0	0	0	0	0	0	0	0.14	0	0	0	0	0	0	0	0	0	0	0	0	0	1.56	0.71	0.14	0	0
slr1780	ycf54	hypothetical protein YCF54	0	0	0	0	0	0	0	0	0	0	0	0	0	0	0	0	0	0	0	0	0	0	0	0	0	0	0	0	0	0	0	0	0	0	0	0	0	0	0	0	0	0	0	0	0	0	0
slr1783	ycf29	two-component response regulator NarL subfamily	0	0	0	0	0	0	0	0	0	0	0	0	0	0	0	0	0	0	0	0	0	0	0	0	0	0	0	0	0	0	0	0	0	0	0	0	0	0	0	0	0	0	0	0	0	0	0
slr1784	bvdR	biliverdin reductase	0	0	0	0	0	0	0	0	0	0	0	0	0	0	0	0	0	0	0	0	0	0	0	0	0	0	0	0	0	0	0	0	0	0	0	0	0	0	0	0	0	0	0	0	0	0	0
slr1788		unknown protein	0	0	0	0	0	0	0	0	0	0	0	0	0	0	0	0	0	0	0	0	0	0	0	0	0	0	0	0.09	0	0	0	0	0	0	0	0	0	0	0	0	0	0	0	0	0	0	0
slr1790		hypothetical protein	0	0	0	0	0	0	0	0	0	0	0	0	0	0	0	0	0	0	0	0	0	0	0	0	0	0	0	0	0	0	0	0	0	0	0	0	0	0	0	0	0	0	0	0	0	0	0
slr1791	cysH	phosphoadenosine phosphosulfate reductase	0	0.13	0	0	0.13	0	0	0	0	0	0	0	0	0	0	0	0	0	0	0	0	0	0	0	0	0	0	0	0	0	0	0	0	0	0	0	0	0	0	0	0	0	0	0	0	0	0
slr1793		transaldolase	0	0	0	0	0	0	0	0	0	0	0	0	0	0	0	0	0	0	0	0	0	0	0	0	0	0	0	0	0	0	0	0	0	0	0	0	0	0	0	0	0	0	0	0.18	0	0	0
slr1794		probable anion transporting ATPase	0.44	0.1	0.2	0.32	0.2	0.2	0	0.1	0	0	0.1	0.1	0	0	0	0.1	0.1	0	0	0.1	0.1	0	0	0	0	0	0	0	0	0	0	0	0	0	0	0	0	0	0	0	0	0	0	0	0	0.1	0
slr1803		adenine-specific DNA methylase	0	0	0	0	0	0	0	0	0	0	0	0	0	0	0	0	0	0	0	0	0	0	0	0.1	0	0	0	0	0	0	0	0	0	0	0	0	0	0	0	0	0	0	0	0	0	0	0
slr1809		unknown protein	0	0	0	0	0	0	0	0	0	0	0	0	0	0	0	0	0	0	0.13	0	0	0	0	0	0	0	0	0	0	0	0	0	0	0	0	0	0	0	0	0	0	0	0	0	0	0	0
slr1814		hypothetical protein	0	0	0	0	0	0	0	0	0	0	0	0	0	0	0	0	0	0	0	0	0	0	0	0	0	0	0	0	0	0	0	0	0	0	0	0	0	0	0	0	0	0	0	0	0	0	0
slr1816		hypothetical protein	0.14	0.09	0.04	0	0	0	0	0	0	0	0	0	0	0	0	0	0	0	0	0	0	0	0	0	0	0	0	0	0	0	0	0	0	0	0	0	0	0	0	0	0	0	0	0	0	0	0
slr1818		hypothetical protein	0	0	0	0	0	0	0	0	0	0	0	0	0	0	0	0	0	0	0	0	0	0	0	0	0	0	0	0	0	0	0	0	0	0	0	0	0	0	0	0	0	0	0	0.58	0.35	0	0
slr1828	petF	ferredoxin, petF-like protein	0	0	0	0	0	0	0	0	0	0	0	0	0	0	0	0	0	0	0	0	0	0	0	0	0	0	0	0	0	0	0	0	0	0	0	0	0	0	0	0	0	0	0	0	0	0	0
slr1829	phaE	putative poly(3-hydroxyalkanoate) synthase component	0	0	0	0	0	0	0	0	0	0	0	0	0	0	0	0	0	0	0	0	0	0.1	0	0.1	0	0	0	0	0	0	0	0	0	0	0	0	0	0	0	0	0	0	0	0	0	0	0
slr1830	phaC	poly(3-hydroxyalkanoate) synthase	0	0	0	0	0	0	0	0.09	0	0	0	0	0	0	0	0	0	0	0	0	0	0	0	0	0	0	0	0	0	0	0	0	0	0	0	0	0	0	0	0	0	0	0	0	0	0	0
slr1834	psaA	P700 apoprotein subunit Ia	0.62	0.84	1.1	0.76	0.92	0.62	1.01	1.19	1.01	1.61	1.5	1.73	1.5	1.97	1.5	0.48	0.3	0.3	0.55	0.19	0.55	0.42	0.62	0.62	0.76	0.84	0.55	0.76	0.92	1.19	0.84	0.62	0.24	0.09	0	0	0	0	0	0	0	0	0	0	0	0	0
slr1835	psaB	P700 apoprotein subunit Ib	0.56	0.63	0.63	0.78	1.04	0.43	0.71	1.04	0.71	1.23	1.04	1.33	1.66	1.33	1.55	0.31	0.09	0.19	0.31	0.19	0.25	0.37	0.49	1.13	0.87	0.71	0.95	0.56	0.95	1.23	0.95	0.49	0.31	0.09	0.05	0	0	0	0	0	0	0	0	0	0	0	0
slr1837		two-component system response regulator OmpR subfamily	0.15	0	0	0	0	0	0	0	0	0	0	0	0	0	0	0	0	0	0	0	0	0	0	0	0	0	0	0	0	0	0	0	0	0	0	0	0	0	0	0	0	0	0	0	0	0	0
slr1838	ccmK3	carbon dioxide concentrating mechanism protein CcmK homolog 3, putative carboxysome assembly protein	0	0	0	0	0	0	0	0	0	0	0	0	0	0	0	0	0	0	0	0	0	0	0	0	0	0	0	0	0	0	0	0	0	0	0	0	0	0	0	0	0	0	0	0	0.36	0	0
slr1839	ccmK4	carbon dioxide concentrating mechanism protein CcmK homolog 4, putative carboxysome assembly protein	0	0	0	0	0	0	0	0	0	0	0	0	0	0	0	0	0	0	0	0	0	0	0	0	0	0	0	0	0	0	0	0	0	0	0	0	0	0	0	0	0	0	0	2.17	2.17	0.78	1.37
slr1841		probable porin; major outer membrane protein	0.24	0.05	0.11	0.17	0.17	0	0.17	0.17	0.17	0.17	0.11	0.11	0.17	0.11	0.05	0.17	0.24	0.17	0.17	0.17	0.17	0.05	0.11	0.17	0.17	0.17	0.11	0	0	0	0	0	0	0	0	0	0	0	0	0	0	0	0	0	0	0	0
slr1842	cysK	cysteine synthase	0	0	0	0	0	0	0	0	0	0	0	0	0	0	0	0	0	0	0	0	0	0	0	0	0	0	0	0	0	0	0	0	0	0	0	0	0	0	0	0	0	0	0	0	0	0	0
slr1843	zwf	glucose 6-phosphate dehydrogenase	0	0	0	0	0	0	0	0	0	0	0	0	0	0	0	0	0	0	0	0	0	0	0	0	0.06	0.28	0.36	0.64	0.64	2.06	1.39	1.54	2.93	2.26	1.54	1.54	2.69	2.47	2.26	2.06	2.93	4.03	3.18	3.73	2.06	0.13	0
slr1846	ycf64	hypothetical protein YCF64	0	0	0	0	0	0	0	0	0	0	0	0	0	0	0	0	0	0	0	0	0	0	0	0	0	0	0	0	0	0	0	0	0	0	0	0	0	0	0	0	0	0	0	0	0	0	0
slr1847		hypothetical protein	0	0	0	0	0	0	0	0	0	0	0	0	0	0	0	0	0	0	0	0	0	0	0	0	0	0	0	0	0	0	0	0	0	0	0	0	0	0	0	0	0	0	0	0	0	0	0
slr1848	hisD	histidinol dehydrogenase	0	0	0	0	0	0	0	0	0	0	0	0	0	0	0	0	0	0	0	0	0	0	0	0	0	0	0	0	0	0	0	0	0	0	0	0	0	0	0	0	0	0	0.26	1.73	1	0	0
slr1852		unknown protein	0	0	0	0	0	0	0	0	0	0	0	0	0	0	0	0	0	0	0	0	0	0	0	0	0	0	0	0	0	0	0	0	0	0	0	0	0	0	0	0	0	0	0	0	0	0	0
slr1853		carboxymuconolactone decarboxylase	0	0	0	0	0	0	0	0	0	0	0	0	0	0	0	0	0	0	0	0	0	0	0	0	0	0	0	0	0	0	0	0	0	0	0	0	0	0	0	0	0	0	0	0	0	0	0
slr1854		unknown protein	0	0	0	0	0	0	0	0	0	0	0	0	0	0	0	0	0	0	0	0	0	0	0	0	0	0	0	0	0	0	0	0	0	0	0	0	0	0	0	0	0	0	0	0	0	0	0
slr1855		unknown protein	0	0	0	0	0	0	0	0	0	0	0	0	0	0	0	0	0	0	0	0	0	0	0	0	0	0	0	0	0	0	0	0	0	0	0	0	0	0	0	0	0	0	0	0	0	0	0
slr1856		phosphoprotein substrate of icfG gene cluster	0	0	0	0	0	0	0	0	0	0	0	0	0	0	0	0	0	0	0	0	0	0	0	0	0	0	0	0	0	0	0	0	0	0	0	0	0	0	0	0	0	0	0	0	0	0	0
slr1857		isoamylase	0	0	0	0	0	0	0	0	0	0	0	0	0	0	0	0	0	0	0	0	0	0	0	0	0	0	0	0	0	0	0	0	0	0	0	0	0	0	0	0	0	0	0	0	0	0.05	0
slr1859		anti-sigma f factor antagonist	0	0	0	0	0	0	0	0	0	0	0	0	0	0	0	0	0	0	0	0	0	0	0	0	0	0	0	0	0	0	0	0	0	0	0	0	0	0	0	0	0	0	0	0	0	0	0
slr1860	icfG	carbon metabolisms regulatory protein IcfG	0	0	0	0	0	0	0	0	0	0	0	0	0	0	0	0	0	0	0	0	0.05	0	0	0	0	0	0	0	0	0	0	0	0.05	0	0	0	0	0	0	0	0	0.05	0.11	0	0	0	0
slr1861		probable sigma regulatory factor	0	0	0	0	0	0	0	0	0	0	0	0	0	0	0	0	0	0	0	0	0	0	0	0	0	0	0	0	0	0	0	0	0	0	0	0	0	0	0	0	0	0	0	0	0	0	0
slr1867	trpD	anthranilate phosphoribosyltransferase	0	0	0	0	0	0	0	0	0	0	0	0	0	0	0	0	0	0	0	0	0	0	0	0	0	0	0	0	0	0	0	0	0	0	0	0	0	0	0	0	0	0	0	0	0	0	0
slr1870		hypothetical protein	0	0	0	0	0	0	0	0	0	0	0	0	0	0	0	0	0	0	0	0	0	0	0	0	0	0	0	0	0	0	0	0	0	0	0	0	0	0	0.14	0	0	0	0	0	0	0	0
slr1874		D-alanine--D-alanine ligase	0	0	0	0	0	0	0	0	0	0	0	0	0	0	0	0	0	0	0	0	0	0	0	0	0	0	0	0	0	0	0	0	0	0	0	0	0	0	0	0	0	0	0	0	0	0	0
slr1877		2-hydroxyhepta-2,4-diene-1,7-dioate isomerase	0	0	0	0	0	0	0	0	0	0	0	0	0	0	0	0	0	0	0	0	0	0	0	0	0	0	0	0	0	0	0	0	0	0	0	0	0	0	0	0	0	0	0	0	0	0	0
slr1879	cobI	precorrin-2 methyltransferase	0	0	0	0	0	0	0	0	0	0	0	0	0	0	0	0	0	0	0	0	0	0	0	0	0	0	0	0	0	0	0	0	0	0	0	0	0	0	0	0.14	0	0	0	0	0	0	0
slr1881	natE	ATP-binding subunit of the ABC-type Nat permease for neutral amino acids	0	0	0	0	0	0	0	0	0	0	0	0	0	0	0	0	0	0	0	0	0	0	0	0	0	0	0	0	0	0	0	0	0	0	0	0	0	0	0	0	0	0	0.15	0	0	0	0
slr1884	trpS	tryptophanyl-tRNA synthetase	0	0	0	0	0	0	0	0	0	0	0	0	0	0	0	0	0	0	0	0	0	0	0	0	0	0	0	0	0	0	0	0	0	0	0	0	0	0	0	0	0	0	0	0	0	0	0
slr1887	hemC	porphobilinogen deaminase (hydroxymethylbilane synthase, preuroporphyrinogen synthase)	0	0	0	0	0	0	0	0	0	0	0	0	0	0	0	0	0	0	0	0	0	0	0	0	0	0	0	0	0	0	0	0	0	0	0	0	0	0	0	0	0	0	0	0	0	0	0
slr1888		4-hydroxybutyrate coenzyme A transferase.	0	0	0	0	0	0	0	0	0	0	0	0	0	0	0	0	0	0	0	0	0.05	0	0	0	0	0	0	0	0	0	0	0	0	0	0	0	0	0	0	0	0	0	0	0	0	0	0
slr1890		bacterioferritin	0	0	0	0	0	0	0	0	0	0	0	0	0	0	0	0	0	0	0	0	0	0	0	0.19	0.19	0	0.19	0.19	0.19	0	0.19	14.97	1.38	0.19	0.19	0.19	0	0	0	0	0	0	0	0	0	0	0
slr1894		probable DNA-binding stress protein	0	0	0	0	0	0	0	0	0	0	0	0	0	0	0	0	0	0	0	0	0	0	0	0	0	0	0	0	0	0	0	0	0	0	0.48	6.09	17.86	14.51	4.83	0.22	0	0	0	0	0	0	0
slr1897		periplasmic sugar-binding protein of ABC transporter	0	0	0	0	0	0	0	0	0	0	0	0	0	0	0	0	0	0	0	0	0	0	0	0	0	0	0	0	0	0	0	0	0	0	0	0	0	0	0.25	0	0	0	0	0	0	0	0
slr1898	argB	N-acetylglutamate kinase	0	0	0	0	0	0	0	0	0	0	0	0	0	0	0	0	0	0	0	0	0	0	0	0	0	0	0	0	0	0	0	0	0	0	0	0	0	0	0	0	0	0	0	0	0	0	0
slr1900		hypothetical protein	0	0	0	0	0	0	0.14	0	0	0	0	0	0	0	0	0	0	0	0	0	0	0	0	0	0	0	0	0	0	0	0	0	0	0	0	0	0	0	0	0	0	0	0	0	0	0	0
slr1901		ATP-binding protein of ABC transporter	0	0	0	0	0	0	0	0	0	0	0	0	0	0	0	0	0	0	0	0	0	0	0	0	0	0	0	0	0	0	0	0	0	0	0	0	0	0	0	0	0	0	0.1	0	0	0	0
slr1907		hypothetical protein	0	0.2	0	0	0	0	0	0	0	0	0	0	0	0	0	0	0	0	0	0	0	0	0	0	0	0	0	0	0	0	0	0	0	0	0	0	0	0	0	0	0	0	0	0	0	0	0
slr1908		probable porin; major outer membrane protein	0	0	0	0	0	0.06	0	0	0	0	0	0	0	0	0	0	0	0	0	0	0	0	0	0	0	0	0	0	0	0	0	0.06	0	0	0.06	0.06	0	0	0	0	0	0	0	0	0	0	0
slr1909		two-component response regulator NarL subfamily	0	0	0	0	0	0	0	0	0	0	0	0	0	0	0	0	0	0	0	0	0	0	0	0	0	0	0	0	0	0	0	0	0	0	0	0	0	0	0	0	0	0	0	0	0	0	0
slr1915		hypothetical protein	0	0	0	0	0	0	0	0	0	0	0	0	0	0	0	0	0	0	0	0	0	0	0	0	0	0	0	0	0	0	0	0	0	0	0	0	0	0	0	0	0	0	0	0	0	0	0
slr1916		probable esterase	0	0	0	0	0	0	0	0	0	0	0	0	0	0	0	0	0	0	0	0	0	0	0	0	0	0	0	0	0	0	0	0	0	0	0	0	0	0	0	0	0	0	0	0	0	0	0
slr1923		hypothetical protein	0	0	0	0	0	0	0	0	0	0	0	0	0	0	0	0	0	0	0	0	0	0	0	0	0	0	0	0	0	0	0	0	0	0	0	0	0	0	0	0	0	0	0	0	0	0	0
slr1924		D-alanyl-D-alanine carboxypeptidase, periplasmic protein	0	0	0	0	0	0	0	0	0	0	0	0	0	0	0	0	0	0	0	0	0	0	0	0	0	0	0	0	0	0	0	0	0	0	0	0	0	0	0	0	0	0	0	0	0	0	0
slr1926		hypothetical protein	0	0	0	0	0	0	0	0	0	0	0	0	0	0	0	0	0	0	0	0	0	0	0	0	0	0	0	0	0	0	0	0	0	0	0	0	0	0	0	0	0	0	0	0	0	0	0
slr1927		hypothetical protein	0	0	0	0	0	0	0	0	0	0	0	0	0	0	0	0	0	0	0	0	0	0	0	0	0	0	0.08	0	0	0	0	0	0.08	0	0	0	0	0	0	0	0	0	0	0	0	0	0
slr1934		pyruvate dehydrogenase E1 component, alpha subunit	0.92	0.45	0.59	0.21	0.32	0	0	0	0	0	0	0	0	0.1	0.1	0.21	0.21	0	0	0.21	0.32	0.21	0.21	0.1	0.45	0.32	0.45	0.59	0.1	0	0	0	0	0.1	0.1	0.21	0.21	0.32	0.21	0.32	0.32	0.32	0.32	0.32	0.45	0.21	0.1
slr1938		putative translation initiation factor EIF-2b subunit 1	0	0	0	0	0	0	0	0	0	0	0	0	0	0	0	0	0	0	0	0	0	0	0	0	0	0	0	0	0	0	0	0	0	0	0	0	0	0	0	0	0	0	0	0	0	0	0
slr1940		periplasmic protein, function unknown	0	0	0	0	0	0	0	0	0	0	0	0	0	0	0	0	0	0	0	0	0	0	0	0	0	0	0	0	0	0	0	0	0	0	0	0	0	0	0	0	1.31	1.01	0.42	0	0	0	0
slr1942	kaiC3	circadian clock protein KaiC homolog	0	0	0	0	0	0	0	0	0	0	0	0	0	0	0	0	0	0	0	0	0	0	0	0	0	0.07	0.14	0	0	0	0	0	0	0	0.07	0	0.14	0	0.14	0	0	0.07	0.07	0.14	0	0	0
slr1944		periplasmic protein, function unknown	0	0	0	0	0	0	0	0	0	0	0	0	0	0	0	0	0	0	0	0	0	0	0	0	0	0	0	0	0	0	0	0	0	0	0	0	0	0	0	0	0	0	0	0	0	0	0
slr1945		2,3-bisphosphoglycerate-independent phosphoglycerate mutase	0	0	0	0	0	0	0	0	0	0	0	0	0	0	0	0	0	0	0	0	0	0	0	0	0	0	0	0	0	0	0	0	0	0	0	0	0	0	0	0	0	0	0	0	0	0	0
slr1949		hypothetical protein	0.34	0	0	0	0.34	0	0	0	0	0	0	0	0	0	0	0	0	0.16	0	0	0	0.16	0	0	0	0	0	0	0	0	0	0	0	0	0	0	0	0	0	0	0	0	0	0	0	0	0
slr1950	ctaA	copper-transporting P-type ATPase CtaA	0	0	0	0	0	0	0	0	0	0	0	0	0	0	0	0	0	0	0	0	0	0	0	0	0	0	0	0	0	0	0	0	0	0	0	0.04	0	0	0	0	0	0	0	0	0	0	0
slr1951		hypothetical protein	0	0	0	0	0	0	0	0	0	0	0	0	0	0	0	0	0	0	0	0	0	0	0	0	0	0	0	0	0	0	0	0	0	0	0	0	0	0	0	0	0	0	0	0	0	0	0
slr1958		unknown protein	0	0	0	0	0	0	0	0	0	0	0	0	0	0	0	0	0	0	0	0	0	0	0	0.16	0.16	0	0	0	0	0	0	0	0	0	0	0	0	0	0	0	0	0	0	0	0	0	0
slr1962		probable extracellular solute-binding protein	0	0	0	0	0	0	0	0	0	0	0	0	0	0	0	0	0	0	0	0	0	0	0	0	0	0	0	0	0	0	0	0	0	0	0.09	0	0	0	0	0	0	0	0	0	0	0	0.19
slr1963		water-soluble carotenoid protein	4.16	6.02	2.43	3.21	3.66	1.79	1.05	1.05	0.51	2.8	1.05	1.27	1.05	1.27	0.85	1.05	1.79	1.05	2.09	1.27	1.05	1.27	0.85	1.27	0.85	0.85	1.05	1.05	0.36	0.11	0.23	0.23	0.85	0.36	0.67	0.67	0.67	0.36	0.36	0.36	0.23	0.36	0.23	0.23	0.23	0.67	2.8
slr1970		hypothetical protein	0	0	0	0	0	0	0	0	0	0	0	0	0	0	0	0	0	0	0	0	0	0	0	0	0	0	0	0	0	0	0	0	0	0	0	0	0	0	0	0	0	0	0	0	0	0	0
slr1972	ycf81	hypothetical protein YCF81	0	0	0	0	0	0	0	0	0	0	0	0	0	0	0	0	0	0	0	0	0	0	0	0	0	0	0	0	0	0	0	0	0	0	0	0	0	0	0	0	0	0	0	0.1	0.1	0.1	0
slr1975		N-acylglucosamine 2-epimerase	0	0	0	0	0	0	0	0	0	0	0	0	0	0	0	0	0	0	0	0	0	0	0	0	0	0	0	0	0	0	0	0	0	0	0	0	0	0	0	0	0	0	0	0	0	0	0
slr1982		two-component response regulator CheY subfamily	0	0	0	0	0	0	0	0	0	0	0	0	0	0	0	0	0	0	0	0	0	0	0	0	0	0	0	0	0	0	0	0	0	0	0	0	0	0	0	0	0	0	0	0	0	0	0
slr1983		two-component hybrid sensor and regulator	0	0	0	0.06	0	0	0	0	0	0	0	0	0	0	0	0	0	0	0	0	0	0	0	0	0	0	0	0	0	0	0	0	0	0	0	0	0	0	0	0	0	0	0	0	0	0	0
slr1984	rps1b	nucleic acid-binding protein, 30S ribosomal protein S1 homolog	0	0	0	0	0	0	0	0	0	0	0	0	0	0	0	0	0	0	0	0	0	0	0	0	0	0	0	0	0	0	0	0	0	0	0	0	0	0	0	0	0	0	0	0	0	0	0
slr1986	apcB	allophycocyanin beta subunit	3.11	1.24	5.15	2.36	2.36	1.74	0.83	0.5	0.22	0.5	0.5	0.5	0.22	0.83	0.5	3.11	4.03	2.36	4.03	2.36	5.15	4.03	3.11	5.15	4.03	6.52	6.52	12.78	6.52	2.36	2.36	2.36	10.27	19.64	15.87	29.9	83.76	36.81	68.27	102.72	83.76	102.72	231.5	68.27	154.29	4797.61	3203.97
slr1992	gpx2	glutathione peroxidase-like NADPH peroxidase	0	0	0	0	0	0	0	0	0	0	0	0	0	0	0	0	0	0	0	0	0	0	0	0	0	0	0	0	0	0	0	0	0	0	0	0	0	0	0	0	0	0	0	0	0	0	0
slr1993	phaA	PHA-specific beta-ketothiolase	0	0	0	0	0	0	0	0	0	0	0	0	0	0	0	0.09	0	0	0	0	0	0	0	0	0	0	0	0	0	0	0	0	0	0	0	0	0	0	0	0	0	0	0	0	0	0	0
slr1994	phaB	PHA-specific acetoacetyl-CoA reductase	0	0	0	0	0	0	0	0	0	0	0	0	0	0	0	0	0	0	0	0	0	0	0	0	0	0	0	0	0	0	0	0	0	0	0	0	0.15	0	0	0	0	0	0	0	0	0	0
slr2000		hypothetical protein	0	0	0	0	0	0	0	0	0	0	0	0	0	0	0	0	0	0	0	0	0	0	0	0	0.11	0	0	0	0	0	0	0	0	0	0	0	0	0	0	0	0	0	0	0	0	0	0.11
slr2001	cphB	cyanophycinase	0	0	0	0	0	0	0	0	0	0	0	0	0	0	0	0	0	0	0	0	0	0	0	0	0	0	0	0	0.13	0	0	0	0	0	0	0	0	0	0	0	0	0	0	0	0	0.27	0.27
slr2002	cphA	cyanophycin synthetase	0	0	0	0	0	0	0	0	0	0	0.04	0	0	0	0	0	0	0	0	0	0	0	0	0	0	0	0	0	0	0	0	0	0	0	0	0.17	0.99	1.5	0.99	0.12	0.12	0.08	0.12	0.26	0.17	0.08	0
slr2004		periplasmic protein, function unknown	0	0	0	0	0	0	0	0	0	0	0	0	0	0	0	0	0	0	0	0	0	0	0	0	0	0	0	0	0	0	0	0	0	0	0	0	0	0	0	0	0	0	0	0	0	0	0
slr2011		hypothetical protein	0	0	0	0	0	0	0	0	0	0	0	0	0	0	0	0	0	0	0	0	0	0	0	0	0	0	0	0	0	0	0	0	0	0	0	0.18	0.18	0.18	0.18	0.39	0	0	0	0	0	0	0
slr2015	pilA9	type 4 pilin-like protein, essential for motility	0	0	0	0	0	0	0	0	0	0	0	0	0	0	0	0	0	0	0	0	0	0	0	0	0	0	0	0	0	0	0	0	0	0.2	0	0	0	0	0	0	0	0	0.09	0	0	0	0
slr2018		unknown protein	0	0	0	0	0	0	0	0	0	0	0	0	0	0	0	0.04	0	0	0.19	0.14	0.09	0.09	0	0.04	0.19	0	0	0	0	0	0	0	0	0	0	0.04	0	0	0	0.04	0	0	0	0	0.09	0.04	0.04
slr2023	fabD	malonyl coenzyme A-acyl carrier protein transacylase	0	0	0	0	0	0	0	0	0	0	0	0	0	0	0	0	0	0	0	0	0	0	0	0	0	0	0	0	0	0	0	0	0	0	0	0	0	0	0	0	0	0	0	0	0	0	0
slr2024		two-component response regulator CheY subfamily	0	0	0	0.19	0	0	0	0	0	0	0	0	0	0	0.19	0	0	0	0	0	0	0	0	0	0	0	0	0	0	0	0	0	0	0	0	0	0	0	0	0	0	0	0	0	0	0	0
slr2025		hypothetical protein	0	0	0	0	0	0	0	0	0	0	0	0	0	0	0	0	0	0	0	0	0	0	0	0	0	0	0	0	0	0	0	0	0	0	0	0	0	0	0	0	0	0	0	0	0	0	0
slr2032	ycf23	hypothetical protein YCF23	0	0.15	0	0	0	0	0	0	0	0	0	0	0	0	0	0	0	0	0	0	0	0	0	0	0	0	0	0	0	0	0	0	0	0	0	0	0	0	0	0	0	0	0	0	0	0	0
slr2033	rubA	membrane-associated rubredoxin, essential for photosystem I assembly	0	0	0	0	0	0	0	0	0	0	0	0.31	0.31	0.71	0	0	0	0	0	0	0	0.31	0.71	0.71	0.31	0.31	0.71	0.31	1.24	0.31	0	0	0.31	0.31	0.31	0.31	0.31	0.31	0.31	0.31	0.31	0	0	0	0	0	0
slr2034	ycf48	putative homolog of plant HCF136, which is essential for stability or assembly of photosystem II	0.1	0	0	0	0.1	0.1	0	0	0	0	0	0	0	0	0	0	0	0.1	0	0.1	0	0.1	0.1	0	0.1	0	0.1	0.1	0.1	0	0.1	0.1	0.21	0.1	0.21	0.33	0.1	0.47	0.95	0.47	0.21	0.1	0	0	0	0	0
slr2043		zinc transport system substrate-binding protein	0	0	0	0	0	0	0	0.1	0	0	0	0	0	0	0	0	0	0	0	0	0	0	0	0	0	0	0	0	0	0	0	0	0	0	0	0	0	0	0	0	0	0	0	0	0	0	0
slr2049	ycf58	hypothetical protein YCF58	0	0	0	0	0	0	0	0	0	0	0	0	0	0	0	0	0	0	0	0	0	0	0	0	0	0	0	0	0	0	0	0	0	0	0	0	0	0	0	0	0	0	0	0	0	0	0
slr2051	cpcG1	phycobilisome rod-core linker polypeptide	0.3	0.14	0.3	0.48	0.3	0	0	0	0	0.14	0.14	0	0	0	0	0.48	0.68	0.14	0.68	0.48	0.91	0.91	0.48	0.68	0.68	1.48	1.18	0.91	0.3	0	0	1.18	1.48	4.39	2.66	3.74	5.14	18.71	6.96	4.39	2.66	3.74	3.16	3.16	2.66	0.48	0.48
slr2053		putative hydrolase	0	0	0	0	0	0	0	0	0	0	0	0	0	0	0	0	0	0	0	0	0	0	0	0	0	0	0	0	0	0	0	0	0	0	0	0	0	0	0	0	0	0	0	0	0	0	0
slr2058	topA	DNA topoisomerase I	0.04	0	0	0	0	0	0	0	0	0	0	0	0	0	0	0	0	0	0	0	0	0	0.04	0	0	0	0	0	0	0	0	0	0	0	0	0.04	0	0	0	0	0.04	0.04	0	0	0.04	0	0
slr2059		iron-sulfur cluster binding protein homolog	0	0	0	0	0	0	0	0	0	0	0	0	0	0	0	0	0	0	0	0	0	0	0	0	0	0	0	0	0	0	0	0	0	0	0	0	0	0	0	0	0	0	0	0	0	0	0
slr2060		hypothetical protein	0	0	0	0	0	0	0	0	0	0	0	0	0	0	0	0	0	0	0	0	0	0	0	0	0	0	0	0	0	0	0	0	0	0	0	0	0	0	0	0	0	0	0	0	0	0	0
slr2067	apcA	allophycocyanin alpha subunit	0.83	0.22	1.23	0.49	0.49	0	0	0.22	0.49	0.49	0.49	0	0.49	0.49	0.49	0.22	0.22	0.49	0.22	0.22	0.49	0.49	0.22	0.22	0.22	0.83	1.23	0.49	0.49	0	0	0.49	1.23	0.83	0.22	0.22	1.23	0.49	0.22	0.83	1.23	0.83	1.23	2.33	6.43	18556	3728.13
slr2070		hypothetical protein	0.12	0	0	0	0	0	0	0	0	0	0	0	0	0	0	0	0	0	0	0	0	0	0	0	0	0	0	0	0	0	0	0	0	0	0	0	0	0	0	0	0	0	0	0	0	0	0
slr2072	ilvA	L-threonine deaminase	0	0	0	0	0	0	0	0	0	0	0	0	0	0	0	0	0	0	0	0	0	0	0	0	0	0	0	0	0	0	0	0	0.21	0.56	0.88	0.88	0.21	0	0	0	0	0	0	0	0	0	0
slr2075	groES	10kD chaperonin	0	0	0	0	0	0	0	0	0	0	0	0	0	0	0	0	0	0	0	0	0	0	0	0	0	0	0	0	0	0	0	0	0	0	0	0	0	0	0	0	0	0	0	0	0	0	0
slr2076	groEL1	60kD chaperonin	0	0	0	0	0	0	0	0	0	0	0	0	0	0	0	0	0	0.06	0.06	0	0	0	0	0	0	0	0	0.06	0.13	0	0	0.28	0.28	0.76	1.12	1.55	1.72	2.72	3.21	2.08	2.72	5.95	8.49	14.65	23.25	9.76	15.66
slr2084		hypothetical protein	0	0	0	0	0	0	0	0	0	0	0	0	0	0	0	0	0	0	0	0	0	0	0	0	0	0	0	0	0	0	0	0	0	0	0	0	0	0	0	0	0	0	0	0	0	0	0
slr2088	ilvG	acetohydroxy acid synthase	0	0	0	0	0	0	0	0	0	0	0	0	0	0	0	0	0	0	0	0	0	0	0	0	0	0	0	0	0	0	0	0	0	0.05	0.05	0.11	0.11	0	0	0	0	0.45	0.24	0.11	0.11	0	0.05
slr2089	shc	squalene-hopene-cyclase	0	0	0	0	0	0	0	0	0	0	0	0	0	0	0	0	0	0	0	0	0	0	0	0	0	0	0	0	0	0	0	0	0	0	0	0	0	0	0	0	0	0	0	0	0	0	0
slr2094	fbpI	fructose-1,6-/sedoheptulose-1,7-bisphosphatase	0	0	0	0	0	0	0	0	0	0	0	0	0	0	0	0	0	0	0	0	0	0	0	0	0	0.1	0	0	0	0	0	0	0.1	0.21	0.1	0.21	0.1	0	0.21	0.1	0.33	0.33	0.46	1.15	0.46	0.1	0.46
slr2100		two-component response regulator	0	0	0	0	0	0	0	0	0	0	0	0	0	0	0	0	0	0	0	0	0	0	0	0	0	0	0	0	0	0	0	0	0	0	0	0	0	0	0	0	0	0	0	0	0	0	0
slr2102	ftsY	cell division protein FtsY	0	0	0	0	0	0	0	0	0	0	0	0	0	0	0	0	0	0	0	0	0	0	0	0	0	0	0	0	0	0	0	0	0	0	0	0	0	0	0	0	0	0	0.14	0.22	0	0	0
slr2105		hypothetical protein	0	0	0	0	0	0	0	0	0	0	0	0	0	0	0	0	0	0	0	0	0	0	0	0	0	0	0	0	0	0	0	0.12	0.06	0	0	0.06	0.06	0.06	0.06	0	0.06	0.12	0.12	0.06	0.06	0	0
slr2122		hypothetical protein	0	0	0	0	0	0	0	0	0	0	0	0	0	0	0	0	0	0	0	0	0	0	0	0	0	0	0	0	0	0	0	0	0	0	0	0	0	0	0	0	0	0	0	0	0	0	0
slr2123		similar to D-3-phosphoglycerate dehydrogenase	0	0	0	0	0	0	0	0	0	0	0	0	0	0	0	0	0	0	0	0	0	0	0	0	0	0	0	0	0	0	0	0	0	0	0	0	0	0	0	0	0	0	0	0	0	0	0
slr2124		3-oxoacyl-[acyl-carrier protein] reductase	0	0	0	0	0	0	0	0	0	0	0	0	0	0	0	0	0	0	0	0	0	0	0	0	0	0	0	0	0	0	0	0	0	0	0	0	0	0	0	0	0	0	0	0	0	0	0
slr2130	aroB	3-dehydroquinate synthase	0	0	0	0	0	0	0	0	0	0	0	0	0	0	0	0	0	0	0	0	0	0	0	0	0	0	0	0	0	0	0	0	0	0	0	0	0	0	0	0	0	0	0	0	0	0	0
slr2131		RND multidrug efflux transporter	0	0	0	0	0	0	0	0	0	0	0	0	0	0	0	0	0	0	0	0	0	0.03	0	0	0.07	0	0.17	0.21	0	0	0	0	0	0	0	0	0.03	0	0.03	0	0	0.03	0.03	0.25	0.33	0	0
slr2132		phosphotransacetylase	0	0	0	0	0	0	0	0	0	0	0	0	0	0	0	0	0	0	0	0	0	0	0	0	0	0.05	0.1	0.39	0.1	0	0	0	0	0	0	0	0	0	0	0	0	0	0	0	0	0	0
slr2136		GcpE protein homolog	0	0	0	0	0	0	0	0	0	0	0	0	0	0	0	0	0	0	0	0	0	0	0	0	0	0	0	0	0	0	0	0	0	0	0	0	0	0	0	0	0	0	0	0	0	0	0
slr2141		hypothetical protein	0	0	0	0	0	0	0	0	0	0	0	0	0	0	0	0	0	0	0	0	0	0	0	0	0	0	0	0	0	0	0	0	0	0	0	0	0	0	0	0	0	0	0	0	0.1	0	0
slr2143		L-cysteine/cystine lyase	0	0	0	0	0	0	0	0	0	0	0	0	0	0	0	0	0	0	0	0	0	0	0	0	0	0	0	0	0	0	0	0	0	0	0	0	0	0	0	0	0	0	0	0	0	0	0
slr2144		periplasmic protein, function unknown	0.24	0	0	0	0	0	0	0	0	0	0	0	0	0	0	0	0	0	0	0	0	0	0	0	0	0	0	0	0	0	0	0	0	0	0	0	0	0	0	0	0	0	0	0	0	0	0
slr5005		hypothetical protein	0	0	0	0	0	0	0	0	0	0	0	0	0	0	0	0	0	0	0	0	0	0	0	0	0	0	0	0	0	0	0	0	0	0	0	0	0	0	0	0	0	0	0	0	0.01	0	0
slr5012		hypothetical protein	0	0	0	0	0	0	0	0	0	0	0	0	0.11	0	0	0	0	0	0	0	0	0	0	0	0	0	0	0	0	0	0	0	0	0	0	0	0	0	0	0	0	0	0	0	0	0	0
slr5023		hypothetical protein	0	0	0	0	0	0	0	0	0	0	0.08	0	0	0	0	0	0	0	0	0	0	0	0	0	0	0	0	0	0	0	0	0	0	0	0	0	0	0	0	0	0	0	0	0	0	0	0
slr5056		probable glycosyltransferase	0	0	0	0	0	0	0	0	0	0	0	0	0	0	0	0	0.07	0	0	0	0	0	0	0	0	0	0	0	0	0	0	0	0	0	0	0	0	0	0	0	0	0	0	0	0	0	0
slr5088		probable short-chain dehydrogenase	0	0	0	0	0	0	0	0	0	0	0	0	0	0	0	0	0	0	0	0	0	0	0	0	0	0.14	0	0	0	0	0	0	0	0	0	0	0	0	0	0	0	0	0	0	0	0	0
slr5110		unknown protein	0	0	0	0	0	0	0	0	0	0	0	0	0	0	0	0	0	0	0	0	0	0	0	0	0	0	0	0	0	0	0	0	0	0	0	0	0	0	0	0	0	0	0	0	0	0	0
slr6001		two-component hybrid sensor and regulator	0	0	0	0	0	0	0	0	0	0	0	0	0	0	0	0	0	0	0	0	0	0	0	0	0	0	0	0	0	0	0	0.04	0	0	0	0	0	0	0	0	0	0.04	0	0	0	0	0
slr6012		unknown protein	0	0	0	0	0	0	0	0	0	0	0	0	0	0	0	0	0	0.09	0.24	0.09	0.14	0.04	0	0	0.09	0.19	0.14	0.09	0.09	0	0	0.09	0.04	0	0	0	0	0.04	0	0	0	0	0	0	0	0	0
slr6013		unknown protein	0	0	0	0	0	0	0	0	0	0	0	0	0	0	0	0	0	0	0	0	0	0	0	0	0	0	0	0	0	0	0	0	0	0	0	0	0	0	0	0	0	0	0	0	0	0	0
slr6043		probable cation efflux system protein, czcA homolog	0	0	0	0	0	0	0	0	0	0	0	0	0	0	0	0	0	0	0	0	0	0	0	0	0	0	0	0	0	0	0	0	0	0	0	0	0	0	0	0.03	0	0.03	0	0	0	0	0
slr6050		hypothetical protein	0	0	0	0	0	0	0	0	0	0	0	0	0	0	0	0	0	0	0	0	0	0	0	0	0	0	0	0	0	0	0	0	0	0	0	0	0	0	0	0	0	0	0	0	0	0	0.03
slr6095		type I restriction-modification system, M subunit (fragment)	0	0	0	0	0	0	0	0	0	0	0	0.07	0.07	0	0.07	0	0	0	0	0	0	0	0	0	0	0	0	0	0	0	0	0	0	0	0.14	0	0	0	0	0	0.07	0	0	0	0	0	0
slr6096		type I restriction-modification system, M subunit (fragment)	0	0	0	0	0	0	0	0	0	0	0	0	0	0	0	0	0	0	0	0	0	0	0	0	0	0	0	0	0	0	0	0	0	0.19	0.19	0	0	0	0	0	0	0	0	0	0	0	0
slr6100		hypothetical protein	0	0	0	0	0	0	0	0	0	0	0	0	0	0	0	0	0	0	0	0	0	0	0	0	0	0	0	0	0	0	0	0	0	0	0	0	0	0	0	0	0	0	0	0	0.32	0	0
slr7011		unknown protein	0	0	0	0	0	0	0	0	0	0	0	0	0	0	0	0	0	0	0	0	0	0	0	0	0	0	0	0	0	0	0	0.03	0	0.03	0.03	0	0	0	0	0	0	0	0	0	0	0	0
slr7012		hypothetical protein	0	0	0	0	0	0	0	0	0	0	0	0	0	0	0	0	0	0	0	0	0	0	0	0	0.1	0	0.1	0	0	0	0	0.1	0.34	0	0.79	0.1	0.34	0.63	0	0	0	0	0	0	0	0	0
slr7024		hypothetical protein	0	0	0	0	0	0.05	0	0	0	0	0	0	0	0	0	0	0	0	0	0	0	0	0	0	0	0	0	0	0	0	0	0	0	0	0	0	0	0	0	0	0.05	0	0	0	0	0	0.05
slr7061		unknown protein	0	0	0	0	0	0	0	0	0	0	0	0	0	0	0	0	0	0	0	0	0	0	0	0	0	0	0	0	0	0	0	0	0	0	0	0	0	0	0	0	0	0	0	0	0	0	0
slr7068		hypothetical protein	0	0	0	0	0	0	0	0	0	0	0	0	0	0	0	0	0	0	0	0	0	0	0	0	0	0.09	0	0	0	0	0	0	0	0	0	0	0	0	0	0	0	0	0	0	0	0	0
slr8030		hypothetical protein	0	0	0	0	0	0	0	0	0	0	0	0	0	0	0	0	0	0	0	0	0	0	0	0	0	0	0	0	0	0	0	0	0	0	0	0	0	0	0	0	0	0	0	0	0	0	0
slr8038		WD-repeat protein	0	0	0	0.03	0	0	0	0	0	0	0	0	0	0	0	0	0	0	0	0	0	0	0	0	0	0	0	0	0	0	0	0	0	0	0	0	0	0	0	0	0	0	0	0	0	0	0
slr8044		unknown protein	0	0	0	0	0	0	0	0	0	0	0	0	0	0	0	0	0	0	0	0	0	0	0	0	0	0	0	0	0	0	0	0	0	0	0	0	0	0	0	0	0	0	0	0	0	0	0
sml0006	rpl36	50S ribosomal protein L36	0	0.95	0	0.95	0.95	0	0.95	0.95	0	0	0.95	0	0	0	0	0	0	0	0.95	0	0	0	0	0	0	0	0	0	0	0	0	0	0	0.95	0	0	0	0	0	0	0	0	0	0	0	0	0
sml0007	psbY	photosystem II protein Y	0	0	0	0	0	0	0	0	0	0	0	0	0	0	0	0	0	0	0	0	0	0	0	0	0	0	0	0	0	1.07	3.28	1.07	0	0	0	0	0	0	0	0	0	0	0	0	0	0	0
sml0008	psaJ	photosystem I subunit IX	0	0	0	0	0	0	0	0	0	0.98	0.98	0.98	0.98	0.98	0.98	0	0	0	0	0	0	0	0	0	0	0	0	0	0.98	0	0	0	0	0	0	0	0	0	0	0	0	0	0	0	0	0	0
smr0005	psaM	photosystem I subunit XII	0	0	0	0	0	0	0	0	0	0	0	0	0	0	1.42	0	0	0	0	0	0	0	0	0	0	0	0	0	0	0	0	0	0	0	0	0	0	0	0	0	0	0	0	0	0	0	0
smr0006	psbF	cytochrome b559 b subunit	0	0	0	0	0	0	0	0	0	0	0	0	0	0	0	0	0	0	0	0	0	0	0	0	0.9	0	0	0.9	0.9	0.9	0.9	0	0	0	0	0	0	0	0	0	0	0	0	0	0	0	0
smr0007	psbL	photosystem II PsbL protein	0	0	0	0	0	0	0	0	0	0	0	0	0	0	0	0	0	0	0	0	0	0	0	1.01	1.01	0	1.01	0	1.01	3.02	3.02	3.02	0	0	1.01	0	0	0	0	0	0	0	0	0	0	0	0
ssl0020	petF	ferredoxin I, essential for growth	0	0	0	0	0	0	0	0	0	0	0	0	0	0	0	0	0	0	0	0	0	0	0	0	0	0	0	0	0	0	0	0	0	0	0	0	0	0	0	0	0	0	0	0	0	0	0
ssl0242		hypothetical protein	0	0	0	0	0	0	0	0	0	0	0	0	0	0	0	0	0	0	0	0	0	0	0	0	0	0	0	0	0	0	0	0	0	0	0	0	0	0	0	0	0	0	0	0	0	0	0
ssl0294		hypothetical protein	0	0	0	0	0	0	0	0	0	0	0	0	0	0	0	0	0	0	0	0	0	0	0	0	0	0	0	0	0	0	0	0	0	0	0	0	0	0	0	0	0	0	0	0	0	0	0
ssl0352		hypothetical protein	0	0	0	0	0	0	0	0	0	0	0	0	0	0	0	0	0	0	0	0	0	0	0	0	0	0	0	0	0	0	0	0	0	0	0	0	0	0	0	0	0	0	0	0	0	0	0
ssl0546	minE	septum site-determining protein MinE	0	0	0	0	0	0	0	0	0	0	0	0	0	0	0	0	0	0	0	0	0	0	0	0	0	0	0	0	0	0	0	0	0	0	0	0	0	0	0	0	0	0	0	0	0	0	0
ssl0563	psaC	photosystem I subunit VII	11.5	16.93	16.93	16.93	16.93	11.5	24.73	24.73	74.95	74.95	155.3	223.21	320.64	320.64	1952.99	16.93	7.71	3.23	5.08	3.23	5.08	7.71	7.71	24.73	11.5	35.91	7.71	24.73	35.91	35.91	35.91	24.73	7.71	1.06	0	0	0	0	0	0	0	0	0.43	0	0	0	0
ssl0601	rps21	30S ribosomal protein S21	0	0	0	0	0	0	0	0	0	1.46	0	0	0	0	0	0	0	0	0	0	0	0	0	0	0	0	0	0	0	0	0	0	0	0	0	0	0	0	0	0	0	0	0	0	0	0	0
ssl0707	glnB	nitrogen regulatory protein P-II	0	0	0	0	0	0	0	0	0	0	0	0	0	0	0	0	0	0	0	0	0	0	0	0	0	0	0	0	0	0	0	0	0	0	0	0	0	0	0	0	0	0	0	0	0	0	0
ssl0788		hypothetical protein	0	0	0	0	0	0	0	0	0	0	0	0	0	0	0	0	0	0.38	0	0	0	0.38	0	0	0	0	0	0	0	0	0	0	0	0	0	0	0	0	0	0	0	0	0	0	0	0	0
ssl1046		hypothetical protein	0.43	0.43	0.43	0	0	0	0	0	0	0	0	0	0	0	0	0	0	0	0	0	0	0	0	0	0.43	0	0	0	0.43	0	0	0	0	0	0.43	0.43	0	0.43	0.43	0.43	0	0	0	0	0	0	0
ssl1426	rpl35	50S ribosomal protein L35	0	0	0	0	0	0	0	0	0	0	0	0	0	0	0	0	0	0	0	0	0	0	0	0	0	0	0	0	0	0	0	0	0	0	0	0	0	0	0	0	0	0	0	0	0	0	0
ssl1498		hypothetical protein	0	0	0	0	0	0	0	0	0	0	0	0	0	0	0	0	0	0	0	0	0	0	0	0	0	0	0	0	0	0	0	0.66	0	0	0.66	0	0	0	0	0	0	0	0	0	0	0	0
ssl1533		unknown protein	0	0	0	0	0	0	0	0	0	0	0	0	0	0	0	0	0	0	0	0	0	0	0	0	0	0	0	0	0	0	0	0	0	0	0	0	0	0	0	0	0	0	0	0	0	0	0
ssl1690		hypothetical protein	0	0	0	0	0	0	0	0	0	0	0	0	0	0	0	0	0	0.49	2.32	0.49	1.23	1.23	1.23	6.4	1.23	3.96	3.96	10.04	2.32	6.4	3.96	1.23	0.49	0	0	0	0	0	0	0	0	0	0	0	0	0	0
ssl1707		hypothetical protein	0	0	0	0	0	0	0	0	0	0	0	0	0	0	0	0	0	0	0	0	0	0	0	0	0	0	0	0	0	0	0	0	0	0	0	0	0	0	0	0	0	0	0	0	0	0	0
ssl1784	rps15	30S ribosomal protein S15	0	0	0	0	0	0	0	0	0	0	0	0	0	0	0	0.39	0	0	0	0.39	0	0.39	0	0.39	0	0	0	0	0	0	0	0	0.39	0.39	0.39	0.39	0.39	0.39	0	0.39	0.39	0.39	0.39	0	0.39	0	0
ssl1972		hypothetical protein	0	0	0	0	0	0	0	0	0	0	0	0	0	0	0	0	0	0	0	0	0	0	0	0	0	0	0	0	0	0	0	0	0	0	0	0	0	0	0	0	0	0	0	0	0	0	0
ssl2084	acpP	acyl carrier protein	0	0	0	0	0	0	0	0	0	0	0	0	0	0	0	0	0	0	0	0	0	0	0	0	0	0	0	0.48	0	0	0	0	0	0	0	0	0	0	0	0	0	0	0	0	0	0	0
ssl2148		hypothetical protein	0	0	0	0	0	0	0	0	0	0	0	0	0	0	0	0	0	0	0	0	0	0	0	0	0	0	0.38	0.38	0	0	0	0	0	0.38	0	0	0	0	0	0	0	0	0	0	0	0.38	0
ssl2233	rps20	30S ribosomal protein S20	0	0	0	0	0	0	0.37	0.37	1.58	1.58	0.37	0	0.88	0	0	0.88	0.37	0.37	0.88	0.37	2.54	0.37	0	0	0	0	0	0	0	0	0	0	0	0	0	0	0	0	0	0	0	0	0	0	0	0	0
ssl2296		pterin-4a-carbinolamine dehydratase	0	0	0	0	0	0	0	0	0	0	0	0	0	0	0	0	0	0	0	0	0	0	0	0	0	0	0	0	0	0	0	0	0	0	0	0	0	0	0	0.37	0.37	0.37	0.37	0.88	0.37	0	0
ssl2501		unknown protein	0	0	0	0	0	0	0	0	0	0	0	0	0	0	0	0	0	0	0	0	0	0	0	0	0	0	0	0	0	0	0	0	0	0	0	0	0	0	0	0	0	0	0	0	0	0	0
ssl2595		hypothetical protein	0	0	0	0	0	0	0	0	0	0	0	0	0	0	0	0	0	0	0	0	0	0	0	0	0	0	0	0	0	0	0	0	0	0	0	0	0	0	0	0	0	0	0	0	0	0	0
ssl2598	psbH	photosystem II PsbH protein	0	0	0	0.59	0.59	0	0	0	0	0	0	0	0	0	0	0	1.52	0.59	0.59	0	1.52	0.59	1.52	0.59	1.52	0.59	0.59	0.59	1.52	1.52	0.59	0.59	0.59	1.52	3	0.59	0.59	0	0	0	0	0	0	0	0	0	0
ssl2615	atpH	ATP synthase C chain of CF(0)	0	0	0	0	0	0	0	0	0	0	0	0	0	0	0	0	0	0	0	0	0	0	0.51	0	0	0	0	0	0	0	0	0	0	0.51	0	0	0	0	0	0	0	0	0	0	0	0	0
ssl2667	cnfU	an assembly factor for iron-sulfur culsters	0	0	0	0	0	0	0	0	0	0	0	0	0	0	0	0	0	0	0	0	0	0	0	0	0	0	0	0	0	0	0	0	0	0	0	0	0	0	0	0	0	0	0	0	0	0	0
ssl2874		hypothetical protein	0	0	0	0	0.41	0	0	0	0	0.41	0	0	0	0	0	0.41	0.41	0.41	0.41	0.98	0.98	0.98	0.41	0.41	1.79	1.79	0.41	0.41	0.41	0	0	0.41	4.53	0.98	0.41	0	0	0.41	0.41	0.41	0	0	0.41	0	0	0	0
ssl3044		probable ferredoxin	0	0	0	0	0	0	0	0	0	0	0	0	0	0	0	0	0	0	0	0	0	0	0	0	0	0	0	0	0	0	0	0	0	0	0	0	0	0	0	0	0	0	0	0	0	0	0
ssl3093	cpcD	phycobilisome small rod linker polypeptide	0	0.43	0.43	0.43	0.43	0	0	0	0.43	0	0.43	0	0	0	0	0.43	0.43	0.43	0	0.43	1.06	0.43	0	0	0	0.43	0.43	0.43	0	0	0	0.43	0.43	1.06	1.06	1.06	1.06	1.06	3.23	3.23	0.43	1.06	1.06	1.06	1.95	0	0.43
ssl3127		similar to permease protein of ABC transporter	0	0	0	0	0	0	0	0	0	0	0	0	0	0	0	0	0	0	0	0	0	0	0	0	0	0	0	0	0	0	0	0	0	0	0	0	0	0	0	0	0	0	0	0.5	0	0	0
ssl3335	secE	preprotein translocase SecE subunit	0	0	0	0	0.45	0	0	0	0	0	0	0	0	0	0	0	0	0	0	0	0	0	0	0	0	0	0	0	0	0	0	0	0	0	0	0	0	0	0	0	0	0	0	0	0	0	0
ssl3364	cp12	CP12 polypeptide	0	0	0	0	0	0	0	0	0	0	0	0	0	0	0	0	0	0	0	0	0	0	0	0	0	0	0	0	0	0	0	0	0	0	0	0	0	0	0	0	0	0	0	0	0	0	0
ssl3432	rps19	30S ribosomal protein S19	0	0	0	0	0.39	0.93	1.68	2.72	1.68	2.72	4.17	0.39	0.39	0	0	2.72	0.93	2.72	6.18	4.17	6.18	1.68	0	0	0	0	0	0	0	0	0	0	0	0	0	0	0	0	0	0	0	0	0	0	0	0	0
ssl3436	rpl29	50S ribosomal protein L29	0	0	0	0	0	0	0	0	0	0	0	0	0	0	0	0	0	0	0	0	0	0	0	0	0	0	0	0	0	0	0	0	0	0	0	0	0	0	0	0	0	0	0	0	0	0	0
ssl3437	rps17	30S ribosomal protein S17	0	0	0	0	0.43	0.43	3.23	1.06	1.95	11.5	1.95	0	0	0.43	0.43	3.23	5.08	3.23	11.5	7.71	3.23	1.95	0.43	0	1.95	1.06	0.43	0.43	0	0.43	0	0	0	0	0	0	0.43	0	0.43	0	0	0	0	0	0	0.43	0.43
ssl3445	rpl31	50S ribosomal protein L31	0	0	0	0	0	0	0	0	0	0	0	0	0	0	0	0	0	0	0	0	0	0	0	0	0	0	0	0	0	0	0	0	0	0	0	0	0	0	0	0	0	0	0	0	0	0	0
ssl3451		hypothetical protein	0	0	0	0	0	0	0	0	0	0	0	0	0	0	0	0	0	0	0	0	0	0	0	0	0	0	0	0	0	0	0	0	0	0	0	0	0	0	0	0	0	0	0	0	0	0	0
ssl5100		hypothetical protein	0	0	0	0	0	0	0	0	0	0	0	0	0	0	0	0	0	0	0	0	0	0	0	0	0	0	0	0	0	0	0	0	0	0	0	0	0	0	0	0	0	0	0	0	0	0	0
ssl7038		hypothetical protein	0	0	0	0	0	0	0	0	0	0	0	0	0	0	0	0	0	0	0	0	0	0	0	0	0	0	0	0.39	0	0	0.39	0	0	0	0	0	0	0	0	0	0	0	0	0	0	0	0
ssl7045		unknown protein	0	0	0	0	0	0	0	0	0	0	0	0	0	0	0	0	0	0	0	0	0	0	0	0	0	0	0	0	0	0	0	0	0	0	0	0	0	0	0	0	0	0.55	0	0	0	0	0
ssl7053		hypothetical protein	0	0	0	0	0	0	0	0	0	0	0	0	0	0	0	0	0	0	0	0	0	0	0	0	0	0	0	0	0	0	0	0	0	0	0	0	0	0	0	0	0	0	0	0	0	0	0
ssl8005		hypothetical protein	0	0	0	0	0	0	0	0	0	0	0	0	0	0	0	0	0	0	0	0	0	0	0	0	0	0	0	0	0	0	0	0	0	0	0	0	0.37	0	0	0	0	0	0	0	0	0	0
ssr0330	ftrV	ferredoxin-thioredoxin reductase, variable chain	0	0	0	0	0	0	0	0	0	0	0	0	0	0	0	0	0	0	0	0	0	0	0	0	0	0	0	0	0	0	0	0	0	0	0	0	0	0	0	0	0	0	0	0	0	0	0
ssr0332		hypothetical protein	0	0	0	0	0	0	0	0	0	0	0	0	0	0	0	0	0	0	0	0	0	0	0	0	0	0	0	0	0	0	0	0	0	0	0	0	0	0	0	0	0	0	0	0	0	0	0
ssr0390	psaK1	photosystem I reaction center subunit X	0	0	0	0	0	0	0	0	0	0	0	0	0	0	0	0	0	0	0	0	0	0	0	0	0	0	0	0	0	0.47	0	0	0	0	0	0	0	0	0	0	0	0	0	0	0	0	0
ssr0482	rps16	30S ribosomal protein S16	0	0	0	0	0	0	1.03	0	1.88	1.03	0	0	0	0	0	0	0	0	0	0	0	0	0	0	0	0	0	0	0	0	0	0	0	0	0	0	0	0.42	0.42	0	0.42	1.03	0.42	0	0.42	0	0
ssr0761		hypothetical protein	0	0	0	0	0	0	0	0	0	0	0	0	0	0	0	0	0	0	0	0	0	0	0	0	0	0	0	0	0	0	0	0	0	0	0	0	0	0	0	0	0	0	0.38	0	0.38	0	0.38
ssr1391		hypothetical protein	0	0	0	0	0.37	0	0	0	0	0	0	0	0	0	0	0	0	0	0	0	0	0	0	0	0	0	0	0	0	0	0	0	0	0	0	0	0	0	0	0	0	0	0	0	0	0	0
ssr1398	rpl33	50S ribosomal protein L33	0	0	0	0	0	0	0	0	0	0	0	0	0	0	0	0	0	0	0	0	0	0	0	0	0	0	0	0	0	0	0	0	0	0	0	0	0	0	0	0	0	0	0	0	0	0	0
ssr1399	rps18	30S ribosomal protein S18	0	0	0	0.49	0.49	1.23	1.23	1.23	1.23	1.23	0.49	0.49	0	0	0	1.23	0.49	2.32	1.23	2.32	0.49	0.49	0	0	0	0.49	0	0	0	0	0	0	0	0	0	0	0	0	0	0	0	0	0	0	0	0	0
ssr1480	rbp2	putative RNA-binding protein	0	0	0	0	0	0	0	0	0	0	0	0	0	0	0	0	0	0	0	0	0	0	0	0	0	0	0	0	0	0	0	0	0	0	0	0	0	0	0	0	0	0	0	0	0	0	0
ssr1528		hypothetical protein	0	0	0	0	0	0	0	0	0	0	0	0	0	0	0	0	0	0	0	0	0	0	0	0	0	0	0	0	0	0	0	0	0	0	0	0	0.4	0	0.4	0	0	0.4	0.4	0.4	0.4	0	0
ssr1600		similar to anti-sigma f factor antagonist	0.55	0.55	0.55	0.55	0.55	0.55	0	0	0.55	0.55	0.55	0.55	0	0	0	0.55	0.55	0.55	0.55	0	0	0.55	0	0	0.55	0	0.55	0	0	0	0	0	0	0	0	0	0	0	0	0.55	1.4	2.71	0.55	1.4	1.4	0.55	0.55
ssr1604	rpl28	50S ribosomal protein L28	0	2.06	0	3.45	3.45	5.46	5.46	3.45	0.45	2.06	0.45	0	0	0	0.45	1.11	0.45	0	0.45	0	0	0	0	0	0	0	0	0	0	0	0	0	0	0	0	0	0	0	0	0	0	0	0	0	0	0	0
ssr1765		hypothetical protein	0	0	0	0	0	0	0	0	0	0	0	0	0	0	0	0	0	0	0	0	0	0	0	0	0	0	0	0	0	0	0	0	0	0	0	0	0	0	0	0	0	0	0	0	0	0	0
ssr1766		hypothetical protein	0	0	0	0	0	0	0	0	0	0	0	0	0	0	0	0	0	0	0	0	0	0	0	0	0	0	0	0	0	0	0	0	0	0	0	0	0	0	0	0	0	0	0	0	0	0	0
ssr1789	hliD	CAB/ELIP/HLIP-related protein HliD	0	0	0	0	0	0	0	0	0	0	0	0	0	0	0.66	0.66	0	0	0.66	0.66	0	0	0	0	0.66	0	0	0	0	0	0	0	0	0	0.66	0	0	0	0	0	0	0	0	0	0	0	0
ssr2061		glutaredoxin	0	0	0	0	0	0	0	0	0	0	0	0	0	0	0	0	0	0	0	0	0	0	0	0	0	0	0	0	0	0	0	0	0	0	0	0	0	0	0	0	0	0	0	0	0	0	0
ssr2194		unknown protein	0	0	0	0	0	0	0	0	0	0	0	0	0	0	0	0	0.6	0	0	0	0	0	0.6	0	0	0	0	0	0	0	0.6	0	0.6	0	0	0	0	0	0	0	0	0	0	0	0	0	0
ssr2754		hypothetical protein	0	0	0	0	0	0	0	0	0	0	0	0	0	0	0	0	0	0	0	0	0	0	0	0	0	0	0	0	0	0	0	0	0	0	0	0	0	0	0	0	0	0	0.42	0	0	0	0
ssr2799	rpl27	50S ribosomal protein L27	0.43	1.04	0	1.04	7.51	1.04	1.92	1.04	1.04	1.92	1.04	0.43	0.43	0	0	1.04	1.04	1.04	0.43	1.04	1.04	0.43	0.43	0	0.43	0.43	0.43	0	0	0	0	0	0	0	0.43	0.43	0.43	0.43	0.43	0.43	0.43	0.43	0.43	0.43	0.43	0.43	0
ssr2803		hypothetical protein	0	0	0	0	0	0	0	0	0	0	0	0	0	0	0	0	0	0	0	0	0	0	0	0	0	0	0	0	0	0	0	0	0	0	0	0	0	0	0	0	0	0	0	0	0	0	0
ssr2831	psaE	photosystem I subunit IV	0.51	1.27	2.42	1.27	4.16	0.51	1.27	1.27	2.42	16.66	4.16	4.16	10.72	16.66	25.62	1.27	1.27	0	1.27	1.27	1.27	2.42	1.27	4.16	2.42	2.42	2.42	2.42	2.42	6.78	2.42	1.27	1.27	0	0	0	0	0	0	0	0	0	0	0	0	0	0
ssr2857	atx1	mercuric transport protein periplasmic component precursor	0	0	0	0	0	0	0	0	0	0	0	0	0	0	0	0	0	0	0	0	0	0	0	0	0	0	0	0	0	0	0.62	0	0	0	0	0	0	0	0	0	0	0	0	0	0	0	0
ssr2998		hypothetical protein	0	0	0	0	0	0	0	0	0	0	0	0	0	0	0	0	0	0	0	0	0	0	0	0	0	0	0	0	0	0	0	0.58	0	0	0	0	0	0	0	0	0	0	0	0	0	0	0
ssr3383	apcC	phycobilisome small core linker polypeptide	2.53	2.53	2.53	7.19	7.19	4.38	1.32	4.38	2.53	2.53	2.53	1.32	1.32	1.32	1.32	2.53	7.19	4.38	4.38	7.19	7.19	2.53	4.38	1.32	2.53	4.38	2.53	2.53	1.32	0	0.52	1.32	7.19	4.38	4.38	4.38	11.48	7.19	4.38	7.19	7.19	4.38	11.48	4.38	2.53	0	0.52
ssr3451	psbE	cytochrome b559 alpha subunit	0	0	0	0	0	0	0	0	0	0	0	0	0	0	0	0	0	0.43	1.04	0.43	0.43	0.43	0.43	1.04	1.04	1.04	1.04	1.04	1.04	1.04	1.92	4.96	0.43	0.43	1.04	1.04	1.04	0	0.43	0	0	0	0	0	0	0	0
[truncated: 15 more columns]
