# Supplementary material for: Protein co-migration database (PCoM -DB) for Arabidopsis thylakoids and Synechocystis cells
Source: Springerplus. 2013 Apr 8;2:148. doi: 10.1186/2193-1801-2-148 (PMC3647082; doi:10.1186/2193-1801-2-148)
Supplement: Supplementary file 8 — Additional file 8: Table S6: Mascot data for identified peptides from Arabidopsis thylakoids. (XLSX 1 MB) [file 40064_2013_228_MOESM8_ESM.xlsx]

## Sheet: Information
This file contains 60 sheets of Mascot results.
More information at: http://www.matrixscience.com/help/export_help.html
Mascot report heading
prot_hit_num	protein hit number
prot_acc	protein accession number
prot_desc	Fasta title / description line
prot_score	protein score
prot_mass	protein mass
prot_matches	number of assigned peptide matches
prot_cover	percentage of protein sequence covered by assigned peptide matches
prot_pi	calculated pI value for protein
pep_rank	rank of peptide match
pep_isbold	bold red peptide
pep_exp_mz	m/z value
pep_exp_mr	observed relative molecular mass
pep_exp_z	observed charge state
pep_calc_mr	calculated relative molecular mass
pep_delta	(pep_calc_mr -- pep_exp_mr)
pep_miss	number of missed enzyme cleavage sites
pep_score	peptide match score
pep_expect	peptide match expectation value
pep_res_before	residue located before the peptide
pep_seq	peptide sequence
pep_res_after	residue located after the peptide
pep_var_mod	variable modifications used to get the match as comma separated string
pep_var_mod_pos	the position of any modification within the peptide sequence

## Sheet: gel01
prot_hit_num	prot_acc	prot_desc	prot_score	prot_mass	prot_matches	prot_cover	prot_pi	pep_rank	pep_isbold	pep_exp_mz	pep_exp_mr	pep_exp_z	pep_calc_mr	pep_delta	pep_miss	pep_score	pep_expect	pep_res_before	pep_seq	pep_res_after	pep_var_mod	pep_var_mod_pos
1	AT1G31330.1	| Symbols: PSAF | PSAF (photosystem I subunit F) | chr1:11215011-11215939 REVERSE	147	24329	4	17.6	9.58	1	1	590.149	1178.28	2	1178.62	-0.3408	0	53.68	0.0006	R	GFIWPVAAYR	E
1								1	1	590.727	1179.44	2	1178.62	0.8152	0	46.22	0.0046	R	GFIWPVAAYR	E
1								1	1	613.625	1225.23	2	1224.71	0.5269	0	54.74	0.0004	K	EIIIDVPLASR	I
1								1	1	950.311	1898.61	2	1898.01	0.592	0	80.57	7.5e-07	K	LYAPESAPALALNAQIEK	T
2	ATCG00680.1	| Symbols: PSBB | encodes for CP47, subunit of the photosystem II reaction center. | chrC:72371-73897 FORWARD	146	56172	3	4.7	6.4	1	1	646.065	1290.12	2	1289.66	0.4543	0	61.41	9.6e-05	R	AQLGEIFELDR	A
2								1	1	743.428	1484.84	2	1484.73	0.1109	0	85.83	4.2e-07	K	LAFYDYIGNNPAK	G
2								1	1	743.967	1485.92	2	1484.73	1.1889	0	62.85	7.7e-05	K	LAFYDYIGNNPAK	G
3	ATCG00270.1	| Symbols: PSBD | PSII D2 protein | chrC:32711-33772 FORWARD	130	39750	3	9.1	5.46	1	1	521.503	1040.99	2	1040.6	0.393	0	49.79	0.0013	K	NILLNEGIR	A
3								1	1	614.723	1227.43	2	1226.59	0.8377	0	71.33	1.1e-05	R	AYDFVSQEIR	A
3								1	1	774.589	1547.16	2	1546.68	0.4801	0	67.95	1.8e-05	R	AAEDPEFETFYTK	N
4	AT1G29910.1	| Symbols: CAB3, AB180, LHCB1.2 | CAB3 (CHLOROPHYLL A/B BINDING PROTEIN 3); chlorophyll binding | chr1:10472443-10473246 REVERSE	129	28266	5	11.2	5.29	1	1	491.998	981.982	2	981.524	0.4573	0	52.11	0.0008	R	ELEVIHSR	W
4								1	1	492.237	982.46	2	982.491	-0.0316	0	49.19	0.0023	K	FGEAVWFK	A
4								1	1	492.782	983.55	2	982.491	1.0584	0	43.07	0.0096	K	FGEAVWFK	A
4								1	1	633.37	1264.73	2	1264.55	0.1786	0	50.47	0.0018	K	GPSGSPWYGSDR	V
4								1	1	747.285	1492.55	2	1491.71	0.8442	1	63.44	6.8e-05	K	GPSGSPWYGSDRVK	Y
5	AT1G15820.1	| Symbols: LHCB6, CP24 | LHCB6 (LIGHT HARVESTING COMPLEX PSII SUBUNIT 6); chlorophyll binding | chr1:5446685-5447676 REVERSE	114	27505	2	10.9	6.75	1	1	532.612	1063.21	2	1063.57	-0.3616	0	63.2	7.2e-05	R	FFDPLGLAGK	N
5								1	1	959.902	1917.79	2	1916.83	0.9609	0	79.32	1.4e-06	K	TAENFANYTGDQGYPGGR	F
6	ATCG00020.1	| Symbols: PSBA | Encodes chlorophyll binding protein D1, a part of the photosystem II reaction center core | chrC:383-1444 REVERSE	98	39025	2	6.2	5.12	1	1	644.301	1286.59	2	1285.59	0.997	0	56.43	0.00044	R	ANLGMEVMHER	N
6								1	1	658.187	1314.36	2	1313.71	0.6495	0	72.12	8.1e-06	R	VINTWADIINR	A
7	AT4G10340.1	| Symbols: LHCB5 | LHCB5 (LIGHT HARVESTING COMPLEX OF PHOTOSYSTEM II 5); chlorophyll binding | chr4:6408200-6409496 FORWARD	91	30195	3	12.5	6	1	1	575.81	1149.61	2	1148.56	1.0498	0	49.01	0.0026	K	AVSETSDELAK	W
7								1	1	580.045	1158.08	2	1157.64	0.4314	0	66.57	3.2e-05	R	IFLPDGLLDR	S
7								1	1	473.882	1418.62	3	1417.77	0.8509	0	40.63	0.015	K	LHPGGPFDPLGLAK	D
8	AT5G01530.1	| Symbols: | chlorophyll A-B binding protein CP29 (LHCB4) | chr5:209084-210243 FORWARD	84	31177	2	9.7	5.76	1	1	710.837	1419.66	2	1418.71	0.9507	0	54.69	0.00058	K	FFDPLGLAADPEK	T
8								1	1	878.94	1755.86	2	1754.86	1.0019	0	57.41	0.00025	K	STPFQPYSEVFGIQR	F
9	AT2G20260.1	| Symbols: PSAE-2 | PSAE-2 (photosystem I subunit E-2); catalytic | chr2:8736780-8737644 FORWARD	83	15180	1	9	9.94	1	1	664.724	1327.43	2	1326.68	0.7547	0	82.73	7.2e-07	K	NVGSVVAVDQDPK	T
10	ATCG00280.1	| Symbols: PSBC | chloroplast gene encoding a CP43 subunit of the photosystem II reaction center. promoter contains a blue-light responsive element. | chrC:33720-35141 FORWARD	74	52063	1	3	6.71	1	1	749.441	1496.87	2	1495.7	1.1691	0	73.59	6.9e-06	R	SPTGEVIFGGETMR	F	Oxidation (M)	0.00000000000010.0
11	AT1G61520.1	| Symbols: LHCA3 | LHCA3; chlorophyll binding | chr1:22700152-22701149 FORWARD	64	29163	1	6.2	8.61	1	1	815.795	1629.57	2	1628.9	0.6789	0	63.57	5.4e-05	R	FAMLGAAGAIAPEILGK	A
12	AT3G47470.1	| Symbols: LHCA4, CAB4 | LHCA4 (LIGHT-HARVESTING CHLOROPHYLL-PROTEIN COMPLEX I SUBUNIT A4); chlorophyll binding | chr3:17493622-17494773 REVERSE	54	27773	1	4.8	6.22	1	1	658.757	1315.5	2	1314.66	0.842	0	53.63	0.00076	K	NPGSVNQDPIFK	Q
13	AT1G44575.1	| Symbols: NPQ4, PSBS | NPQ4 (NONPHOTOCHEMICAL QUENCHING); chlorophyll binding / xanthophyll binding | chr1:16871768-16873194 FORWARD	53	27990	1	4.2	9.25	1	1	609.46	1216.91	2	1216.6	0.3081	0	53.1	0.00069	K	FVDDPPTGLEK	A
14	AT3G46780.1	| Symbols: PTAC16 | PTAC16 (PLASTID TRANSCRIPTIONALLY ACTIVE 16); binding / catalytic | chr3:17228766-17231021 FORWARD	52	54325	1	2.7	8.9	1	1	677.893	1353.77	2	1352.7	1.067	0	51.69	0.0012	R	AGVPDLGAAQDLAR	V
15	AT2G05620.1	| Symbols: PGR5 | PGR5 (proton gradient regulation 5); electron carrier | chr2:2081204-2081687 REVERSE	48	14398	1	8.3	10.66	1	1	586.716	1171.42	2	1170.71	0.7054	0	48.17	0.0026	K	GLFAPLVVVTR	N
16	AT2G24420.1	| Symbols: | DNA repair ATPase-related | chr2:10380147-10382624 FORWARD	46	50492	1	1.6	9.35	1	1	453.731	905.448	2	905.497	-0.0494	1	45.91	0.0069	K	FLEQKNK	E
17	AT2G43160.1	| Symbols: | epsin N-terminal homology (ENTH) domain-containing protein | chr2:17948884-17953267 FORWARD	41	95418	1	0.9	5.63	1	1	515.542	1029.07	2	1028.56	0.5084	1	40.93	0.012	R	VIDEIRER	A
18	AT2G39435.1	| Symbols: | unknown protein | chr2:16464806-16466492 REVERSE	40	53281	1	1.9	5.54	1	1	579.678	1157.34	2	1156.55	0.7896	1	39.61	0.016	R	YDQQNFKSK	L
19	AT4G13990.1	| Symbols: | exostosin family protein | chr4:8084395-8085960 FORWARD	36	61693	1	1.2	5.66	1	1	807.643	806.636	1	806.408	0.2282	0	35.79	0.05	R	IAWDFR	R
20	AT5G22050.1	| Symbols: | protein kinase family protein | chr5:7301467-7303209 FORWARD	35	34746	1	2.7	9.58	1	1	997.785	996.778	1	996.564	0.2133	1	34.8	0.044	R	FGYKEIIK	A

## Sheet: gel02
prot_hit_num	prot_acc	prot_desc	prot_score	prot_mass	prot_matches	prot_cover	prot_pi	pep_rank	pep_isbold	pep_exp_mz	pep_exp_mr	pep_exp_z	pep_calc_mr	pep_delta	pep_miss	pep_score	pep_expect	pep_res_before	pep_seq	pep_res_after	pep_var_mod	pep_var_mod_pos
1	ATCG00280.1	| Symbols: PSBC | chloroplast gene encoding a CP43 subunit of the photosystem II reaction center. promoter contains a blue-light responsive element. | chrC:33720-35141 FORWARD	457	52063	12	14.8	6.71	1	1	600.817	1199.62	2	1198.61	1.0102	1	36.52	0.045	K	KDIQPWQER	R
1								1	1	682.367	1362.72	2	1361.65	1.0661	0	35.88	0.049	R	DFEPVLSMTPLN	-
1								1	1	713.608	1425.2	2	1425.76	-0.5568	0	98.13	1.8e-08	R	LGANVGSAQGPTGLGK	Y
1								1	1	714.416	1426.82	2	1425.76	1.06	0	82.92	8.7e-07	R	LGANVGSAQGPTGLGK	Y
1								1	1	741.131	1480.25	2	1479.7	0.5441	0	55.57	0.00031	R	SPTGEVIFGGETMR	F
1								1	1	494.463	1480.37	3	1479.7	0.6641	0	67.13	2.2e-05	R	SPTGEVIFGGETMR	F
1								1	1	741.409	1480.8	2	1479.7	1.1001	0	77.48	2.9e-06	R	SPTGEVIFGGETMR	F
1								1	1	499.651	1495.93	3	1495.7	0.232	0	59.89	0.00015	R	SPTGEVIFGGETMR	F	Oxidation (M)	0.00000000000010.0
1								1	1	749.383	1496.75	2	1495.7	1.0531	0	94.25	6.2e-08	R	SPTGEVIFGGETMR	F	Oxidation (M)	0.00000000000010.0
1								1	1	855.931	1709.85	2	1708.76	1.0875	0	61.99	9.4e-05	R	DQETTGFAWWAGNAR	L
1								1	1	903.036	1804.06	2	1802.89	1.1704	1	53.71	0.00053	K	GIDRDFEPVLSMTPLN	-
1								1	1	910.988	1819.96	2	1818.88	1.0796	1	54.4	0.0005	K	GIDRDFEPVLSMTPLN	-	Oxidation (M)	0.0000000000010000.0
2	ATCG00680.1	| Symbols: PSBB | encodes for CP47, subunit of the photosystem II reaction center. | chrC:72371-73897 FORWARD	354	56172	9	13.2	6.4	1	1	604.396	1206.78	2	1205.65	1.1262	0	80.04	1.8e-06	R	VHTVVLNDPGR	L
2								1	1	646.086	1290.16	2	1289.66	0.4951	0	70.52	1.2e-05	R	AQLGEIFELDR	A
2								1	1	663.961	1325.91	2	1325.66	0.2454	0	54.45	0.00048	R	QGMFVIPFMTR	L
2								1	1	672.388	1342.76	2	1341.66	1.1033	0	46.37	0.0043	R	QGMFVIPFMTR	L	Oxidation (M)	0.00100000000.0
2								1	1	680.365	1358.71	2	1357.65	1.0626	0	47.87	0.0029	R	QGMFVIPFMTR	L	2 Oxidation (M)	0.00100000100.0
2								1	1	743.291	1484.57	2	1484.73	-0.1623	0	93.14	7e-08	K	LAFYDYIGNNPAK	G
2								1	1	743.807	1485.6	2	1484.73	0.8687	0	64.33	5.6e-05	K	LAFYDYIGNNPAK	G
2								1	1	852.885	1703.76	2	1702.93	0.8303	1	66.94	2.8e-05	R	AQLGEIFELDRATLK	S
2								1	1	881.418	1760.82	2	1759.87	0.9478	0	78.78	1.9e-06	R	VSAGLAENQSLSEAWAK	I
3	AT3G46780.1	| Symbols: PTAC16 | PTAC16 (PLASTID TRANSCRIPTIONALLY ACTIVE 16); binding / catalytic | chr3:17228766-17231021 FORWARD	302	54325	7	20.2	8.9	1	1	554.353	1106.69	2	1105.54	1.1513	0	49.39	0.0024	K	DISSGLSWNK	L
3								1	1	627.804	1253.59	2	1252.58	1.0113	0	59.34	0.00021	K	TSLTEDFSPEK	A
3								1	1	661.658	1321.3	2	1320.73	0.5727	0	98.96	1.6e-08	K	VAQTDVAYTLIK	T
3								1	1	672.827	1343.64	2	1342.73	0.9045	0	57.87	0.00031	K	SQPLTISDLIEK	V
3								1	1	677.571	1353.13	2	1352.7	0.422	0	91.2	8.9e-08	R	AGVPDLGAAQDLAR	V
3								1	1	882.303	1762.59	2	1761.89	0.7021	0	49.96	0.0011	K	LGSQFATAIQNASETPK	V
3								1	1	888.158	2661.45	3	2660.26	1.1959	1	73.01	3.7e-06	K	AYNVVVSAEGSNSGSGSSSSEAYKVPK	L
4	AT4G10340.1	| Symbols: LHCB5 | LHCB5 (LIGHT HARVESTING COMPLEX OF PHOTOSYSTEM II 5); chlorophyll binding | chr4:6408200-6409496 FORWARD	275	30195	8	27.5	6	1	1	485.562	969.11	2	969.513	-0.4034	0	64.8	4.2e-05	K	DPEQGALLK	V
4								1	1	486.11	970.205	2	969.513	0.6916	0	59.51	0.00015	K	DPEQGALLK	V
4								1	1	575.537	1149.06	2	1148.56	0.5038	0	56.85	0.00029	K	AVSETSDELAK	W
4								1	1	576.798	1151.58	2	1150.55	1.0302	0	62.72	0.0001	R	ITNGLDFEDK	L
4								1	1	579.673	1157.33	2	1157.64	-0.3126	0	73.08	7.1e-06	R	IFLPDGLLDR	S
4								1	1	624.819	1247.62	2	1246.65	0.977	0	57.07	0.00042	K	YQAFELIHAR	W
4								1	1	473.932	1418.77	3	1417.77	1.0009	0	55.17	0.00053	K	LHPGGPFDPLGLAK	D
4								1	1	750.293	1498.57	2	1497.67	0.9008	0	76.77	2.8e-06	K	YGANCGPEAVWFK	T
5	AT5G23060.1	| Symbols: CaS | CaS (Calcium sensing receptor) | chr5:7736760-7738412 REVERSE	266	41374	7	19.6	9.42	1	1	549.908	1097.8	2	1098.64	-0.8388	1	42.34	0.0081	K	RVEAEIAALK	I
5								1	1	554.541	1107.07	2	1106.56	0.5069	0	41.04	0.011	K	LASPAFSEASK	K
5								1	1	674.867	1347.72	2	1346.69	1.0257	0	63.15	9.2e-05	K	DQIVSSLTEVEK	T
5								1	1	676.945	1351.87	2	1350.78	1.0988	0	34.03	0.062	R	VISIPLEELPNK	V
5								1	1	723.807	1445.6	2	1444.64	0.9593	0	91.91	1.1e-07	K	NCYIVTDGFSGGR	G
5								1	1	661.107	1980.3	3	1979.95	0.3449	0	70	8.6e-06	K	TINQVQETGSSVFDATQR	V
5								1	1	991.448	1980.88	2	1979.95	0.9258	0	107.44	2.2e-09	K	TINQVQETGSSVFDATQR	V
6	ATCG00020.1	| Symbols: PSBA | Encodes chlorophyll binding protein D1, a part of the photosystem II reaction center core | chrC:383-1444 REVERSE	240	39025	6	15.9	5.12	1	1	560.765	1119.52	2	1118.55	0.9688	1	42.32	0.013	R	RESESLWGR	F
6								1	1	643.683	1285.35	2	1285.59	-0.2389	0	68.83	1.7e-05	R	ANLGMEVMHER	N
6								1	1	644.343	1286.67	2	1285.59	1.081	0	62.31	0.00011	R	ANLGMEVMHER	N
6								1	1	658.171	1314.33	2	1313.71	0.6185	0	83.32	6.1e-07	R	VINTWADIINR	A
6								1	1	730.539	1459.06	2	1458.73	0.3371	0	73.89	4.8e-06	R	LIFQYASFNNSR	S
6								1	1	750.492	1498.97	2	1498.62	0.3515	0	71.42	9.4e-06	R	ETTENESANEGYR	F
7	AT1G31330.1	| Symbols: PSAF | PSAF (photosystem I subunit F) | chr1:11215011-11215939 REVERSE	237	24329	7	34.4	9.58	1	1	450.627	899.239	2	898.43	0.8089	1	37.34	0.029	R	RFDNYGK	Y
7								1	1	541.328	1080.64	2	1079.59	1.0556	0	61.99	0.00012	R	SYLIAISGEK	K
7								1	1	590.56	1179.11	2	1178.62	0.4822	0	36.91	0.028	R	GFIWPVAAYR	E
7								1	1	613.628	1225.24	2	1224.71	0.5341	0	72.34	7e-06	K	EIIIDVPLASR	I
7								1	1	950.159	1898.3	2	1898.01	0.288	0	88.81	1.1e-07	K	LYAPESAPALALNAQIEK	T
7								1	1	633.948	1898.82	3	1898.01	0.8088	0	60.84	9.8e-05	K	LYAPESAPALALNAQIEK	T
7								1	1	728.824	2183.45	3	2183.08	0.3714	0	60.51	6.5e-05	K	YGLLCGSDGLPHLIVNGDQR	H
8	AT1G61520.1	| Symbols: LHCA3 | LHCA3; chlorophyll binding | chr1:22700152-22701149 FORWARD	213	29163	7	15	8.61	1	1	646.895	1291.78	2	1290.67	1.1036	0	59.18	0.00023	R	WLAYGEIINGR	F
8								1	1	698.824	1395.63	2	1394.63	1.004	0	75.06	5.4e-06	R	LQDWYNPGSMGK	Q
8								1	1	706.824	1411.63	2	1410.62	1.0101	0	52.39	0.00097	R	LQDWYNPGSMGK	Q	Oxidation (M)	0.000000000100.0
8								1	1	776.683	1551.35	2	1550.73	0.6219	1	50.1	0.0011	R	RLQDWYNPGSMGK	Q
8								1	1	784.637	1567.26	2	1566.72	0.5339	1	47.23	0.002	R	RLQDWYNPGSMGK	Q	Oxidation (M)	0.0000000000100.0
8								1	1	816.019	1630.02	2	1628.9	1.1269	0	61.34	0.0001	R	FAMLGAAGAIAPEILGK	A
8								1	1	823.717	1645.42	2	1644.89	0.528	0	53.67	0.00045	R	FAMLGAAGAIAPEILGK	A	Oxidation (M)	0.00100000000000000.0
9	AT3G08940.2	| Symbols: LHCB4.2 | LHCB4.2 (light harvesting complex PSII); chlorophyll binding | chr3:2717717-2718665 FORWARD	209	31231	6	16.7	5.85	1	1	507.741	1013.47	2	1012.59	0.875	0	42.25	0.012	K	AQLQLAEIK	H
9								1	1	561.45	1120.89	2	1120.59	0.298	0	70.14	1.4e-05	K	NLYGEVIGTR	T
9								1	1	703.665	1405.32	2	1404.73	0.5869	0	61.75	7.9e-05	K	FFDPLGLASDPVK	K
9								1	1	511.948	1532.82	3	1532.82	-0.0011	1	48.67	0.0022	K	FFDPLGLASDPVKK	A
9								1	1	767.861	1533.71	2	1532.82	0.8838	1	75.32	5e-06	K	FFDPLGLASDPVKK	A
9								1	1	878.709	1755.4	2	1754.86	0.5411	0	68.69	1.2e-05	K	STPFQPYSEVFGLQR	F
10	AT5G01530.1	| Symbols: | chlorophyll A-B binding protein CP29 (LHCB4) | chr5:209084-210243 FORWARD	169	31177	5	14.5	5.76	1	1	508.281	1014.55	2	1014.55	0.0008	0	52.85	0.0011	K	NLAGDVIGTR	T
10								1	1	508.824	1015.63	2	1014.55	1.0868	0	43.7	0.0095	K	NLAGDVIGTR	T
10								1	1	558.376	1114.74	2	1113.64	1.0985	0	64.63	6.3e-05	K	TAQLQLAEIK	H
10								1	1	851.803	1701.59	2	1700.87	0.7225	1	68.57	1.4e-05	K	NLAGDVIGTRTEAADAK	S
10								1	0	878.709	1755.4	2	1754.86	0.5411	0	68.69	1.2e-05	K	STPFQPYSEVFGIQR	F
11	AT1G03130.1	| Symbols: PSAD-2 | PSAD-2 (photosystem I subunit D-2) | chr1:753528-754142 REVERSE	157	22350	4	15.7	9.78	1	1	496.013	990.012	2	989.497	0.5146	0	35.17	0.052	K	ITYQFYR	V
11								1	1	588.546	1175.08	2	1174.61	0.4648	1	54.03	0.0006	R	KEQCLALGTR	L
11								1	1	826.07	1650.12	2	1649.79	0.3341	0	81.52	7.8e-07	K	EQIFEMPTGGAAIMR	E
11								1	1	842.259	1682.5	2	1681.78	0.7235	0	76.62	2.2e-06	K	EQIFEMPTGGAAIMR	E	2 Oxidation (M)	0.000001000000010.0
12	AT1G29910.1	| Symbols: CAB3, AB180, LHCB1.2 | CAB3 (CHLOROPHYLL A/B BINDING PROTEIN 3); chlorophyll binding | chr1:10472443-10473246 REVERSE	155	28266	8	12	5.29	1	1	492.049	982.083	2	981.524	0.5583	0	37.01	0.026	R	ELEVIHSR	W
12								1	1	492.144	982.274	2	982.491	-0.2176	0	54.72	0.0005	K	FGEAVWFK	A
12								1	1	492.64	983.266	2	982.491	0.7744	0	37.77	0.023	K	FGEAVWFK	A
12								1	1	492.661	983.307	2	982.491	0.8154	0	37.59	0.027	K	FGEAVWFK	A
12								1	1	626.821	1251.63	2	1251.67	-0.0405	1	52.48	0.0011	R	NRELEVIHSR	W
12								1	1	627.354	1252.69	2	1251.67	1.0243	1	45.66	0.0049	R	NRELEVIHSR	W
12								1	1	633.031	1264.05	2	1264.55	-0.5006	0	56.87	0.00027	K	GPSGSPWYGSDR	V
12								1	1	746.861	1491.71	2	1491.71	-0.0038	1	52.25	0.001	K	GPSGSPWYGSDRVK	Y
13	ATCG00340.1	| Symbols: PSAB | Encodes the D1 subunit of photosystem I and II reaction centers. | chrC:37375-39579 REVERSE	137	82537	2	3.7	6.89	1	1	737.961	1473.91	2	1473.6	0.3095	0	80.32	1.5e-06	K	DFGYSFPCDGPGR	G
13								1	1	839.146	1676.28	2	1675.74	0.5341	0	87.05	2e-07	R	DYNPEQNEDNVLAR	M
14	AT1G15820.1	| Symbols: LHCB6, CP24 | LHCB6 (LIGHT HARVESTING COMPLEX PSII SUBUNIT 6); chlorophyll binding | chr1:5446685-5447676 REVERSE	136	27505	4	19	6.75	1	1	464.904	927.794	2	927.554	0.2395	1	42.68	0.0082	K	KSWIPAVK	G
14								1	1	533.321	1064.63	2	1063.57	1.0566	0	57.35	0.00041	R	FFDPLGLAGK	N
14								1	1	799.301	1596.59	2	1595.75	0.8409	1	50.38	0.0012	R	DGVYEPDFEKLER	L
14								1	1	959.849	1917.68	2	1916.83	0.8549	0	75.26	2.8e-06	K	TAENFANYTGDQGYPGGR	F
15	ATCG01060.1	| Symbols: PSAC | Encodes the PsaC subunit of photosystem I. | chrC:117318-117563 REVERSE	134	9545	3	43.2	6.67	1	1	603.406	1204.8	2	1203.6	1.193	0	43.53	0.0084	R	VYLWHETTR	S
15								1	1	771.599	1541.18	2	1540.66	0.5188	0	60.97	8.4e-05	R	CESACPTDFLSVR	V
15								1	1	823.96	1645.91	2	1644.71	1.1998	0	87.28	2.9e-07	K	IYDTCIGCTQCVR	A
16	ATCG00270.1	| Symbols: PSBD | PSII D2 protein | chrC:32711-33772 FORWARD	128	39750	3	9.1	5.46	1	1	521.456	1040.9	2	1040.6	0.3	0	48.81	0.0016	K	NILLNEGIR	A
16								1	1	614.555	1227.1	2	1226.59	0.5027	0	51.7	0.00084	R	AYDFVSQEIR	A
16								1	1	774.807	1547.6	2	1546.68	0.9171	0	89.72	1.6e-07	R	AAEDPEFETFYTK	N
17	AT2G05070.1	| Symbols: LHCB2.2, LHCB2 | LHCB2.2; chlorophyll binding | chr2:1799436-1800329 REVERSE	125	28659	8	12.1	5.29	1	0	492.049	982.083	2	981.524	0.5583	0	37.01	0.026	R	ELEVIHSR	W
17								1	0	492.144	982.274	2	982.491	-0.2176	0	54.72	0.0005	K	FGEAVWFK	A
17								1	0	492.64	983.266	2	982.491	0.7744	0	37.77	0.023	K	FGEAVWFK	A
17								1	0	492.661	983.307	2	982.491	0.8154	0	37.59	0.027	K	FGEAVWFK	A
17								1	0	626.821	1251.63	2	1251.67	-0.0405	1	52.48	0.0011	K	NRELEVIHSR	W
17								1	0	627.354	1252.69	2	1251.67	1.0243	1	45.66	0.0049	K	NRELEVIHSR	W
17								1	1	544.629	1630.86	3	1630.81	0.0533	0	35.7	0.043	K	STPQSIWYGPDRPK	Y
17								1	1	816.818	1631.62	2	1630.81	0.8115	0	37.13	0.026	K	STPQSIWYGPDRPK	Y
18	AT4G28750.1	| Symbols: PSAE-1 | PSAE-1 (PSA E1 KNOCKOUT); catalytic | chr4:14202951-14203888 REVERSE	119	14958	3	32.2	9.92	1	1	495.421	988.828	2	988.582	0.2458	1	36.35	0.039	K	TRYPVVVR	F
18								1	1	664.638	1327.26	2	1326.68	0.5839	0	103.37	5.6e-09	K	NVGSVVAVDQDPK	T
18								1	1	776.049	2325.13	3	2325.23	-0.1071	0	34.87	0.032	K	DSPAAAAAPDGATATKPKPPPIGPK	R
19	ATCG00750.1	| Symbols: RPS11 | 30S chloroplast ribosomal protein S11 | chrC:78960-79376 REVERSE	111	15128	3	23.9	12.25	1	1	496.595	991.176	2	990.586	0.5894	0	41.99	0.011	R	SGILLSFVR	D
19								1	1	502.828	1003.64	2	1002.49	1.149	0	56.33	0.00057	R	AVVDQGMQR	A
19								1	1	723.708	1445.4	2	1444.74	0.6596	0	82.21	7.3e-07	R	GTPFAAQTAAGNAIR	A
20	AT4G20360.1	| Symbols: ATRAB8D, ATRABE1B | ATRABE1B (ARABIDOPSIS RAB GTPASE HOMOLOG E1B); GTP binding / GTPase/ translation elongation factor | chr4:10990036-10991466 FORWARD	103	51883	1	3.4	5.84	1	1	906.255	1810.49	2	1809.87	0.6202	0	103.42	4.1e-09	R	GITINTATVEYETENR	H
21	AT1G12900.1	| Symbols: GAPA-2 | GAPA-2 (GLYCERALDEHYDE 3-PHOSPHATE DEHYDROGENASE A SUBUNIT 2); NAD or NADH binding / binding / catalytic/ glyceraldehyde-3-phosphate dehydrogenase (phosphorylating)/ glyceraldehyde-3-phosphate dehydrogenase | chr1:4392634-4394283	101	43105	2	6.3	8.16	1	1	519.9	1037.79	2	1036.66	1.1212	0	47.8	0.0024	K	AVALVLPNLK	G
21								1	1	692.915	1383.81	2	1383.77	0.0427	0	86.29	3.9e-07	R	AAALNIVPTSTGAAK	A
22	AT1G65260.1	| Symbols: PTAC4 | PTAC4 (PLASTID TRANSCRIPTIONALLY ACTIVE4) | chr1:24236329-24240428 FORWARD	95	36541	2	7.6	9.18	1	1	587.696	1173.38	2	1172.62	0.7629	0	82.71	9e-07	K	GVVDNLVSNTR	L
22								1	1	490.871	1469.59	3	1469.78	-0.192	1	42.8	0.0076	R	AQLALAKGDEDLAR	E
23	AT4G12800.1	| Symbols: PSAL | PSAL (photosystem I subunit L) | chr4:7521469-7522493 FORWARD	92	23094	3	12.8	9.85	1	1	729.761	1457.51	2	1456.69	0.8132	0	47.17	0.0025	K	QPDQLQTADGWAK	F
23								1	1	764.022	1526.03	2	1526.79	-0.7642	0	35.94	0.029	K	EGEPSIAPSLTLTGR	K
23								1	1	764.694	1527.37	2	1526.79	0.5798	0	57.21	0.0002	K	EGEPSIAPSLTLTGR	K
24	ATCG00350.1	| Symbols: PSAA | Encodes psaA protein comprising the reaction center for photosystem I along with psaB protein; hydrophobic protein encoded by the chloroplast genome. | chrC:39605-41857 REVERSE	91	83406	5	5.7	6.6	1	1	453.8	905.586	2	904.386	1.1995	0	39.23	0.032	R	FPCDGPGR	G
24								1	1	454.97	907.926	2	907.44	0.4857	0	49.51	0.0017	R	YNDLLDR	V
24								1	1	532.322	1062.63	2	1061.52	1.1107	0	45.38	0.0066	K	YSEFLTFR	G
24								1	1	534.645	1067.27	2	1067.63	-0.359	1	36.2	0.034	K	ILVDRDPIK	T
24								1	1	622.557	1243.1	2	1242.71	0.3902	1	45.89	0.0033	R	LIPDKANLGFR	F
25	AT3G47470.1	| Symbols: LHCA4, CAB4 | LHCA4 (LIGHT-HARVESTING CHLOROPHYLL-PROTEIN COMPLEX I SUBUNIT A4); chlorophyll binding | chr3:17493622-17494773 REVERSE	90	27773	2	6.8	6.22	1	1	658.6	1315.19	2	1314.66	0.529	0	60.22	0.00013	K	NPGSVNQDPIFK	Q
25								1	1	662.963	1985.87	3	1985	0.8671	1	58.38	0.00017	R	WQDIKNPGSVNQDPIFK	Q
26	AT1G44575.1	| Symbols: NPQ4, PSBS | NPQ4 (NONPHOTOCHEMICAL QUENCHING); chlorophyll binding / xanthophyll binding | chr1:16871768-16873194 FORWARD	88	27990	2	10.2	9.25	1	1	609.843	1217.67	2	1216.6	1.0733	0	57.29	0.00039	K	FVDDPPTGLEK	A
26								1	1	793.361	1584.71	2	1583.78	0.9245	0	61.7	0.00011	K	VEDGIFGTSGGIGFTK	A
27	ATCG00800.1	| Symbols: | encodes a chloroplast ribosomal protein S3, a constituent of the small subunit of the ribosomal complex | chrC:82826-83482 REVERSE	82	25344	4	16.5	9.51	1	1	464.724	927.433	2	927.587	-0.1539	1	37.08	0.041	R	KLNIAITR	I
27								1	1	471.856	941.697	2	940.545	1.1512	0	53.02	0.00084	K	GIQVQIAGR	I
27								1	1	519.151	1036.29	2	1035.5	0.7848	0	38.09	0.025	R	ISSGMEGIAR	I	Oxidation (M)	0.0000100000.0
27								1	1	588.98	1175.94	2	1175.53	0.4167	0	57.06	0.00029	K	IDYCSYTVR	T
28	AT1G55670.1	| Symbols: PSAG | PSAG (PHOTOSYSTEM I SUBUNIT G) | chr1:20802874-20803356 REVERSE	78	17075	3	16.9	9.57	1	1	486.075	970.135	2	969.488	0.6467	0	48.98	0.0017	K	QGLPEQNGK	T
28								1	1	524.825	1047.64	2	1046.44	1.1939	0	52.05	0.0014	K	THFEAGDDR	A
28								1	1	526.102	1050.19	2	1049.61	0.5768	1	43.11	0.0073	R	AKEYVSLLK	S
29	ATCG00770.1	| Symbols: RPS8 | chloroplast 30S ribosomal protein S8 | chrC:80068-80472 REVERSE	77	15527	2	14.9	10.94	1	1	482.449	962.884	2	962.482	0.4015	0	35.39	0.048	R	EGFIENVR	K
29								1	1	631.739	1261.46	2	1260.69	0.7701	0	77.06	3.7e-06	R	IGSTNITESIVK	I
30	ATCG00500.1	| Symbols: ACCD | Encodes the carboxytransferase beta subunit of the Acetyl-CoA carboxylase (ACCase) complex in plastids. This complex catalyzes the carboxylation of acetyl-CoA to produce malonyl-CoA, the first committed step in fatty acid synthesis	75	56258	1	2.9	5.9	1	1	714.853	1427.69	2	1426.74	0.9501	0	75.29	5.2e-06	K	AVPEGSQAAESLLR	K
31	AT1G78630.1	| Symbols: emb1473 | emb1473 (embryo defective 1473); structural constituent of ribosome | chr1:29575997-29577406 FORWARD	71	26886	1	4.1	9.93	1	1	548.672	1095.33	2	1094.62	0.7102	0	71.34	1.1e-05	R	LASTIANHIR	G
32	AT1G03630.1	| Symbols: POR C, PORC | POR C (PROTOCHLOROPHYLLIDE OXIDOREDUCTASE); NADPH dehydrogenase/ oxidoreductase/ protochlorophyllide reductase | chr1:907699-909245 FORWARD	67	44084	2	5	9.18	1	1	479.789	957.563	2	956.591	0.972	1	42.94	0.012	R	LLLDDLKK	S
32								1	1	607.523	1213.03	2	1212.67	0.3602	0	57.92	0.00021	R	LAQVVSDPSLGK	S
33	AT1G68830.1	| Symbols: STN7 | STN7 (Stt7 homolog STN7); kinase/ protein kinase | chr1:25872654-25875473 REVERSE	66	63554	2	3.7	9.37	1	1	578.53	1155.04	2	1154.6	0.4477	0	36.84	0.026	K	LGEGSFGVVYK	V
33								1	1	597.49	1192.96	2	1192.58	0.3812	0	61.05	0.0001	R	SDSNLIQFNR	Q
34	AT2G43030.1	| Symbols: | ribosomal protein L3 family protein | chr2:17894898-17895713 FORWARD	66	29345	1	4.8	10.43	1	1	579.85	1157.68	2	1156.62	1.0648	0	65.52	5.8e-05	R	ALGSIGAGTTPGR	V
35	AT2G33800.1	| Symbols: | ribosomal protein S5 family protein | chr2:14300925-14302352 REVERSE	64	32682	1	4.6	8.99	1	1	722.805	1443.6	2	1442.78	0.8156	0	63.72	7.1e-05	R	IVLEMAGVENALGK	Q
36	AT3G25920.1	| Symbols: RPL15 | RPL15; structural constituent of ribosome | chr3:9491268-9492558 REVERSE	60	29860	1	4	10.77	1	1	600.004	1197.99	2	1197.58	0.415	0	60.31	0.00011	R	GFEGGQTALYR	R
37	AT4G27440.1	| Symbols: PORB | PORB (PROTOCHLOROPHYLLIDE OXIDOREDUCTASE B); oxidoreductase/ protochlorophyllide reductase | chr4:13725648-13727107 FORWARD	60	43560	2	5	9.23	1	0	479.789	957.563	2	956.591	0.972	1	42.94	0.012	R	LLLDDLKK	S
37								1	1	629.708	1257.4	2	1256.7	0.703	0	47.17	0.0029	R	LAQVVSDPSLTK	S
38	ATCG00580.1	| Symbols: PSBE | PSII cytochrome b559. There have been many speculations about the function of Cyt b559, but the most favored at present is that it plays a protective role by acting as an electron acceptor or electron donor under conditions when el	58	9391	1	10.8	4.83	1	1	478.081	954.148	2	953.566	0.5818	0	58.03	0.0002	R	QGIPLITGR	F
39	AT1G52230.1	| Symbols: PSAH2, PSAH-2, PSI-H | PSAH2 (PHOTOSYSTEM I SUBUNIT H2) | chr1:19454902-19455508 FORWARD	55	15264	1	7.6	9.9	1	1	653.9	1305.79	2	1304.64	1.1415	0	55.38	0.00055	K	FFETFAAPFTK	R
40	AT3G07700.1	| Symbols: | ABC1 family protein | chr3:2459696-2463241 REVERSE	51	78458	1	1.4	9.13	1	1	536.296	1070.58	2	1069.59	0.9889	0	50.82	0.0017	K	INNLDALAAR	G
41	AT3G48870.1	| Symbols: ATCLPC, ATHSP93-III, HSP93-III | HSP93-III; ATP binding / ATPase/ DNA binding / nuclease/ nucleoside-triphosphatase/ nucleotide binding / protein binding | chr3:18122363-18126008 REVERSE	47	105902	1	1.1	6.06	1	1	579.991	1157.97	2	1157.63	0.3385	0	47.21	0.0027	R	VLELSLEEAR	Q
42	ATCG00650.1	| Symbols: RPS18 | chloroplast-encoded ribosomal protein S18 | chrC:67917-68222 FORWARD	47	12053	1	11.9	12.16	1	1	700.922	1399.83	2	1398.82	1.0064	0	46.52	0.0038	R	ILSLLPFLNNQK	Q
43	ATCG01070.1	| Symbols: NDHE | NADH dehydrogenase ND4L | chrC:117804-118109 REVERSE	46	11395	1	8.9	8.74	1	1	516.32	1030.62	2	1029.58	1.0428	0	45.93	0.006	R	INQSTLLNK	-
44	AT2G39730.1	| Symbols: RCA | RCA (RUBISCO ACTIVASE); ADP binding / ATP binding / enzyme regulator/ ribulose-1,5-bisphosphate carboxylase/oxygenase activator | chr2:16570951-16573345 REVERSE	45	52347	1	2.1	5.87	1	1	568.733	1135.45	2	1134.63	0.8234	1	44.53	0.0073	R	KFVESLGVEK	I
45	ATCG00120.1	| Symbols: ATPA | Encodes the ATPase alpha subunit, which is a subunit of ATP synthase and part of the CF1 portion which catalyzes the conversion of ADP to ATP using the proton motive force. This complex is located in the thylakoid membrane of the c	44	55351	1	2.4	5.19	1	1	627.14	1252.26	2	1251.72	0.546	0	43.94	0.0049	R	LIESPAPGIISR	R
46	ATCG00710.1	| Symbols: PSBH | Encodes a 8 kD phosphoprotein that is a component of the photosystem II oxygen evolving core. Its exact molecular function has not been determined but it may play a role in mediating electron transfer between the secondary quinone	43	7697	1	15.1	6.02	1	1	631.471	1260.93	2	1260.71	0.2201	0	43.44	0.0064	K	LLKPLNSEYGK	V
47	AT2G38040.1	| Symbols: CAC3 | CAC3; acetyl-CoA carboxylase | chr2:15917612-15920749 FORWARD	43	85367	1	1.4	5.62	1	1	626.323	1250.63	2	1249.62	1.0128	0	43.36	0.0092	R	LTDAPNYESLK	S
48	AT3G50820.1	| Symbols: PSBO2, PSBO-2, OEC33 | PSBO2 (PHOTOSYSTEM II SUBUNIT O-2); oxygen evolving/ poly(U) binding | chr3:18891008-18892311 REVERSE	40	35226	1	5.1	5.92	1	1	782.331	1562.65	2	1561.75	0.8994	0	39.82	0.016	R	GGSTGYDNAVALPAGGR	G
49	ATCG00380.1	| Symbols: RPS4 | Chloroplast encoded ribosomal protein S4 | chrC:45223-45828 REVERSE	38	23340	1	5	10.33	1	1	479.195	956.376	2	955.57	0.8054	0	38.19	0.031	R	LGALPGLTSK	R
50	AT2G04750.1	| Symbols: | fimbrin-like protein, putative | chr2:1659762-1662748 REVERSE	35	73853	1	1.5	6	1	1	555.424	1108.83	2	1109.57	-0.739	1	34.8	0.047	R	TSQAVSFKDK	N
51	ATCG00160.1	| Symbols: RPS2 | Chloroplast ribosomal protein S2 | chrC:15013-15723 REVERSE	34	27172	1	4.7	9.7	1	1	766.607	1531.2	2	1530.65	0.5506	0	34.42	0.04	R	YWNIDLEEMMR	A	2 Oxidation (M)	0.00000000110.0

## Sheet: gel03
prot_hit_num	prot_acc	prot_desc	prot_score	prot_mass	prot_matches	prot_cover	prot_pi	pep_rank	pep_isbold	pep_exp_mz	pep_exp_mr	pep_exp_z	pep_calc_mr	pep_delta	pep_miss	pep_score	pep_expect	pep_res_before	pep_seq	pep_res_after	pep_var_mod	pep_var_mod_pos
1	AT4G10340.1	| Symbols: LHCB5 | LHCB5 (LIGHT HARVESTING COMPLEX OF PHOTOSYSTEM II 5); chlorophyll binding | chr4:6408200-6409496 FORWARD	295	30195	9	33.2	6	1	1	485.96	969.906	2	969.513	0.3926	0	44.51	0.0047	K	DPEQGALLK	V
1								1	1	575.074	1148.13	2	1148.56	-0.4232	0	70.6	1.2e-05	K	AVSETSDELAK	W
1								1	1	575.629	1149.24	2	1148.56	0.6878	0	62.95	7.1e-05	K	AVSETSDELAK	W
1								1	1	576.687	1151.36	2	1150.55	0.808	0	58.16	0.00023	R	ITNGLDFEDK	L
1								1	1	579.858	1157.7	2	1157.64	0.0574	0	58.24	0.00031	R	IFLPDGLLDR	S
1								1	1	624.799	1247.58	2	1246.65	0.9368	0	46.29	0.005	K	YQAFELIHAR	W
1								1	1	473.863	1418.57	3	1417.77	0.7951	0	45.74	0.0044	K	LHPGGPFDPLGLAK	D
1								1	1	750.191	1498.37	2	1497.67	0.6958	0	74.15	4e-06	K	YGANCGPEAVWFK	T
1								1	1	849.405	1696.79	2	1695.88	0.9117	0	89.64	1.5e-07	K	TGALLLDGNTLNYFGK	N
2	ATCG00680.1	| Symbols: PSBB | encodes for CP47, subunit of the photosystem II reaction center. | chrC:72371-73897 FORWARD	266	56172	8	11.2	6.4	1	1	646.303	1290.59	2	1289.66	0.9293	0	58.31	0.00029	R	AQLGEIFELDR	A
2								1	1	664.354	1326.69	2	1325.66	1.0302	0	43.41	0.0083	R	QGMFVIPFMTR	L
2								1	1	672.287	1342.56	2	1341.66	0.9015	0	38.51	0.025	R	QGMFVIPFMTR	L	Oxidation (M)	0.00100000000.0
2								1	1	743.705	1485.39	2	1484.73	0.6649	0	65.94	2.8e-05	K	LAFYDYIGNNPAK	G
2								1	1	853.023	1704.03	2	1702.93	1.1053	1	57.15	0.00023	R	AQLGEIFELDRATLK	S
2								1	1	880.939	1759.86	2	1759.87	-0.0112	0	97.09	2.8e-08	R	VSAGLAENQSLSEAWAK	I
2								1	1	881.49	1760.97	2	1759.87	1.0918	0	61.28	0.00011	R	VSAGLAENQSLSEAWAK	I
2								1	1	639.964	1916.87	3	1915.98	0.8956	1	52.26	0.00076	R	RVSAGLAENQSLSEAWAK	I
3	AT3G08940.2	| Symbols: LHCB4.2 | LHCB4.2 (light harvesting complex PSII); chlorophyll binding | chr3:2717717-2718665 FORWARD	231	31231	6	19.9	5.85	1	1	507.792	1013.57	2	1012.59	0.978	0	54.91	0.00065	K	AQLQLAEIK	H
3								1	1	531.838	1061.66	2	1060.51	1.1458	1	46.24	0.0053	R	NAELDSEKR	L
3								1	1	561.785	1121.55	2	1120.59	0.9672	0	88.53	2.9e-07	K	NLYGEVIGTR	T
3								1	1	703.712	1405.41	2	1404.73	0.6799	0	75.21	3.7e-06	K	FFDPLGLASDPVK	K
3								1	1	767.803	1533.59	2	1532.82	0.768	1	64.05	6e-05	K	FFDPLGLASDPVKK	A
3								1	1	878.918	1755.82	2	1754.86	0.9591	0	60.25	0.00013	K	STPFQPYSEVFGLQR	F
4	ATCG00020.1	| Symbols: PSBA | Encodes chlorophyll binding protein D1, a part of the photosystem II reaction center core | chrC:383-1444 REVERSE	204	39025	5	15.9	5.12	1	1	560.436	1118.86	2	1118.55	0.31	1	41.42	0.011	R	RESESLWGR	F
4								1	1	644.268	1286.52	2	1285.59	0.93	0	65.04	5.8e-05	R	ANLGMEVMHER	N
4								1	1	657.972	1313.93	2	1313.71	0.2207	0	88.32	2.1e-07	R	VINTWADIINR	A
4								1	1	730.665	1459.31	2	1458.73	0.5893	0	61.8	7.7e-05	R	LIFQYASFNNSR	S
4								1	1	750.511	1499.01	2	1498.62	0.3907	0	79.07	1.5e-06	R	ETTENESANEGYR	F
5	AT1G31330.1	| Symbols: PSAF | PSAF (photosystem I subunit F) | chr1:11215011-11215939 REVERSE	187	24329	4	20.8	9.58	1	1	450.789	899.564	2	898.43	1.1339	1	36.91	0.046	R	RFDNYGK	Y
5								1	1	590.027	1178.04	2	1178.62	-0.5838	0	53.76	0.00058	R	GFIWPVAAYR	E
5								1	1	613.143	1224.27	2	1224.71	-0.4371	0	78.77	1.7e-06	K	EIIIDVPLASR	I
5								1	1	950.337	1898.66	2	1898.01	0.645	0	111.69	6.1e-10	K	LYAPESAPALALNAQIEK	T
6	ATCG00280.1	| Symbols: PSBC | chloroplast gene encoding a CP43 subunit of the photosystem II reaction center. promoter contains a blue-light responsive element. | chrC:33720-35141 FORWARD	165	52063	3	9.7	6.71	1	1	713.598	1425.18	2	1425.76	-0.5768	0	92.9	5.9e-08	R	LGANVGSAQGPTGLGK	Y
6								1	1	741.158	1480.3	2	1479.7	0.5989	0	62.35	6.5e-05	R	SPTGEVIFGGETMR	F
6								1	1	902.853	1803.69	2	1802.89	0.8036	1	56.52	0.00025	K	GIDRDFEPVLSMTPLN	-
7	AT1G15820.1	| Symbols: LHCB6, CP24 | LHCB6 (LIGHT HARVESTING COMPLEX PSII SUBUNIT 6); chlorophyll binding | chr1:5446685-5447676 REVERSE	159	27505	4	15.9	6.75	1	1	532.446	1062.88	2	1063.57	-0.6924	0	60.8	0.00013	R	FFDPLGLAGK	N
7								1	1	799.221	1596.43	2	1595.75	0.6811	1	47.54	0.0018	R	DGVYEPDFEKLER	L
7								1	1	959.81	1917.6	2	1916.83	0.7759	0	78.46	1.3e-06	K	TAENFANYTGDQGYPGGR	F
7								1	1	640.251	1917.73	3	1916.83	0.902	0	53.15	0.0005	K	TAENFANYTGDQGYPGGR	F
8	AT5G23060.1	| Symbols: CaS | CaS (Calcium sensing receptor) | chr5:7736760-7738412 REVERSE	150	41374	4	15.8	9.42	1	1	554.724	1107.43	2	1106.56	0.8731	0	38.27	0.03	K	LASPAFSEASK	K
8								1	1	589.867	1177.72	2	1176.6	1.1212	0	69.52	2.3e-05	K	TVTDVAQQTSK	A
8								1	1	661.303	1980.89	3	1979.95	0.9338	0	71.75	8.1e-06	K	TINQVQETGSSVFDATQR	V
8								1	1	748.369	2242.09	3	2241.04	1.0486	1	60.24	0.0001	K	KAQEAMQSSGFDSEPVFNAAK	T
9	AT5G01530.1	| Symbols: | chlorophyll A-B binding protein CP29 (LHCB4) | chr5:209084-210243 FORWARD	150	31177	4	18.6	5.76	1	0	531.838	1061.66	2	1060.51	1.1458	1	46.24	0.0053	R	NAELDSEKR	L
9								1	1	710.82	1419.62	2	1418.71	0.9165	0	73.71	7.2e-06	K	FFDPLGLAADPEK	T
9								1	1	851.956	1701.9	2	1700.87	1.0275	1	58.06	0.00022	K	NLAGDVIGTRTEAADAK	S
9								1	0	878.918	1755.82	2	1754.86	0.9591	0	60.25	0.00013	K	STPFQPYSEVFGIQR	F
10	ATCG00340.1	| Symbols: PSAB | Encodes the D1 subunit of photosystem I and II reaction centers. | chrC:37375-39579 REVERSE	126	82537	3	5.4	6.89	1	1	738.335	1474.66	2	1473.6	1.0573	0	78.03	2.8e-06	K	DFGYSFPCDGPGR	G
10								1	1	493.271	1476.79	3	1475.75	1.0416	1	43.52	0.008	R	FSQGLAQDPTTRR	I
10								1	1	838.97	1675.93	2	1675.74	0.1821	0	64.89	4.8e-05	R	DYNPEQNEDNVLAR	M
11	ATCG00270.1	| Symbols: PSBD | PSII D2 protein | chrC:32711-33772 FORWARD	113	39750	2	6.5	5.46	1	1	614.718	1227.42	2	1226.59	0.8285	0	63.75	6.4e-05	R	AYDFVSQEIR	A
11								1	1	774.699	1547.38	2	1546.68	0.7011	0	74.78	3.7e-06	R	AAEDPEFETFYTK	N
12	AT1G61520.1	| Symbols: LHCA3 | LHCA3; chlorophyll binding | chr1:22700152-22701149 FORWARD	112	29163	3	13.9	8.61	1	1	698.84	1395.67	2	1394.63	1.0368	0	58.22	0.00026	R	LQDWYNPGSMGK	Q
12								1	1	706.715	1411.42	2	1410.62	0.7919	0	53.98	0.00048	R	LQDWYNPGSMGK	Q	Oxidation (M)	0.000000000100.0
12								1	1	865.645	2593.91	3	2593.26	0.6524	1	57.3	0.00013	K	GLAGSGNPAYPGGPFFNPLGFGKDEK	S
13	AT1G44575.1	| Symbols: NPQ4, PSBS | NPQ4 (NONPHOTOCHEMICAL QUENCHING); chlorophyll binding / xanthophyll binding | chr1:16871768-16873194 FORWARD	107	27990	4	17	9.25	1	1	453.397	904.78	2	904.477	0.303	0	43.68	0.0077	K	ANELFVGR	V
13								1	1	562.776	1123.54	2	1122.57	0.9657	0	41.26	0.014	K	EQGPLFGFTK	A
13								1	1	609.612	1217.21	2	1216.6	0.6111	0	62.46	7.8e-05	K	FVDDPPTGLEK	A
13								1	1	793.266	1584.52	2	1583.78	0.7347	0	53.53	0.00051	K	VEDGIFGTSGGIGFTK	A
14	AT4G12800.1	| Symbols: PSAL | PSAL (photosystem I subunit L) | chr4:7521469-7522493 FORWARD	105	23094	3	12.8	9.85	1	1	729.825	1457.64	2	1456.69	0.941	0	50.22	0.0016	K	QPDQLQTADGWAK	F
14								1	1	764.455	1526.9	2	1526.79	0.1016	0	50.86	0.0012	K	EGEPSIAPSLTLTGR	K
14								1	1	764.972	1527.93	2	1526.79	1.1348	0	55.58	0.0004	K	EGEPSIAPSLTLTGR	K
15	AT4G28750.1	| Symbols: PSAE-1 | PSAE-1 (PSA E1 KNOCKOUT); catalytic | chr4:14202951-14203888 REVERSE	97	14958	2	26.6	9.92	1	1	664.674	1327.33	2	1326.68	0.6547	0	90.63	1e-07	K	NVGSVVAVDQDPK	T
15								1	1	776.4	2326.18	3	2325.23	0.9459	0	37.14	0.019	K	DSPAAAAAPDGATATKPKPPPIGPK	R
16	AT1G29910.1	| Symbols: CAB3, AB180, LHCB1.2 | CAB3 (CHLOROPHYLL A/B BINDING PROTEIN 3); chlorophyll binding | chr1:10472443-10473246 REVERSE	92	28266	4	12	5.29	1	1	492.066	982.117	2	981.524	0.5923	0	41.22	0.0098	R	ELEVIHSR	W
16								1	1	492.765	983.515	2	982.491	1.0234	0	44.84	0.0064	K	FGEAVWFK	A
16								1	1	627.331	1252.65	2	1251.67	0.9795	1	46.59	0.004	R	NRELEVIHSR	W
16								1	1	747.267	1492.52	2	1491.71	0.8082	1	61.72	9.3e-05	K	GPSGSPWYGSDRVK	Y
17	AT2G05070.1	| Symbols: LHCB2.2, LHCB2 | LHCB2.2; chlorophyll binding | chr2:1799436-1800329 REVERSE	91	28659	4	12.1	5.29	1	0	492.066	982.117	2	981.524	0.5923	0	41.22	0.0098	R	ELEVIHSR	W
17								1	0	492.765	983.515	2	982.491	1.0234	0	44.84	0.0064	K	FGEAVWFK	A
17								1	0	627.331	1252.65	2	1251.67	0.9795	1	46.59	0.004	K	NRELEVIHSR	W
17								1	1	816.75	1631.48	2	1630.81	0.6743	0	50.89	0.00091	K	STPQSIWYGPDRPK	Y
18	AT1G12900.1	| Symbols: GAPA-2 | GAPA-2 (GLYCERALDEHYDE 3-PHOSPHATE DEHYDROGENASE A SUBUNIT 2); NAD or NADH binding / binding / catalytic/ glyceraldehyde-3-phosphate dehydrogenase (phosphorylating)/ glyceraldehyde-3-phosphate dehydrogenase | chr1:4392634-4394283	88	43105	3	9	8.16	1	1	519.542	1037.07	2	1036.66	0.4054	0	46.1	0.0033	K	AVALVLPNLK	G
18								1	1	628.229	1254.44	2	1253.6	0.8386	0	55.22	0.00044	K	TFAEEVNAAFR	D
18								1	1	693.346	1384.68	2	1383.77	0.9057	0	44.66	0.0059	R	AAALNIVPTSTGAAK	A
19	ATCG00770.1	| Symbols: RPS8 | chloroplast 30S ribosomal protein S8 | chrC:80068-80472 REVERSE	83	15527	1	9	10.94	1	1	631.894	1261.77	2	1260.69	1.0803	0	82.59	1.1e-06	R	IGSTNITESIVK	I
20	AT1G65260.1	| Symbols: PTAC4 | PTAC4 (PLASTID TRANSCRIPTIONALLY ACTIVE4) | chr1:24236329-24240428 FORWARD	79	36541	2	6.4	9.18	1	1	519.272	1036.53	2	1036.52	0.0099	0	49.02	0.0027	K	SFADNATALK	T
20								1	1	587.652	1173.29	2	1172.62	0.6749	0	64.89	4.7e-05	K	GVVDNLVSNTR	L
21	ATCG00800.1	| Symbols: | encodes a chloroplast ribosomal protein S3, a constituent of the small subunit of the ribosomal complex | chrC:82826-83482 REVERSE	75	25344	2	8.7	9.51	1	1	492.894	983.773	2	982.581	1.1915	0	45.74	0.0037	K	LLIEDKPR	R
21								1	1	609.797	1217.58	2	1216.63	0.9499	0	61.17	0.00016	K	AIELTEQANTK	G
22	AT1G03130.1	| Symbols: PSAD-2 | PSAD-2 (photosystem I subunit D-2) | chr1:753528-754142 REVERSE	74	22350	2	12.3	9.78	1	1	588.595	1175.17	2	1174.61	0.562	1	58.23	0.00023	R	KEQCLALGTR	L
22								1	1	826.256	1650.5	2	1649.79	0.7073	0	48.34	0.0016	K	EQIFEMPTGGAAIMR	E
23	AT3G46780.1	| Symbols: PTAC16 | PTAC16 (PLASTID TRANSCRIPTIONALLY ACTIVE 16); binding / catalytic | chr3:17228766-17231021 FORWARD	73	54325	1	2.7	8.9	1	1	677.587	1353.16	2	1352.7	0.455	0	72.91	6e-06	R	AGVPDLGAAQDLAR	V
24	ATCG01060.1	| Symbols: PSAC | Encodes the PsaC subunit of photosystem I. | chrC:117318-117563 REVERSE	73	9545	1	16	6.67	1	1	823.407	1644.8	2	1644.71	0.094	0	72.51	8.7e-06	K	IYDTCIGCTQCVR	A
25	ATCG00350.1	| Symbols: PSAA | Encodes psaA protein comprising the reaction center for photosystem I along with psaB protein; hydrophobic protein encoded by the chloroplast genome. | chrC:39605-41857 REVERSE	68	83406	3	2.1	6.6	1	1	453.461	904.907	2	904.386	0.5205	0	42.21	0.011	R	FPCDGPGR	G
25								1	1	453.603	905.192	2	904.386	0.8055	0	44.07	0.0073	R	FPCDGPGR	G
25								1	1	532.31	1062.6	2	1061.52	1.0867	0	44.8	0.0076	K	YSEFLTFR	G
26	AT1G78630.1	| Symbols: emb1473 | emb1473 (embryo defective 1473); structural constituent of ribosome | chr1:29575997-29577406 FORWARD	64	26886	1	4.1	9.93	1	1	548.531	1095.05	2	1094.62	0.427	0	64.16	4.8e-05	R	LASTIANHIR	G
27	AT1G68830.1	| Symbols: STN7 | STN7 (Stt7 homolog STN7); kinase/ protein kinase | chr1:25872654-25875473 REVERSE	63	63554	1	1.8	9.37	1	1	597.582	1193.15	2	1192.58	0.5652	0	63.15	6.2e-05	R	SDSNLIQFNR	Q
28	AT1G55670.1	| Symbols: PSAG | PSAG (PHOTOSYSTEM I SUBUNIT G) | chr1:20802874-20803356 REVERSE	61	17075	2	10.6	9.57	1	1	524.5	1046.99	2	1046.44	0.5441	0	47.32	0.003	K	THFEAGDDR	A
28								1	1	553.366	1104.72	2	1103.56	1.1624	0	43.43	0.0097	R	FVFFNFQR	E
29	AT3G25920.1	| Symbols: RPL15 | RPL15; structural constituent of ribosome | chr3:9491268-9492558 REVERSE	60	29860	1	4	10.77	1	1	600.179	1198.34	2	1197.58	0.7648	0	59.71	0.00014	R	GFEGGQTALYR	R
30	AT3G47470.1	| Symbols: LHCA4, CAB4 | LHCA4 (LIGHT-HARVESTING CHLOROPHYLL-PROTEIN COMPLEX I SUBUNIT A4); chlorophyll binding | chr3:17493622-17494773 REVERSE	56	27773	1	4.8	6.22	1	1	658.741	1315.47	2	1314.66	0.8108	0	55.56	0.00045	K	NPGSVNQDPIFK	Q
31	AT4G27440.1	| Symbols: PORB | PORB (PROTOCHLOROPHYLLIDE OXIDOREDUCTASE B); oxidoreductase/ protochlorophyllide reductase | chr4:13725648-13727107 FORWARD	56	43560	1	3	9.23	1	1	629.788	1257.56	2	1256.7	0.864	0	55.5	0.00056	R	LAQVVSDPSLTK	S
32	AT2G05620.1	| Symbols: PGR5 | PGR5 (proton gradient regulation 5); electron carrier | chr2:2081204-2081687 REVERSE	53	14398	1	8.3	10.66	1	1	586.717	1171.42	2	1170.71	0.7064	0	52.93	0.00085	K	GLFAPLVVVTR	N
33	AT1G52230.1	| Symbols: PSAH2, PSAH-2, PSI-H | PSAH2 (PHOTOSYSTEM I SUBUNIT H2) | chr1:19454902-19455508 FORWARD	47	15264	1	7.6	9.9	1	1	653.819	1305.62	2	1304.64	0.9787	0	46.94	0.004	K	FFETFAAPFTK	R
34	AT1G32750.1	| Symbols: HAF01, HAF1, HAC13, GTD1, TAF1 | HAF01; DNA binding / histone acetyltransferase | chr1:11846385-11856261 REVERSE	44	217972	1	1	5.59	1	1	630.146	1887.42	3	1886.99	0.4228	1	44.07	0.0034	K	LSSEQAASGVKVDPTTIGK	Y
35	AT2G33800.1	| Symbols: | ribosomal protein S5 family protein | chr2:14300925-14302352 REVERSE	44	32682	1	4.6	8.99	1	1	730.578	1459.14	2	1458.78	0.3655	0	43.82	0.0049	R	IVLEMAGVENALGK	Q	Oxidation (M)	0.00001000000000.0
36	AT2G20190.1	| Symbols: ATCLASP, CLASP | CLASP (CLIP-ASSOCIATED PROTEIN); binding | chr2:8711862-8718813 REVERSE	41	160107	1	0.7	6.72	1	1	554.677	1107.34	2	1106.48	0.8559	0	40.66	0.014	R	SSLEESNDAR	E
37	ATCG00750.1	| Symbols: RPS11 | 30S chloroplast ribosomal protein S11 | chrC:78960-79376 REVERSE	39	15128	1	6.5	12.25	1	1	502.59	1003.17	2	1002.49	0.674	0	38.93	0.021	R	AVVDQGMQR	A
38	AT1G64770.1	| Symbols: NDF2 | NDF2 (NDH-DEPENDENT CYCLIC ELECTRON FLOW 1); carbohydrate binding / catalytic | chr1:24057549-24059415 FORWARD	38	38266	1	4.9	6.38	1	1	641.834	1922.48	3	1921.95	0.5265	1	38.14	0.014	K	AVYNTPPSKFETIDQGR	G
39	AT2G22360.1	| Symbols: | DNAJ heat shock family protein | chr2:9498162-9500459 FORWARD	36	48358	1	3.4	9.25	1	1	750.974	1499.93	2	1499.8	0.1309	0	35.66	0.04	K	VPAGTQPSTTLVMAK	K

## Sheet: gel04
prot_hit_num	prot_acc	prot_desc	prot_score	prot_mass	prot_matches	prot_cover	prot_pi	pep_rank	pep_isbold	pep_exp_mz	pep_exp_mr	pep_exp_z	pep_calc_mr	pep_delta	pep_miss	pep_score	pep_expect	pep_res_before	pep_seq	pep_res_after	pep_var_mod	pep_var_mod_pos		emPAI
1	ATCG00280.1	| Symbols: PSBC | chloroplast gene encoding a CP43 subunit of the photosystem II reaction center. promoter contains a blue-light responsive element. | chrC:33720-35141 FORWARD	380	52063	8	13.1	6.71	1	1	764.688	763.681	1	763.386	0.2943	0	37.71	0.03	R	AAAAGFEK	G
1								1	1	464.907	927.8	2	927.477	0.3223	0	56.9	0.00031	R	GPNGLDLSR	L
1								1	1	713.765	1425.51	2	1425.76	-0.243	0	92.52	8.1e-08	R	LGANVGSAQGPTGLGK	Y
1								1	1	713.987	1425.96	2	1425.76	0.2022	0	69.07	1.6e-05	R	LGANVGSAQGPTGLGK	Y
1								1	1	741.028	1480.04	2	1479.7	0.3389	0	51.68	0.00078	R	SPTGEVIFGGETMR	F
1								1	1	741.378	1480.74	2	1479.7	1.0381	0	94.67	5.6e-08	R	SPTGEVIFGGETMR	F
1								1	1	749.169	1496.32	2	1495.7	0.6249	0	91.48	8e-08	R	SPTGEVIFGGETMR	F	Oxidation (M)	0.00000000000010.0
1								1	1	855.824	1709.63	2	1708.76	0.8745	0	78.64	1.7e-06	R	DQETTGFAWWAGNAR	L			emPAI	0.51
2	ATCG00020.1	| Symbols: PSBA | Encodes chlorophyll binding protein D1, a part of the photosystem II reaction center core | chrC:383-1444 REVERSE	320	39025	9	19	5.12	1	1	560.617	1119.22	2	1118.55	0.6718	1	42.83	0.0076	R	RESESLWGR	F
2								1	1	644.139	1286.26	2	1285.59	0.6732	0	44.99	0.0039	R	ANLGMEVMHER	N
2								1	1	644.197	1286.38	2	1285.59	0.7882	0	65.06	4.1e-05	R	ANLGMEVMHER	N
2								1	1	657.777	1313.54	2	1313.71	-0.1693	0	92.38	1e-07	R	VINTWADIINR	A
2								1	1	658.337	1314.66	2	1313.71	0.9507	0	64.26	7.4e-05	R	VINTWADIINR	A
2								1	1	714.795	1427.58	2	1426.63	0.9459	0	57.9	0.00027	R	FCNWITSTENR	L
2								1	1	730.873	1459.73	2	1458.73	1.0053	0	62.37	0.0001	R	LIFQYASFNNSR	S
2								1	1	750.609	1499.2	2	1498.62	0.5867	0	56.43	0.00025	R	ETTENESANEGYR	F
2								1	1	750.825	1499.64	2	1498.62	1.0185	0	69.98	1.6e-05	R	ETTENESANEGYR	F			emPAI	0.73
3	ATCG00680.1	| Symbols: PSBB | encodes for CP47, subunit of the photosystem II reaction center. | chrC:72371-73897 FORWARD	268	56172	7	15.2	6.4	1	1	528.842	1055.67	2	1054.6	1.0666	0	41.34	0.014	R	TGKPSLDLPK	I
3								1	1	646.031	1290.05	2	1289.66	0.3851	0	67.1	2.6e-05	R	AQLGEIFELDR	A
3								1	1	671.919	1341.82	2	1341.66	0.1653	0	43.67	0.0073	R	QGMFVIPFMTR	L	Oxidation (M)	0.00000000100.0
3								1	1	680.327	1358.64	2	1357.65	0.9866	0	40.82	0.015	R	QGMFVIPFMTR	L	2 Oxidation (M)	0.00100000100.0
3								1	1	743.552	1485.09	2	1484.73	0.3599	0	74.25	4.1e-06	K	LAFYDYIGNNPAK	G
3								1	1	639.698	1916.07	3	1915.98	0.0964	1	93.25	5.7e-08	R	RVSAGLAENQSLSEAWAK	I
3								1	1	962.937	1923.86	2	1922.86	0.9999	0	95.63	3.4e-08	R	YQWDQGYFQQEIYR	R			emPAI	0.57
4	AT1G31330.1	| Symbols: PSAF | PSAF (photosystem I subunit F) | chr1:11215011-11215939 REVERSE	238	24329	7	25.3	9.58	1	1	450.521	899.027	2	898.43	0.5969	1	37.88	0.023	R	RFDNYGK	Y
4								1	1	541.185	1080.36	2	1079.59	0.7696	0	36.83	0.035	R	SYLIAISGEK	K
4								1	1	590.456	1178.9	2	1178.62	0.2732	0	51.53	0.00099	R	GFIWPVAAYR	E
4								1	1	613.274	1224.53	2	1224.71	-0.1749	0	87.05	3.5e-07	K	EIIIDVPLASR	I
4								1	1	613.799	1225.58	2	1224.71	0.8759	0	49.83	0.0018	K	EIIIDVPLASR	I
4								1	1	633.849	1898.53	3	1898.01	0.5109	0	60.46	7.5e-05	K	LYAPESAPALALNAQIEK	T
4								1	1	950.545	1899.07	2	1898.01	1.06	0	99.13	1.4e-08	K	LYAPESAPALALNAQIEK	T			emPAI	1.4
5	AT4G10340.1	| Symbols: LHCB5 | LHCB5 (LIGHT HARVESTING COMPLEX OF PHOTOSYSTEM II 5); chlorophyll binding | chr4:6408200-6409496 FORWARD	233	30195	7	22.9	6	1	1	485.878	969.742	2	969.513	0.2286	0	53.6	0.00064	K	DPEQGALLK	V
5								1	1	575.38	1148.74	2	1148.56	0.1886	0	90.76	1.6e-07	K	AVSETSDELAK	W
5								1	1	576.824	1151.63	2	1150.55	1.0822	0	47.88	0.0031	R	ITNGLDFEDK	L
5								1	1	579.693	1157.37	2	1157.64	-0.2726	0	77.9	2.5e-06	R	IFLPDGLLDR	S
5								1	1	624.868	1247.72	2	1246.65	1.076	0	50.6	0.0018	K	YQAFELIHAR	W
5								1	1	473.611	1417.81	3	1417.77	0.0388	0	50.54	0.0016	K	LHPGGPFDPLGLAK	D
5								1	1	710.453	1418.89	2	1417.77	1.1189	0	54.66	0.00053	K	LHPGGPFDPLGLAK	D			emPAI	1.28
6	AT1G15820.1	| Symbols: LHCB6, CP24 | LHCB6 (LIGHT HARVESTING COMPLEX PSII SUBUNIT 6); chlorophyll binding | chr1:5446685-5447676 REVERSE	228	27505	6	17.1	6.75	1	1	463.343	924.672	2	923.482	1.1892	0	58.03	0.00024	R	EAELIHGR	W
6								1	1	464.684	927.353	2	927.554	-0.2015	1	56.18	0.00047	K	KSWIPAVK	G
6								1	1	532.62	1063.23	2	1063.57	-0.3444	0	44.61	0.0053	R	FFDPLGLAGK	N
6								1	1	533.222	1064.43	2	1063.57	0.8596	0	66.49	4.9e-05	R	FFDPLGLAGK	N
6								1	1	639.931	1916.77	3	1916.83	-0.0592	0	67.4	2.1e-05	K	TAENFANYTGDQGYPGGR	F
6								1	1	959.861	1917.71	2	1916.83	0.8779	0	90.28	9.2e-08	K	TAENFANYTGDQGYPGGR	F			emPAI	0.91
7	AT3G08940.2	| Symbols: LHCB4.2 | LHCB4.2 (light harvesting complex PSII); chlorophyll binding | chr3:2717717-2718665 FORWARD	226	31231	8	24.7	5.85	1	1	507.666	1013.32	2	1012.59	0.725	0	56.72	0.00033	K	AQLQLAEIK	H
7								1	1	531.589	1061.16	2	1060.51	0.648	1	42.87	0.0079	R	NAELDSEKR	L
7								1	1	561.632	1121.25	2	1120.59	0.662	0	59.74	0.00015	K	NLYGEVIGTR	T
7								1	1	703.718	1405.42	2	1404.73	0.6919	0	62.01	7.9e-05	K	FFDPLGLASDPVK	K
7								1	1	767.913	1533.81	2	1532.82	0.987	1	77.23	3.2e-06	K	FFDPLGLASDPVKK	A
7								1	1	794.48	1586.94	2	1585.86	1.0832	0	41.2	0.011	K	TVISDRPLWFPGAK	S
7								1	1	878.81	1755.6	2	1754.86	0.7421	0	51.12	0.00076	K	STPFQPYSEVFGLQR	F
7								1	1	586.23	1755.67	3	1754.86	0.806	0	46.61	0.0025	K	STPFQPYSEVFGLQR	F			emPAI	1.5
8	AT1G29910.1	| Symbols: CAB3, AB180, LHCB1.2 | CAB3 (CHLOROPHYLL A/B BINDING PROTEIN 3); chlorophyll binding | chr1:10472443-10473246 REVERSE	204	28266	10	12	5.29	1	1	491.71	981.406	2	981.524	-0.1187	0	46.37	0.0046	R	ELEVIHSR	W
8								1	1	983.615	982.608	1	982.491	0.1165	0	37.53	0.033	K	FGEAVWFK	A
8								1	1	492.516	983.017	2	982.491	0.5254	0	45.6	0.0033	K	FGEAVWFK	A
8								1	1	492.616	983.218	2	982.491	0.7264	0	45.1	0.0039	K	FGEAVWFK	A
8								1	1	492.639	983.263	2	982.491	0.7714	0	36.85	0.029	K	FGEAVWFK	A
8								1	1	626.917	1251.82	2	1251.67	0.1515	1	53.6	0.00069	R	NRELEVIHSR	W
8								1	1	633.69	1265.36	2	1264.55	0.8174	0	51.72	0.00095	K	GPSGSPWYGSDR	V
8								1	1	746.577	1491.14	2	1491.71	-0.571	1	67.42	2.1e-05	K	GPSGSPWYGSDRVK	Y
8								1	1	498.274	1491.8	3	1491.71	0.0901	1	35.11	0.054	K	GPSGSPWYGSDRVK	Y
8								1	1	747.253	1492.49	2	1491.71	0.7802	1	54.81	0.00043	K	GPSGSPWYGSDRVK	Y			emPAI	1.41
9	AT1G61520.1	| Symbols: LHCA3 | LHCA3; chlorophyll binding | chr1:22700152-22701149 FORWARD	204	29163	6	11.7	8.61	1	1	499.431	996.848	2	996.528	0.3196	0	42.77	0.0067	K	QYFLGLEK	G
9								1	1	646.516	1291.02	2	1290.67	0.3448	0	66.27	3.1e-05	R	WLAYGEIINGR	F
9								1	1	698.004	1393.99	2	1394.63	-0.635	0	68.73	1.6e-05	R	LQDWYNPGSMGK	Q
9								1	1	698.551	1395.09	2	1394.63	0.458	0	66.25	2.7e-05	R	LQDWYNPGSMGK	Q
9								1	1	706.576	1411.14	2	1410.62	0.5141	0	57.46	0.00021	R	LQDWYNPGSMGK	Q	Oxidation (M)	0.000000000100.0
9								1	1	784.756	1567.5	2	1566.72	0.7719	1	58.38	0.00016	R	RLQDWYNPGSMGK	Q	Oxidation (M)	0.0000000000100.0	emPAI	0.84
10	AT5G01530.1	| Symbols: | chlorophyll A-B binding protein CP29 (LHCB4) | chr5:209084-210243 FORWARD	203	31177	7	22.1	5.76	1	1	508.54	1015.06	2	1014.55	0.5188	0	39.98	0.015	K	NLAGDVIGTR	T
10								1	0	531.589	1061.16	2	1060.51	0.648	1	42.87	0.0079	R	NAELDSEKR	L
10								1	1	558.336	1114.66	2	1113.64	1.0185	0	70.74	1.7e-05	K	TAQLQLAEIK	H
10								1	1	710.866	1419.72	2	1418.71	1.0095	0	79.57	1.9e-06	K	FFDPLGLAADPEK	T
10								1	1	851.988	1701.96	2	1700.87	1.0915	1	60.75	0.00011	K	NLAGDVIGTRTEAADAK	S
10								1	0	878.81	1755.6	2	1754.86	0.7421	0	51.12	0.00076	K	STPFQPYSEVFGIQR	F
10								1	0	586.23	1755.67	3	1754.86	0.806	0	46.61	0.0025	K	STPFQPYSEVFGIQR	F			emPAI	1.23
11	ATCG00270.1	| Symbols: PSBD | PSII D2 protein | chrC:32711-33772 FORWARD	198	39750	5	9.1	5.46	1	1	520.75	1039.48	2	1040.6	-1.1132	0	56.75	0.00042	K	NILLNEGIR	A
11								1	1	521.783	1041.55	2	1040.6	0.9538	0	54.44	0.00071	K	NILLNEGIR	A
11								1	1	614.64	1227.26	2	1226.59	0.6715	0	58.11	0.00019	R	AYDFVSQEIR	A
11								1	1	774.277	1546.54	2	1546.68	-0.1429	0	97.87	2.1e-08	R	AAEDPEFETFYTK	N
11								1	1	774.83	1547.64	2	1546.68	0.9621	0	60.64	0.00014	R	AAEDPEFETFYTK	N			emPAI	0.31
12	AT1G03130.1	| Symbols: PSAD-2 | PSAD-2 (photosystem I subunit D-2) | chr1:753528-754142 REVERSE	171	22350	3	12.3	9.78	1	1	588.91	1175.81	2	1174.61	1.193	1	52.74	0.00097	R	KEQCLALGTR	L
12								1	1	826.42	1650.82	2	1649.79	1.0343	0	88.61	2.2e-07	K	EQIFEMPTGGAAIMR	E
12								1	1	842.272	1682.53	2	1681.78	0.7495	0	89.14	1.2e-07	K	EQIFEMPTGGAAIMR	E	2 Oxidation (M)	0.000001000000010.0	emPAI	0.61
13	AT3G46780.1	| Symbols: PTAC16 | PTAC16 (PLASTID TRANSCRIPTIONALLY ACTIVE 16); binding / catalytic | chr3:17228766-17231021 FORWARD	156	54325	4	9.2	8.9	1	1	554.346	1106.68	2	1105.54	1.1363	0	45.85	0.0055	K	DISSGLSWNK	L
13								1	1	627.805	1253.59	2	1252.58	1.0125	0	46.4	0.0041	K	TSLTEDFSPEK	A
13								1	1	661.726	1321.44	2	1320.73	0.7077	0	95.3	4.3e-08	K	VAQTDVAYTLIK	T
13								1	1	677.759	1353.5	2	1352.7	0.798	0	61.92	9.8e-05	R	AGVPDLGAAQDLAR	V			emPAI	0.3
14	ATCG00340.1	| Symbols: PSAB | Encodes the D1 subunit of photosystem I and II reaction centers. | chrC:37375-39579 REVERSE	152	82537	4	5.4	6.89	1	1	660.623	1319.23	2	1319.65	-0.4151	0	78.11	2e-06	R	FSQGLAQDPTTR	R
14								1	1	738.363	1474.71	2	1473.6	1.1125	0	63.29	8.4e-05	K	DFGYSFPCDGPGR	G
14								1	1	493.032	1476.07	3	1475.75	0.3267	1	52.59	0.00067	R	FSQGLAQDPTTRR	I
14								1	1	839.086	1676.16	2	1675.74	0.4129	0	49.53	0.0011	R	DYNPEQNEDNVLAR	M			emPAI	0.19
15	AT2G05070.1	| Symbols: LHCB2.2, LHCB2 | LHCB2.2; chlorophyll binding | chr2:1799436-1800329 REVERSE	135	28659	8	12.1	5.29	1	0	491.71	981.406	2	981.524	-0.1187	0	46.37	0.0046	R	ELEVIHSR	W
15								1	0	983.615	982.608	1	982.491	0.1165	0	37.53	0.033	K	FGEAVWFK	A
15								1	0	492.516	983.017	2	982.491	0.5254	0	45.6	0.0033	K	FGEAVWFK	A
15								1	0	492.616	983.218	2	982.491	0.7264	0	45.1	0.0039	K	FGEAVWFK	A
15								1	0	492.639	983.263	2	982.491	0.7714	0	36.85	0.029	K	FGEAVWFK	A
15								1	0	626.917	1251.82	2	1251.67	0.1515	1	53.6	0.00069	K	NRELEVIHSR	W
15								1	1	544.574	1630.7	3	1630.81	-0.1096	0	45.13	0.0048	K	STPQSIWYGPDRPK	Y
15								1	1	816.754	1631.49	2	1630.81	0.6835	0	40.96	0.0089	K	STPQSIWYGPDRPK	Y			emPAI	1.11
16	AT4G28750.1	| Symbols: PSAE-1 | PSAE-1 (PSA E1 KNOCKOUT); catalytic | chr4:14202951-14203888 REVERSE	134	14958	3	35.7	9.92	1	1	609.359	1216.7	2	1216.56	0.1455	0	66.54	4.4e-05	R	AAEDPAPASSSSK	D
16								1	1	664.865	1327.71	2	1326.68	1.0369	0	84.7	6.3e-07	K	NVGSVVAVDQDPK	T
16								1	1	776.37	2326.09	3	2325.23	0.8547	0	45.9	0.0025	K	DSPAAAAAPDGATATKPKPPPIGPK	R			emPAI	1
17	ATCG00350.1	| Symbols: PSAA | Encodes psaA protein comprising the reaction center for photosystem I along with psaB protein; hydrophobic protein encoded by the chloroplast genome. | chrC:39605-41857 REVERSE	130	83406	7	5.9	6.6	1	1	453.046	904.077	2	904.386	-0.3095	0	47.21	0.0035	R	FPCDGPGR	G
17								1	1	453.786	905.557	2	904.386	1.1705	0	41.91	0.017	R	FPCDGPGR	G
17								1	1	453.793	905.571	2	904.386	1.1845	0	42.52	0.015	R	FPCDGPGR	G
17								1	1	455.12	908.226	2	907.44	0.7857	0	56.83	0.00034	R	YNDLLDR	V
17								1	1	532.107	1062.2	2	1061.52	0.6807	0	45.35	0.0045	K	YSEFLTFR	G
17								1	1	534.937	1067.86	2	1067.63	0.2258	1	43.21	0.0062	K	ILVDRDPIK	T
17								1	1	739.922	1477.83	2	1476.81	1.02	0	49.36	0.002	K	EIPLPHEFILNR	D			emPAI	0.24
18	ATCG01060.1	| Symbols: PSAC | Encodes the PsaC subunit of photosystem I. | chrC:117318-117563 REVERSE	97	9545	2	27.2	6.67	1	1	603.185	1204.35	2	1203.6	0.7512	0	47.21	0.003	R	VYLWHETTR	S
18								1	1	823.888	1645.76	2	1644.71	1.0548	0	82.3	9.2e-07	K	IYDTCIGCTQCVR	A			emPAI	1.03
19	AT3G16000.1	| Symbols: MFP1 | MFP1 (MAR BINDING FILAMENT-LIKE PROTEIN 1); DNA binding | chr3:5431041-5433613 REVERSE	94	82151	3	3.9	5.39	1	1	546.362	1090.71	2	1089.56	1.1533	0	62.91	0.00012	K	AAEETIESLK	N
19								1	1	574.191	1146.37	2	1145.57	0.7992	0	48.72	0.0023	K	NSAIEELNTR	I
19								1	1	678.956	2033.84	3	2033.99	-0.1418	1	50.88	0.00088	R	TQSELDSKNSAIEELNTR	I			emPAI	0.14
20	ATCG00770.1	| Symbols: RPS8 | chloroplast 30S ribosomal protein S8 | chrC:80068-80472 REVERSE	84	15527	1	9	10.94	1	1	631.818	1261.62	2	1260.69	0.9283	0	83.63	9e-07	R	IGSTNITESIVK	I			emPAI	0.25
21	ATCG00560.1	| Symbols: PSBL | PSII L protein | chrC:63804-63920 REVERSE	81	4467	1	36.8	4.53	1	1	808.896	1615.78	2	1614.76	1.0181	0	81.03	1.2e-06	M	TQSNPNEQSVELNR	T			emPAI	1.01
22	AT1G78630.1	| Symbols: emb1473 | emb1473 (embryo defective 1473); structural constituent of ribosome | chr1:29575997-29577406 FORWARD	74	26886	1	4.1	9.93	1	1	548.703	1095.39	2	1094.62	0.771	0	73.97	6.7e-06	R	LASTIANHIR	G			emPAI	0.14
23	AT3G47470.1	| Symbols: LHCA4, CAB4 | LHCA4 (LIGHT-HARVESTING CHLOROPHYLL-PROTEIN COMPLEX I SUBUNIT A4); chlorophyll binding | chr3:17493622-17494773 REVERSE	70	27773	1	4.8	6.22	1	1	658.775	1315.54	2	1314.66	0.8788	0	69.94	1.9e-05	K	NPGSVNQDPIFK	Q			emPAI	0.14
24	AT1G44575.1	| Symbols: NPQ4, PSBS | NPQ4 (NONPHOTOCHEMICAL QUENCHING); chlorophyll binding / xanthophyll binding | chr1:16871768-16873194 FORWARD	65	27990	2	7.9	9.25	1	1	562.746	1123.48	2	1122.57	0.9069	0	45.95	0.0047	K	EQGPLFGFTK	A
24								1	1	609.83	1217.65	2	1216.6	1.0481	0	49.78	0.0022	K	FVDDPPTGLEK	A			emPAI	0.29
25	AT1G54780.1	| Symbols: | thylakoid lumen 18.3 kDa protein | chr1:20439533-20440953 FORWARD	64	31120	1	6	8.81	1	1	818.302	1634.59	2	1633.87	0.7223	0	64.47	4.5e-05	R	LVAAIDGQPDPGGPTVK	D			emPAI	0.12
26	AT1G15980.1	| Symbols: NDF1 | NDF1 (NDH-DEPENDENT CYCLIC ELECTRON FLOW 1) | chr1:5489314-5491199 FORWARD	61	51275	2	4.1	6.49	1	1	496.617	991.22	2	990.517	0.7028	0	36.62	0.037	K	SNCVIIASK	T
26								1	1	523.379	1044.74	2	1043.59	1.1566	0	56.12	0.00048	K	LADIDIGTVK	N			emPAI	0.15
27	AT2G05620.1	| Symbols: PGR5 | PGR5 (proton gradient regulation 5); electron carrier | chr2:2081204-2081687 REVERSE	60	14398	1	8.3	10.66	1	1	586.849	1171.68	2	1170.71	0.9702	0	59.9	0.0002	K	GLFAPLVVVTR	N			emPAI	0.27
28	AT1G65260.1	| Symbols: PTAC4 | PTAC4 (PLASTID TRANSCRIPTIONALLY ACTIVE4) | chr1:24236329-24240428 FORWARD	59	36541	1	3.3	9.18	1	1	587.814	1173.61	2	1172.62	0.9979	0	59.47	0.00025	K	GVVDNLVSNTR	L			emPAI	0.1
29	ATCG00660.1	| Symbols: RPL20 | encodes a chloroplast ribosomal protein L20, a constituent of the large subunit of the ribosomal complex | chrC:68512-68865 REVERSE	59	14211	1	9.4	11.89	1	1	657.894	1313.77	2	1312.63	1.1396	0	58.58	0.00025	R	SCLYTISNDIK	K			emPAI	0.28
30	ATCG00750.1	| Symbols: RPS11 | 30S chloroplast ribosomal protein S11 | chrC:78960-79376 REVERSE	58	15128	1	6.5	12.25	1	1	496.823	991.632	2	990.586	1.0454	0	57.69	0.00041	R	SGILLSFVR	D			emPAI	0.26
31	ATCG00830.1	| Symbols: RPL2.1 | encodes a chloroplast ribosomal protein L2, a constituent of the large subunit of the ribosomal complex | chrC:84337-85843 REVERSE	57	30131	1	6.2	10.85	1	1	866.901	1731.79	2	1730.84	0.9496	0	57.19	0.00027	K	NCSATVGQVGNVGVNQK	S			emPAI	0.13
32	AT4G12800.1	| Symbols: PSAL | PSAL (photosystem I subunit L) | chr4:7521469-7522493 FORWARD	54	23094	1	5.9	9.85	1	1	729.751	1457.49	2	1456.69	0.7922	0	54.27	0.00048	K	QPDQLQTADGWAK	F			emPAI	0.17
33	AT1G35680.1	| Symbols: | 50S ribosomal protein L21, chloroplast / CL21 (RPL21) | chr1:13208777-13210246 FORWARD	53	24195	2	9.1	9.32	1	1	490.857	979.7	2	978.529	1.1709	0	35.63	0.049	R	QYIVFPGR	Y
33								1	1	672.705	1343.39	2	1342.67	0.722	0	48.92	0.0017	K	DANVDDQIVLNK	V			emPAI	0.34
34	AT4G27440.1	| Symbols: PORB | PORB (PROTOCHLOROPHYLLIDE OXIDOREDUCTASE B); oxidoreductase/ protochlorophyllide reductase | chr4:13725648-13727107 FORWARD	53	43560	1	3	9.23	1	1	629.881	1257.75	2	1256.7	1.0492	0	52.98	0.00098	R	LAQVVSDPSLTK	S			emPAI	0.09
35	AT5G54270.1	| Symbols: LHCB3, LHCB3*1 | LHCB3 (LIGHT-HARVESTING CHLOROPHYLL B-BINDING PROTEIN 3); structural molecule | chr5:22038424-22039383 FORWARD	50	28745	1	3.8	4.96	1	1	648.206	1294.4	2	1293.68	0.7211	1	49.65	0.0015	R	VDFKEPVWFK	A			emPAI	0.13
36	ATCG01070.1	| Symbols: NDHE | NADH dehydrogenase ND4L | chrC:117804-118109 REVERSE	47	11395	1	8.9	8.74	1	1	515.972	1029.93	2	1029.58	0.347	0	47.26	0.0028	R	INQSTLLNK	-			emPAI	0.35
37	AT1G55670.1	| Symbols: PSAG | PSAG (PHOTOSYSTEM I SUBUNIT G) | chr1:20802874-20803356 REVERSE	40	17075	1	5	9.57	1	1	553.114	1104.21	2	1103.56	0.6584	0	40.43	0.014	R	FVFFNFQR	E			emPAI	0.23
38	AT5G60520.1	| Symbols: | late embryogenesis abundant protein-related / LEA protein-related | chr5:24331787-24332947 REVERSE	40	38494	1	3.8	8.61	1	1	466.538	1396.59	3	1396.57	0.0234	0	40.37	0.015	K	TGVPMPMMGGEDK	Y	3 Oxidation (M)	0.0000101100000.0	emPAI	0.1
39	AT1G30380.1	| Symbols: PSAK | PSAK (photosystem I subunit K) | chr1:10722325-10723013 FORWARD	40	13312	1	6.9	10.52	1	1	467.001	931.987	2	931.487	0.4991	0	40.17	0.016	R	FGLAPSANR	K			emPAI	0.3
40	AT1G68830.1	| Symbols: STN7 | STN7 (Stt7 homolog STN7); kinase/ protein kinase | chr1:25872654-25875473 REVERSE	40	63554	1	1.8	9.37	1	1	597.844	1193.67	2	1192.58	1.0902	0	39.68	0.02	R	SDSNLIQFNR	Q			emPAI	0.06
41	AT5G23060.1	| Symbols: CaS | CaS (Calcium sensing receptor) | chr5:7736760-7738412 REVERSE	39	41374	1	2.8	9.42	1	1	554.845	1107.67	2	1106.56	1.1141	0	39.14	0.024	K	LASPAFSEASK	K			emPAI	0.09
42	AT2G39470.1	| Symbols: PPL2 | PPL2 (PsbP-like protein 2); calcium ion binding | chr2:16476335-16477653 FORWARD	38	27174	1	4.2	8.89	1	1	551.297	1100.58	2	1099.62	0.9561	0	38	0.034	K	QLQVVADSLK	I			emPAI	0.14
43	AT5G43750.1	| Symbols: | unknown protein | chr5:17580100-17581145 REVERSE	37	23902	1	8	4.56	1	1	681.983	2042.93	3	2041.87	1.0584	0	36.81	0.024	K	YGYYDGAHTYYEGEVQK	G			emPAI	0.16
44	ATCG00710.1	| Symbols: PSBH | Encodes a 8 kD phosphoprotein that is a component of the photosystem II oxygen evolving core. Its exact molecular function has not been determined but it may play a role in mediating electron transfer between the secondary quinone	36	7697	1	15.1	6.02	1	1	631.96	1261.91	2	1260.71	1.1979	0	36.5	0.034	K	LLKPLNSEYGK	V			emPAI	0.54

## Sheet: gdl05
prot_hit_num	prot_acc	prot_desc	prot_score	prot_mass	prot_matches	prot_cover	prot_pi	pep_rank	pep_isbold	pep_exp_mz	pep_exp_mr	pep_exp_z	pep_calc_mr	pep_delta	pep_miss	pep_score	pep_expect	pep_res_before	pep_seq	pep_res_after	pep_var_mod	pep_var_mod_pos
1	ATCG00020.1	| Symbols: PSBA | Encodes chlorophyll binding protein D1, a part of the photosystem II reaction center core | chrC:383-1444 REVERSE	300	39025	7	13.3	5.12	1	1	644.335	1286.65	2	1285.59	1.0641	0	74.36	7.1e-06	R	ANLGMEVMHER	N
1								1	1	652.174	1302.33	2	1301.59	0.748	0	36.34	0.03	R	ANLGMEVMHER	N	Oxidation (M)	0.00000001000.0
1								1	1	657.739	1313.46	2	1313.71	-0.2465	0	100.98	1.2e-08	R	VINTWADIINR	A
1								1	1	658.354	1314.69	2	1313.71	0.9835	0	67.71	3.3e-05	R	VINTWADIINR	A
1								1	1	730.841	1459.67	2	1458.73	0.9423	0	61.01	0.00014	R	LIFQYASFNNSR	S
1								1	1	750.291	1498.57	2	1498.62	-0.0505	0	77.65	2.3e-06	R	ETTENESANEGYR	F
1								1	1	750.819	1499.62	2	1498.62	1.0057	0	64.62	5.5e-05	R	ETTENESANEGYR	F
2	ATCG00280.1	| Symbols: PSBC | chloroplast gene encoding a CP43 subunit of the photosystem II reaction center. promoter contains a blue-light responsive element. | chrC:33720-35141 FORWARD	299	52063	7	14.8	6.71	1	1	464.626	927.237	2	927.477	-0.2407	0	36.2	0.034	R	GPNGLDLSR	L
2								1	1	713.795	1425.57	2	1425.76	-0.1828	0	73.76	6.7e-06	R	LGANVGSAQGPTGLGK	Y
2								1	1	714.36	1426.71	2	1425.76	0.9482	0	57.31	0.00032	R	LGANVGSAQGPTGLGK	Y
2								1	1	714.385	1426.76	2	1425.76	0.998	0	68.14	2.7e-05	R	LGANVGSAQGPTGLGK	Y
2								1	1	740.817	1479.62	2	1479.7	-0.0839	0	59.94	0.00016	R	SPTGEVIFGGETMR	F
2								1	1	855.746	1709.48	2	1708.76	0.7185	0	98.78	1.3e-08	R	DQETTGFAWWAGNAR	L
2								1	1	910.829	1819.64	2	1818.88	0.7606	1	62.53	5.5e-05	K	GIDRDFEPVLSMTPLN	-	Oxidation (M)	0.0000000000010000.0
3	AT1G31330.1	| Symbols: PSAF | PSAF (photosystem I subunit F) | chr1:11215011-11215939 REVERSE	260	24329	6	20.8	9.58	1	1	450.621	899.227	2	898.43	0.7969	1	37.21	0.029	R	RFDNYGK	Y
3								1	1	590.24	1178.46	2	1178.62	-0.1588	0	63.26	9.3e-05	R	GFIWPVAAYR	E
3								1	1	613.423	1224.83	2	1224.71	0.1231	0	87.15	2.7e-07	K	EIIIDVPLASR	I
3								1	1	613.945	1225.88	2	1224.71	1.1681	0	47.43	0.0023	K	EIIIDVPLASR	I
3								1	1	633.789	1898.34	3	1898.01	0.33	0	77.42	1.5e-06	K	LYAPESAPALALNAQIEK	T
3								1	1	950.293	1898.57	2	1898.01	0.557	0	99.86	8.6e-09	K	LYAPESAPALALNAQIEK	T
4	ATCG00680.1	| Symbols: PSBB | encodes for CP47, subunit of the photosystem II reaction center. | chrC:72371-73897 FORWARD	218	56172	7	9.8	6.4	1	1	604.17	1206.32	2	1205.65	0.6732	0	55.48	0.00041	R	VHTVVLNDPGR	L
4								1	1	646.009	1290	2	1289.66	0.3423	0	62.58	7.4e-05	R	AQLGEIFELDR	A
4								1	1	664.055	1326.09	2	1325.66	0.4324	0	59.39	0.00014	R	QGMFVIPFMTR	L
4								1	1	672.379	1342.74	2	1341.66	1.0865	0	50.38	0.0017	R	QGMFVIPFMTR	L	Oxidation (M)	0.00100000000.0
4								1	1	680.04	1358.07	2	1357.65	0.4136	0	37.09	0.024	R	QGMFVIPFMTR	L	2 Oxidation (M)	0.00100000100.0
4								1	1	743.878	1485.74	2	1484.73	1.0109	0	70.73	1.4e-05	K	LAFYDYIGNNPAK	G
4								1	1	852.776	1703.54	2	1702.93	0.6125	1	71.01	7.7e-06	R	AQLGEIFELDRATLK	S
5	ATCG01090.1	| Symbols: NDHI | Encodes subunit of the chloroplast NAD(P)H dehydrogenase complex | chrC:119244-119762 REVERSE	211	20586	5	26.2	7.51	1	1	584.006	1166	2	1165.5	0.4936	0	48.32	0.0018	K	CIACEVCVR	V
5								1	1	712.126	1422.24	2	1421.72	0.5144	0	55.95	0.00031	R	LPMSVIDDYTIR	T
5								1	1	714.905	1427.79	2	1426.73	1.0632	0	74.77	5.8e-06	R	HELNYNQIALGR	L
5								1	1	720.102	1438.19	2	1437.72	0.4725	0	80.8	9.4e-07	R	LPMSVIDDYTIR	T	Oxidation (M)	0.001000000000.0
5								1	1	721.276	1440.54	2	1439.75	0.7896	0	72.06	9e-06	R	VCPIDLPVVDWK	L
6	AT1G15820.1	| Symbols: LHCB6, CP24 | LHCB6 (LIGHT HARVESTING COMPLEX PSII SUBUNIT 6); chlorophyll binding | chr1:5446685-5447676 REVERSE	190	27505	5	19	6.75	1	1	465.369	928.724	2	927.554	1.1695	1	42.11	0.011	K	KSWIPAVK	G
6								1	1	532.918	1063.82	2	1063.57	0.2506	0	58.16	0.00024	R	FFDPLGLAGK	N
6								1	1	799.343	1596.67	2	1595.75	0.9249	1	51.43	0.0011	R	DGVYEPDFEKLER	L
6								1	1	640.183	1917.53	3	1916.83	0.6968	0	59.68	9.4e-05	K	TAENFANYTGDQGYPGGR	F
6								1	1	959.984	1917.95	2	1916.83	1.1237	0	96.12	3.2e-08	K	TAENFANYTGDQGYPGGR	F
7	AT1G15980.1	| Symbols: NDF1 | NDF1 (NDH-DEPENDENT CYCLIC ELECTRON FLOW 1) | chr1:5489314-5491199 FORWARD	166	51275	7	15.4	6.49	1	1	496.499	990.983	2	990.517	0.4658	0	47.47	0.003	K	SNCVIIASK	T
7								1	1	541.169	1080.32	2	1079.56	0.7628	1	38.11	0.024	R	GKQTYELNK	N
7								1	1	548.426	1094.84	2	1094.56	0.2721	0	37.73	0.022	K	LFVPYAEEK	S
7								1	1	560.851	1119.69	2	1118.53	1.1549	0	44.33	0.0079	R	YYDMVLSTK	L
7								1	1	574.817	1147.62	2	1146.58	1.0428	0	76.18	5.2e-06	K	GDADSLLSLEK	W
7								1	1	645.901	1289.79	2	1289.72	0.0648	0	53.42	0.00086	K	GYTVELASLPLK	I
7								1	1	673.39	1344.76	2	1343.71	1.0561	0	54.25	0.00073	K	FIVIHGIESDSK	A
8	ATCG01060.1	| Symbols: PSAC | Encodes the PsaC subunit of photosystem I. | chrC:117318-117563 REVERSE	141	9545	3	33.3	6.67	1	1	771.74	1541.46	2	1540.66	0.7998	0	66.09	2.6e-05	R	CESACPTDFLSVR	V
8								1	1	823.779	1645.54	2	1644.71	0.837	0	81.52	7.8e-07	K	IYDTCIGCTQCVR	A
8								1	1	566.82	1697.44	3	1696.77	0.6726	1	48.01	0.0015	K	RCESACPTDFLSVR	V
9	AT1G61520.1	| Symbols: LHCA3 | LHCA3; chlorophyll binding | chr1:22700152-22701149 FORWARD	141	29163	5	20.9	8.61	1	1	499.343	996.671	2	996.528	0.1426	0	41.03	0.013	K	QYFLGLEK	G
9								1	1	646.692	1291.37	2	1290.67	0.6976	0	54.95	0.00044	R	WLAYGEIINGR	F
9								1	1	698.776	1395.54	2	1394.63	0.909	0	42.55	0.0088	R	LQDWYNPGSMGK	Q
9								1	1	706.724	1411.43	2	1410.62	0.8089	0	56.88	0.00025	R	LQDWYNPGSMGK	Q	Oxidation (M)	0.000000000100.0
9								1	1	865.75	2594.23	3	2593.26	0.9695	1	61.37	6.8e-05	K	GLAGSGNPAYPGGPFFNPLGFGKDEK	S
10	AT4G10340.1	| Symbols: LHCB5 | LHCB5 (LIGHT HARVESTING COMPLEX OF PHOTOSYSTEM II 5); chlorophyll binding | chr4:6408200-6409496 FORWARD	139	30195	4	11.8	6	1	1	576.622	1151.23	2	1150.55	0.6792	0	52.78	0.00068	R	ITNGLDFEDK	L
10								1	1	579.534	1157.05	2	1157.64	-0.5906	0	72.98	6.8e-06	R	IFLPDGLLDR	S
10								1	1	580.254	1158.49	2	1157.64	0.8484	0	36.51	0.048	R	IFLPDGLLDR	S
10								1	1	750.173	1498.33	2	1497.67	0.6608	0	75.13	3.2e-06	K	YGANCGPEAVWFK	T
11	AT1G64770.1	| Symbols: NDF2 | NDF2 (NDH-DEPENDENT CYCLIC ELECTRON FLOW 1); carbohydrate binding / catalytic | chr1:24057549-24059415 FORWARD	138	38266	4	16.7	6.38	1	1	677.689	1353.36	2	1352.73	0.6337	0	62.45	6.8e-05	R	GGVGVVIVNGEEPK	G
11								1	1	719.997	1437.98	2	1437.66	0.3228	0	55.17	0.00038	K	GGSSVISGCDWSVK	D
11								1	1	754.811	1507.61	2	1506.74	0.869	0	62.21	9.2e-05	K	FSESNNIPMVELK	V
11								1	1	641.659	1921.96	3	1921.95	0.0024	1	49.25	0.0016	K	AVYNTPPSKFETIDQGR	G
12	AT5G01530.1	| Symbols: | chlorophyll A-B binding protein CP29 (LHCB4) | chr5:209084-210243 FORWARD	128	31177	4	13.1	5.76	1	1	508.61	1015.21	2	1014.55	0.6598	0	49.73	0.0016	K	NLAGDVIGTR	T
12								1	1	710.892	1419.77	2	1418.71	1.0607	0	56.69	0.00037	K	FFDPLGLAADPEK	T
12								1	1	586.21	1755.61	3	1754.86	0.7457	0	38.9	0.013	K	STPFQPYSEVFGIQR	F
12								1	1	878.837	1755.66	2	1754.86	0.7961	0	70.33	1e-05	K	STPFQPYSEVFGIQR	F
13	AT5G21430.1	| Symbols: | DNAJ heat shock N-terminal domain-containing protein | chr5:7222294-7223400 FORWARD	125	24593	1	11	5.07	1	1	1176.94	2351.87	2	2351.02	0.8426	0	125.33	2.2e-11	R	NSSEVSAEAETEGGSSTAVDEAPK	E
14	ATCG00270.1	| Symbols: PSBD | PSII D2 protein | chrC:32711-33772 FORWARD	120	39750	2	6.5	5.46	1	1	614.456	1226.9	2	1226.59	0.3037	0	71.93	8.5e-06	R	AYDFVSQEIR	A
14								1	1	774.609	1547.2	2	1546.68	0.5199	0	75.69	3e-06	R	AAEDPEFETFYTK	N
15	ATCG00340.1	| Symbols: PSAB | Encodes the D1 subunit of photosystem I and II reaction centers. | chrC:37375-39579 REVERSE	117	82537	3	5.3	6.89	1	1	661.362	1320.71	2	1319.65	1.0629	0	50.55	0.0017	R	FSQGLAQDPTTR	R
15								1	1	738.32	1474.63	2	1473.6	1.0275	0	65.68	4.7e-05	K	DFGYSFPCDGPGR	G
15								1	1	839.143	1676.27	2	1675.74	0.5281	0	61.63	6.9e-05	R	DYNPEQNEDNVLAR	M
16	AT1G45474.1	| Symbols: LHCA5 | LHCA5; pigment binding | chr1:17179353-17180439 FORWARD	115	27784	3	9	6.66	1	1	606.532	1211.05	2	1210.64	0.4043	0	42.5	0.0069	K	TIIQTLFTSTS	-
16								1	1	665.523	1329.03	2	1328.61	0.4246	0	75.63	3.5e-06	R	YMDFVSPGSQAK	E
16								1	1	673.765	1345.51	2	1344.6	0.9126	0	54.71	0.0006	R	YMDFVSPGSQAK	E	Oxidation (M)	0.010000000000.0
17	AT2G39470.1	| Symbols: PPL2 | PPL2 (PsbP-like protein 2); calcium ion binding | chr2:16476335-16477653 FORWARD	114	27174	4	13.9	8.89	1	1	517.207	1032.4	2	1032.57	-0.1728	0	38.33	0.035	R	YLQLQNVR	V
17								1	1	614.864	1227.71	2	1227.72	-0.006	1	48.2	0.0028	K	KQLQVVADSLK	I
17								1	1	785.254	1568.49	2	1567.77	0.7224	0	67.53	2e-05	K	FAAPNQVATIYDMK	E
17								1	1	793.454	1584.89	2	1583.77	1.1285	0	42.69	0.0085	K	FAAPNQVATIYDMK	E	Oxidation (M)	0.00000000000010.0
18	AT2G20260.1	| Symbols: PSAE-2 | PSAE-2 (photosystem I subunit E-2); catalytic | chr2:8736780-8737644 FORWARD	105	15180	2	26.2	9.94	1	1	664.553	1327.09	2	1326.68	0.4139	0	86.87	2.5e-07	K	NVGSVVAVDQDPK	T
18								1	1	1138.91	2275.8	2	2275.05	0.7543	0	47.69	0.0013	R	AAEDTPPATASSDSSSTTAAAAPAK	V
19	AT4G28750.1	| Symbols: PSAE-1 | PSAE-1 (PSA E1 KNOCKOUT); catalytic | chr4:14202951-14203888 REVERSE	95	14958	2	26.6	9.92	1	0	664.553	1327.09	2	1326.68	0.4139	0	86.87	2.5e-07	K	NVGSVVAVDQDPK	T
19								1	1	776.181	2325.52	3	2325.23	0.2877	0	39.15	0.0082	K	DSPAAAAAPDGATATKPKPPPIGPK	R
20	AT3G08940.2	| Symbols: LHCB4.2 | LHCB4.2 (light harvesting complex PSII); chlorophyll binding | chr3:2717717-2718665 FORWARD	94	31231	3	10.1	5.85	1	1	512.206	1533.6	3	1532.82	0.7729	1	43.93	0.0063	K	FFDPLGLASDPVKK	A
20								1	0	586.21	1755.61	3	1754.86	0.7457	0	38.9	0.013	K	STPFQPYSEVFGLQR	F
20								1	0	878.837	1755.66	2	1754.86	0.7961	0	70.33	1e-05	K	STPFQPYSEVFGLQR	F
21	AT3G01440.1	| Symbols: | oxygen evolving enhancer 3 (PsbQ) family protein | chr3:168478-169407 FORWARD	87	24880	3	12.7	7.67	1	1	512.324	1022.63	2	1021.54	1.0894	0	47.36	0.0039	K	GVYVADIGTK	G
21								1	1	514.845	1027.68	2	1026.55	1.1301	0	42.54	0.011	K	QPLTDLANR	L
21								1	1	568.936	1135.86	2	1135.61	0.2509	0	60.9	0.00011	K	FLLQEVMTR	M
22	AT2G05070.1	| Symbols: LHCB2.2, LHCB2 | LHCB2.2; chlorophyll binding | chr2:1799436-1800329 REVERSE	84	28659	5	11.3	5.29	1	1	491.972	981.93	2	982.491	-0.5616	0	49.21	0.0016	K	FGEAVWFK	A
22								1	1	492.213	982.412	2	981.524	0.8873	0	35.27	0.054	R	ELEVIHSR	W
22								1	1	492.387	982.76	2	982.491	0.2684	0	35.25	0.039	K	FGEAVWFK	A
22								1	1	492.574	983.134	2	982.491	0.6424	0	40.88	0.0099	K	FGEAVWFK	A
22								1	1	816.854	1631.69	2	1630.81	0.8823	0	51.06	0.0012	K	STPQSIWYGPDRPK	Y
23	AT3G47470.1	| Symbols: LHCA4, CAB4 | LHCA4 (LIGHT-HARVESTING CHLOROPHYLL-PROTEIN COMPLEX I SUBUNIT A4); chlorophyll binding | chr3:17493622-17494773 REVERSE	82	27773	2	10.4	6.22	1	1	658.54	1315.06	2	1314.66	0.408	0	53.78	0.00055	K	NPGSVNQDPIFK	Q
23								1	1	788.31	1574.61	2	1573.81	0.7918	0	57.33	0.00026	K	IGIINVPEWYDAGK	E
24	AT1G29910.1	| Symbols: CAB3, AB180, LHCB1.2 | CAB3 (CHLOROPHYLL A/B BINDING PROTEIN 3); chlorophyll binding | chr1:10472443-10473246 REVERSE	76	28266	5	11.2	5.29	1	0	491.972	981.93	2	982.491	-0.5616	0	49.21	0.0016	K	FGEAVWFK	A
24								1	0	492.213	982.412	2	981.524	0.8873	0	35.27	0.054	R	ELEVIHSR	W
24								1	0	492.387	982.76	2	982.491	0.2684	0	35.25	0.039	K	FGEAVWFK	A
24								1	0	492.574	983.134	2	982.491	0.6424	0	40.88	0.0099	K	FGEAVWFK	A
24								1	1	747.285	1492.55	2	1491.71	0.8442	1	46.11	0.0037	K	GPSGSPWYGSDRVK	Y
25	AT3G46780.1	| Symbols: PTAC16 | PTAC16 (PLASTID TRANSCRIPTIONALLY ACTIVE 16); binding / catalytic | chr3:17228766-17231021 FORWARD	75	54325	2	4.3	8.9	1	1	471.849	941.683	2	941.566	0.1169	0	53.12	0.00083	R	IAQTLLQR	G
25								1	1	677.847	1353.68	2	1352.7	0.974	0	53	0.00088	R	AGVPDLGAAQDLAR	V
26	ATCG00420.1	| Symbols: NDHJ | Encodes NADH dehydrogenase subunit J. Its transcription is increased upon sulfur depletion. | chrC:48677-49153 REVERSE	73	18660	1	8.9	6.51	1	1	826.984	1651.95	2	1650.79	1.1604	0	72.76	7.7e-06	R	IEYGVNQAEEVCIK	V
27	ATCG00430.1	| Symbols: PSBG | Encodes a protein which was originally thought to be part of photosystem II but its wheat homolog was later shown to encode for subunit K of NADH dehydrogenase. | chrC:49257-49934 REVERSE	69	25635	3	9.3	9.17	1	1	534.932	1067.85	2	1067.52	0.3239	0	42.84	0.0069	K	SPVSSHELVN	-
27								1	1	567.619	1133.22	2	1133.54	-0.3198	0	43.02	0.0072	R	LYEQMPEPK	Y
27								1	1	680.835	1359.66	2	1358.68	0.9726	1	45.3	0.0054	K	YKSPVSSHELVN	-
28	AT1G44575.2	| Symbols: NPQ4, PSBS | NPQ4 (NONPHOTOCHEMICAL QUENCHING); chlorophyll binding / xanthophyll binding | chr1:16871768-16872548 FORWARD	65	22081	2	9.3	9.64	1	1	453.567	905.119	2	904.477	0.642	0	46.39	0.0041	K	ANELFVGR	V
28								1	1	609.877	1217.74	2	1216.6	1.1421	0	54.55	0.00071	K	FVDDPPTGLEK	A
29	AT1G14150.1	| Symbols: | oxygen evolving enhancer 3 (PsbQ) family protein | chr1:4839885-4840632 FORWARD	61	22257	1	5.3	8.8	1	1	679.373	1356.73	2	1355.63	1.1024	0	60.72	0.00015	K	VYESYLYYEK	T
30	ATCG00350.1	| Symbols: PSAA | Encodes psaA protein comprising the reaction center for photosystem I along with psaB protein; hydrophobic protein encoded by the chloroplast genome. | chrC:39605-41857 REVERSE	60	83406	3	3.2	6.6	1	1	453.799	905.584	2	904.386	1.1975	0	46.07	0.0066	R	FPCDGPGR	G
30								1	1	455.297	908.58	2	907.44	1.1397	0	43.32	0.0099	R	YNDLLDR	V
30								1	1	534.739	1067.46	2	1067.63	-0.1702	1	39.92	0.02	K	ILVDRDPIK	T
31	AT5G58260.1	| Symbols: | Encodes subunit NDH-N of NAD(P)H:plastoquinone dehydrogenase complex (Ndh complex) present in the thylakoid membrane of chloroplasts. This subunit is thought to be required for Ndh complex assembly. | chr5:23561075-23561929 REVERSE	59	23668	2	9.1	9.43	1	1	553.211	1104.41	2	1103.52	0.8884	0	46.37	0.0048	R	VIAECGNWR	K
31								1	1	557.699	1113.38	2	1112.66	0.7235	0	42.36	0.0094	K	GLVVWVLEAK	V
32	ATCG01070.1	| Symbols: NDHE | NADH dehydrogenase ND4L | chrC:117804-118109 REVERSE	59	11395	1	8.9	8.74	1	1	516.069	1030.12	2	1029.58	0.541	0	58.51	0.00021	R	INQSTLLNK	-
33	AT4G12800.1	| Symbols: PSAL | PSAL (photosystem I subunit L) | chr4:7521469-7522493 FORWARD	58	23094	1	5.9	9.85	1	1	729.551	1457.09	2	1456.69	0.3922	0	57.69	0.00019	K	QPDQLQTADGWAK	F
34	AT1G55670.1	| Symbols: PSAG | PSAG (PHOTOSYSTEM I SUBUNIT G) | chr1:20802874-20803356 REVERSE	57	17075	2	11.3	9.57	1	1	486.185	970.355	2	969.488	0.8667	0	40.31	0.017	K	QGLPEQNGK	T
34								1	1	524.619	1047.22	2	1046.44	0.7819	0	52.01	0.001	K	THFEAGDDR	A
35	AT1G52230.1	| Symbols: PSAH2, PSAH-2, PSI-H | PSAH2 (PHOTOSYSTEM I SUBUNIT H2) | chr1:19454902-19455508 FORWARD	56	15264	1	7.6	9.9	1	1	653.814	1305.61	2	1304.64	0.9695	0	56.46	0.00044	K	FFETFAAPFTK	R
36	AT4G27440.1	| Symbols: PORB | PORB (PROTOCHLOROPHYLLIDE OXIDOREDUCTASE B); oxidoreductase/ protochlorophyllide reductase | chr4:13725648-13727107 FORWARD	55	43560	1	3	9.23	1	1	629.862	1257.71	2	1256.7	1.011	0	55.29	0.00059	R	LAQVVSDPSLTK	S
37	ATCG01110.1	| Symbols: NDHH | Encodes the 49KDa plastid NAD(P)H dehydrogenase subunit H protein. Its transcription is regulated by an ndhF-specific plastid sigma factor, SIG4. | chrC:122011-123192 REVERSE	53	45644	2	2.3	5.4	1	1	519.624	1037.23	2	1036.51	0.7218	0	41.03	0.011	R	LSEMTESIK	I
37								1	1	527.815	1053.62	2	1052.51	1.1099	0	44.78	0.0063	R	LSEMTESIK	I	Oxidation (M)	0.000100000.0
38	AT2G05620.1	| Symbols: PGR5 | PGR5 (proton gradient regulation 5); electron carrier | chr2:2081204-2081687 REVERSE	52	14398	1	8.3	10.66	1	1	586.777	1171.54	2	1170.71	0.8264	0	52.02	0.0013	K	GLFAPLVVVTR	N
39	AT3G54890.1	| Symbols: LHCA1 | LHCA1; chlorophyll binding | chr3:20339706-20340922 REVERSE	48	26150	1	4.1	6.21	1	1	668.323	1334.63	2	1333.64	0.987	1	47.6	0.0035	R	YKESELIHCR	W
40	AT4G02770.1	| Symbols: PSAD-1 | PSAD-1 (photosystem I subunit D-1) | chr4:1229247-1229873 REVERSE	47	22641	2	10.1	9.78	1	1	524.796	1047.58	2	1046.52	1.059	0	39.54	0.026	K	EQCLALGTR	L
40								1	1	652.383	1302.75	2	1301.64	1.1144	1	43.33	0.0089	K	DGVYPEKANPGR	E
41	AT5G43750.1	| Symbols: | unknown protein | chr5:17580100-17581145 REVERSE	46	23902	1	8	4.56	1	1	681.632	2041.87	3	2041.87	0.0042	0	45.67	0.0031	K	YGYYDGAHTYYEGEVQK	G
42	ATCG00580.1	| Symbols: PSBE | PSII cytochrome b559. There have been many speculations about the function of Cyt b559, but the most favored at present is that it plays a protective role by acting as an electron acceptor or electron donor under conditions when el	46	9391	1	10.8	4.83	1	1	478.305	954.596	2	953.566	1.0298	0	45.5	0.0053	R	QGIPLITGR	F
43	AT1G70760.1	| Symbols: CRR23 | CRR23 ((chlororespiratory reduction 23) | chr1:26687267-26688201 FORWARD	44	22119	1	6.8	9.46	1	1	757.367	1512.72	2	1511.73	0.9942	0	44.15	0.0061	K	NPWDKPTDPDSIK	N
44	AT1G68830.1	| Symbols: STN7 | STN7 (Stt7 homolog STN7); kinase/ protein kinase | chr1:25872654-25875473 REVERSE	44	63554	1	1.8	9.37	1	1	597.859	1193.7	2	1192.58	1.1202	0	43.73	0.0079	R	SDSNLIQFNR	Q
45	ATCG01010.1	| Symbols: NDHF | Chloroplast encoded NADH dehydrogenase unit. | chrC:110398-112638 REVERSE	42	85696	1	1.6	9.02	1	1	655.194	1308.37	2	1307.66	0.7161	0	42.17	0.0082	K	SQNMILMGGLTK	H	Oxidation (M)	0.000000100000.0
46	AT2G29140.1	| Symbols: APUM3 | APUM3 (Arabidopsis Pumilio 3); RNA binding / binding | chr2:12531392-12535060 FORWARD	40	106547	1	1	5.8	1	1	536.792	1071.57	2	1070.61	0.9605	1	39.69	0.023	R	VEKLVAAGER	R
47	AT3G50820.1	| Symbols: PSBO2, PSBO-2, OEC33 | PSBO2 (PHOTOSYSTEM II SUBUNIT O-2); oxygen evolving/ poly(U) binding | chr3:18891008-18892311 REVERSE	39	35226	1	5.1	5.92	1	1	782.343	1562.67	2	1561.75	0.9224	0	38.83	0.021	R	GGSTGYDNAVALPAGGR	G

## Sheet: gel06
prot_hit_num	prot_acc	prot_desc	prot_score	prot_mass	prot_matches	prot_cover	prot_pi	pep_rank	pep_isbold	pep_exp_mz	pep_exp_mr	pep_exp_z	pep_calc_mr	pep_delta	pep_miss	pep_score	pep_expect	pep_res_before	pep_seq	pep_res_after	pep_var_mod	pep_var_mod_pos
1	ATCG00280.1	| Symbols: PSBC | chloroplast gene encoding a CP43 subunit of the photosystem II reaction center. promoter contains a blue-light responsive element. | chrC:33720-35141 FORWARD	198	52063	7	8.2	6.71	1	1	464.757	927.5	2	927.477	0.0223	0	46.8	0.0043	R	GPNGLDLSR	L
1								1	1	713.963	1425.91	2	1425.76	0.154	0	49.08	0.0018	R	LGANVGSAQGPTGLGK	Y
1								1	1	714.48	1426.95	2	1425.76	1.1882	0	47.09	0.0027	R	LGANVGSAQGPTGLGK	Y
1								1	1	740.835	1479.66	2	1479.7	-0.0471	0	38.82	0.022	R	SPTGEVIFGGETMR	F
1								1	1	741.435	1480.86	2	1479.7	1.1531	0	66.05	3.9e-05	R	SPTGEVIFGGETMR	F
1								1	1	499.635	1495.88	3	1495.7	0.184	0	42.37	0.0091	R	SPTGEVIFGGETMR	F	Oxidation (M)	0.00000000000010.0
1								1	1	749.373	1496.73	2	1495.7	1.0331	0	72.27	9.7e-06	R	SPTGEVIFGGETMR	F	Oxidation (M)	0.00000000000010.0
2	ATCG00680.1	| Symbols: PSBB | encodes for CP47, subunit of the photosystem II reaction center. | chrC:72371-73897 FORWARD	193	56172	5	9.1	6.4	1	1	604.371	1206.73	2	1205.65	1.0762	0	68.41	2.9e-05	R	VHTVVLNDPGR	L
2								1	1	646.22	1290.43	2	1289.66	0.7643	0	68.5	2.2e-05	R	AQLGEIFELDR	A
2								1	1	680.25	1358.48	2	1357.65	0.8324	0	43.57	0.0064	R	QGMFVIPFMTR	L	2 Oxidation (M)	0.00100000100.0
2								1	1	743.292	1484.57	2	1484.73	-0.1611	0	77.77	2.4e-06	K	LAFYDYIGNNPAK	G
2								1	1	743.821	1485.63	2	1484.73	0.8969	0	65.63	4.4e-05	K	LAFYDYIGNNPAK	G
3	ATCG00270.1	| Symbols: PSBD | PSII D2 protein | chrC:32711-33772 FORWARD	188	39750	4	9.1	5.46	1	1	521.532	1041.05	2	1040.6	0.452	0	51.13	0.00096	K	NILLNEGIR	A
3								1	1	614.104	1226.19	2	1226.59	-0.3993	0	81.99	7.2e-07	R	AYDFVSQEIR	A
3								1	1	614.718	1227.42	2	1226.59	0.8285	0	67.74	2.5e-05	R	AYDFVSQEIR	A
3								1	1	774.577	1547.14	2	1546.68	0.4561	0	83.08	5.5e-07	R	AAEDPEFETFYTK	N
4	ATCG00020.1	| Symbols: PSBA | Encodes chlorophyll binding protein D1, a part of the photosystem II reaction center core | chrC:383-1444 REVERSE	178	39025	5	13.3	5.12	1	1	644.142	1286.27	2	1285.59	0.6792	0	64.87	4e-05	R	ANLGMEVMHER	N
4								1	1	651.616	1301.22	2	1301.59	-0.368	0	37.06	0.025	R	ANLGMEVMHER	N	Oxidation (M)	0.00000001000.0
4								1	1	658.429	1314.84	2	1313.71	1.1335	0	67.38	3.2e-05	R	VINTWADIINR	A
4								1	1	730.794	1459.57	2	1458.73	0.8483	0	62.06	0.0001	R	LIFQYASFNNSR	S
4								1	1	750.846	1499.68	2	1498.62	1.0607	0	61.14	0.00013	R	ETTENESANEGYR	F
5	ATCG00340.1	| Symbols: PSAB | Encodes the D1 subunit of photosystem I and II reaction centers. | chrC:37375-39579 REVERSE	175	82537	5	7.4	6.89	1	1	660.496	1318.98	2	1319.65	-0.6691	0	52.37	0.00075	R	FSQGLAQDPTTR	R
5								1	1	738.212	1474.41	2	1473.6	0.8105	0	65.74	3.2e-05	K	DFGYSFPCDGPGR	G
5								1	1	493.232	1476.67	3	1475.75	0.9267	1	41.74	0.012	R	FSQGLAQDPTTRR	I
5								1	1	537.83	1610.47	3	1609.93	0.5381	1	68.1	1.7e-05	R	WKDKPVALSIVQAR	L
5								1	1	839.316	1676.62	2	1675.74	0.8731	0	69.94	1.2e-05	R	DYNPEQNEDNVLAR	M
6	AT1G31330.1	| Symbols: PSAF | PSAF (photosystem I subunit F) | chr1:11215011-11215939 REVERSE	165	24329	4	17.6	9.58	1	1	541.211	1080.41	2	1079.59	0.8216	0	41.02	0.015	R	SYLIAISGEK	K
6								1	1	613.098	1224.18	2	1224.71	-0.5269	0	74.36	4.6e-06	K	EIIIDVPLASR	I
6								1	1	613.729	1225.44	2	1224.71	0.7361	0	51.92	0.00098	K	EIIIDVPLASR	I
6								1	1	950.423	1898.83	2	1898.01	0.817	0	82.92	6.1e-07	K	LYAPESAPALALNAQIEK	T
7	AT5G01530.1	| Symbols: | chlorophyll A-B binding protein CP29 (LHCB4) | chr5:209084-210243 FORWARD	162	31177	5	19	5.76	1	1	508.664	1015.31	2	1014.55	0.7668	0	45.84	0.0046	K	NLAGDVIGTR	T
7								1	1	558.227	1114.44	2	1113.64	0.7995	0	43.6	0.0085	K	TAQLQLAEIK	H
7								1	1	710.766	1419.52	2	1418.71	0.8087	0	73.26	6.8e-06	K	FFDPLGLAADPEK	T
7								1	1	851.985	1701.95	2	1700.87	1.0855	1	59.43	0.00015	K	NLAGDVIGTRTEAADAK	S
7								1	1	878.874	1755.73	2	1754.86	0.8709	0	53.12	0.00063	K	STPFQPYSEVFGIQR	F
8	AT4G10340.1	| Symbols: LHCB5 | LHCB5 (LIGHT HARVESTING COMPLEX OF PHOTOSYSTEM II 5); chlorophyll binding | chr4:6408200-6409496 FORWARD	146	30195	5	16.1	6	1	1	575.46	1148.9	2	1148.56	0.3488	0	68.75	1.9e-05	K	AVSETSDELAK	W
8								1	1	576.675	1151.33	2	1150.55	0.7842	0	64.56	5e-05	R	ITNGLDFEDK	L
8								1	1	579.757	1157.5	2	1157.64	-0.1456	0	63.78	8.7e-05	R	IFLPDGLLDR	S
8								1	1	580.366	1158.72	2	1157.64	1.0724	0	44.57	0.0074	R	IFLPDGLLDR	S
8								1	1	473.74	1418.2	3	1417.77	0.4279	0	33.27	0.057	K	LHPGGPFDPLGLAK	D
9	AT4G28750.1	| Symbols: PSAE-1 | PSAE-1 (PSA E1 KNOCKOUT); catalytic | chr4:14202951-14203888 REVERSE	118	14958	3	35.7	9.92	1	1	609.679	1217.34	2	1216.56	0.7865	0	50.43	0.0013	R	AAEDPAPASSSSK	D
9								1	1	664.823	1327.63	2	1326.68	0.9527	0	84.17	7.1e-07	K	NVGSVVAVDQDPK	T
9								1	1	776.286	2325.84	3	2325.23	0.6039	0	42.31	0.0042	K	DSPAAAAAPDGATATKPKPPPIGPK	R
10	AT1G03130.1	| Symbols: PSAD-2 | PSAD-2 (photosystem I subunit D-2) | chr1:753528-754142 REVERSE	104	22350	3	16.7	9.78	1	1	529.996	1057.98	2	1057.51	0.4698	1	42.13	0.0089	K	FTGKQSYDL	-
10								1	1	588.886	1175.76	2	1174.61	1.145	1	56.8	0.00043	R	KEQCLALGTR	L
10								1	1	826.081	1650.15	2	1649.79	0.3563	0	65.34	3.2e-05	K	EQIFEMPTGGAAIMR	E
11	AT1G61520.1	| Symbols: LHCA3 | LHCA3; chlorophyll binding | chr1:22700152-22701149 FORWARD	100	29163	3	11.4	8.61	1	1	499.333	996.652	2	996.528	0.1236	0	49.08	0.0022	K	QYFLGLEK	G
11								1	1	646.871	1291.73	2	1290.67	1.0548	0	66.56	4.2e-05	R	WLAYGEIINGR	F
11								1	1	698.787	1395.56	2	1394.63	0.93	0	50.5	0.0014	R	LQDWYNPGSMGK	Q
12	AT2G20260.1	| Symbols: PSAE-2 | PSAE-2 (photosystem I subunit E-2); catalytic | chr2:8736780-8737644 FORWARD	95	15180	2	29.7	9.94	1	0	664.823	1327.63	2	1326.68	0.9527	0	84.17	7.1e-07	K	NVGSVVAVDQDPK	T
12								1	1	914.772	2741.29	3	2741.34	-0.0407	1	42.68	0.0044	R	AAEDTPPATASSDSSSTTAAAAPAKVPAAK	A
13	ATCG01060.1	| Symbols: PSAC | Encodes the PsaC subunit of photosystem I. | chrC:117318-117563 REVERSE	89	9545	2	27.2	6.67	1	1	603.203	1204.39	2	1203.6	0.787	0	43.94	0.007	R	VYLWHETTR	S
13								1	1	823.801	1645.59	2	1644.71	0.881	0	74.15	4.6e-06	K	IYDTCIGCTQCVR	A
14	AT4G12800.1	| Symbols: PSAL | PSAL (photosystem I subunit L) | chr4:7521469-7522493 FORWARD	79	23094	2	12.8	9.85	1	1	729.685	1457.36	2	1456.69	0.6612	0	55.35	0.00033	K	QPDQLQTADGWAK	F
14								1	1	764.606	1527.2	2	1526.79	0.4028	0	48.76	0.0014	K	EGEPSIAPSLTLTGR	K
15	AT3G08940.1	| Symbols: LHCB4.2 | LHCB4.2 (light harvesting complex PSII); chlorophyll binding | chr3:2717717-2718400 FORWARD	75	25157	2	11	7.71	1	1	561.875	1121.73	2	1120.59	1.147	0	51.42	0.0013	K	NLYGEVIGTR	T
15								1	0	878.874	1755.73	2	1754.86	0.8709	0	53.12	0.00063	K	STPFQPYSEVFGLQR	F
16	ATCG00350.1	| Symbols: PSAA | Encodes psaA protein comprising the reaction center for photosystem I along with psaB protein; hydrophobic protein encoded by the chloroplast genome. | chrC:39605-41857 REVERSE	74	83406	3	3.5	6.6	1	1	453.705	905.395	2	904.386	1.0085	0	46.54	0.0059	R	FPCDGPGR	G
16								1	1	532.349	1062.68	2	1061.52	1.1657	0	49.9	0.0023	K	YSEFLTFR	G
16								1	1	542.335	1082.66	2	1081.57	1.0888	0	45.17	0.0056	R	TNWGIGHGIK	D
17	AT3G47470.1	| Symbols: LHCA4, CAB4 | LHCA4 (LIGHT-HARVESTING CHLOROPHYLL-PROTEIN COMPLEX I SUBUNIT A4); chlorophyll binding | chr3:17493622-17494773 REVERSE	64	27773	1	4.8	6.22	1	1	658.854	1315.69	2	1314.66	1.0358	0	64.37	7.2e-05	K	NPGSVNQDPIFK	Q
18	AT3G54890.1	| Symbols: LHCA1 | LHCA1; chlorophyll binding | chr3:20339706-20340922 REVERSE	63	26150	2	5.8	6.21	1	1	686.818	1371.62	2	1370.65	0.9712	0	57.06	0.00036	K	YPGGAFDPLGYSK	D
18								1	1	500.766	1499.28	3	1498.75	0.53	1	37.14	0.021	K	KYPGGAFDPLGYSK	D
19	AT1G15820.1	| Symbols: LHCB6, CP24 | LHCB6 (LIGHT HARVESTING COMPLEX PSII SUBUNIT 6); chlorophyll binding | chr1:5446685-5447676 REVERSE	62	27505	2	8.9	6.75	1	1	532.79	1063.57	2	1063.57	-0.0044	0	61.54	0.00016	R	FFDPLGLAGK	N
19								1	1	533.176	1596.51	3	1595.75	0.76	1	33.39	0.05	R	DGVYEPDFEKLER	L
20	AT1G55670.1	| Symbols: PSAG | PSAG (PHOTOSYSTEM I SUBUNIT G) | chr1:20802874-20803356 REVERSE	57	17075	1	5.6	9.57	1	1	524.381	1046.75	2	1046.44	0.3061	0	57.29	0.00037	K	THFEAGDDR	A
21	AT3G14590.1	| Symbols: NTMC2TYPE6.2, NTMC2T6.2 | NTMC2T6.2; LOCATED IN: chloroplast; CONTAINS InterPro DOMAIN/s: C2 membrane targeting protein (InterPro:IPR018029), C2 calcium/lipid-binding region, CaLB (InterPro:IPR008973), C2 calcium-dependent membrane target	56	78638	1	1.4	8.53	1	1	507.348	1012.68	2	1011.49	1.1943	0	56.03	0.00043	K	GSFSSVVSDK	S
22	AT3G46780.1	| Symbols: PTAC16 | PTAC16 (PLASTID TRANSCRIPTIONALLY ACTIVE 16); binding / catalytic | chr3:17228766-17231021 FORWARD	53	54325	1	2.7	8.9	1	1	677.567	1353.12	2	1352.7	0.4148	0	53.43	0.00054	R	AGVPDLGAAQDLAR	V
23	ATCG00580.1	| Symbols: PSBE | PSII cytochrome b559. There have been many speculations about the function of Cyt b559, but the most favored at present is that it plays a protective role by acting as an electron acceptor or electron donor under conditions when el	49	9391	1	10.8	4.83	1	1	478.337	954.66	2	953.566	1.0938	0	48.56	0.0024	R	QGIPLITGR	F
24	AT2G05620.1	| Symbols: PGR5 | PGR5 (proton gradient regulation 5); electron carrier | chr2:2081204-2081687 REVERSE	48	14398	1	8.3	10.66	1	1	586.836	1171.66	2	1170.71	0.9454	0	48.39	0.0029	K	GLFAPLVVVTR	N
25	ATCG00800.1	| Symbols: | encodes a chloroplast ribosomal protein S3, a constituent of the small subunit of the ribosomal complex | chrC:82826-83482 REVERSE	48	25344	1	4.1	9.51	1	1	471.871	941.728	2	940.545	1.1822	0	47.84	0.0026	K	GIQVQIAGR	I
26	ATCG01070.1	| Symbols: NDHE | NADH dehydrogenase ND4L | chrC:117804-118109 REVERSE	46	11395	1	8.9	8.74	1	1	516.106	1030.2	2	1029.58	0.6158	0	46.31	0.0035	R	INQSTLLNK	-
27	AT2G39470.1	| Symbols: PPL2 | PPL2 (PsbP-like protein 2); calcium ion binding | chr2:16476335-16477653 FORWARD	45	27174	2	7.6	8.89	1	1	517.815	1033.62	2	1032.57	1.0442	0	36.92	0.047	R	YLQLQNVR	V
27								1	1	551.249	1100.48	2	1099.62	0.8591	0	40.78	0.018	K	QLQVVADSLK	I
28	AT1G44575.2	| Symbols: NPQ4, PSBS | NPQ4 (NONPHOTOCHEMICAL QUENCHING); chlorophyll binding / xanthophyll binding | chr1:16871768-16872548 FORWARD	39	22081	1	3.9	9.64	1	1	453.783	905.552	2	904.477	1.075	0	38.92	0.034	K	ANELFVGR	V
29	AT5G17320.1	| Symbols: HDG9 | HDG9 (HOMEODOMAIN GLABROUS 9); DNA binding / sequence-specific DNA binding / transcription factor | chr5:5703380-5707637 REVERSE	38	81644	1	1	7.31	1	1	730.929	729.922	1	729.377	0.5448	0	38.08	0.032	K	ADNAALR	A
30	AT5G23060.1	| Symbols: CaS | CaS (Calcium sensing receptor) | chr5:7736760-7738412 REVERSE	38	41374	1	2.8	9.42	1	1	554.487	1106.96	2	1106.56	0.3979	0	37.71	0.024	K	LASPAFSEASK	K
31	AT1G29910.1	| Symbols: CAB3, AB180, LHCB1.2 | CAB3 (CHLOROPHYLL A/B BINDING PROTEIN 3); chlorophyll binding | chr1:10472443-10473246 REVERSE	38	28266	1	3	5.29	1	1	492.39	982.766	2	982.491	0.2744	0	37.68	0.022	K	FGEAVWFK	A
32	AT3G04910.1	| Symbols: WNK1, ZIK4, ATWNK1 | WNK1 (WITH NO LYSINE (K) 1); kinase/ protein kinase/ protein serine/threonine kinase | chr3:1355084-1358057 FORWARD	37	81183	1	0.9	5.02	1	1	770.772	769.765	1	769.427	0.3379	1	37.15	0.026	K	HKNIMK	F
33	AT1G05790.1	| Symbols: | lipase class 3 family protein | chr1:1733039-1737365 FORWARD	37	78094	1	0.9	5.6	1	1	652.737	651.73	1	651.359	0.3706	0	36.86	0.027	R	FLSASK	R
34	AT5G60250.1	| Symbols: | zinc finger (C3HC4-type RING finger) family protein | chr5:24252226-24254710 FORWARD	37	75016	1	1.7	6.38	1	1	609.908	1217.8	2	1216.61	1.1929	0	36.71	0.04	K	LHPEPPADDVK	L
35	AT4G17250.1	| Symbols: | unknown protein | chr4:9671104-9673329 FORWARD	36	85256	1	1.6	8.87	1	1	450.647	1348.92	3	1348.67	0.255	0	36.24	0.032	K	LSLDLNTSMPSR	Q	Oxidation (M)	0.000000001000.0

## Sheet: gel07
prot_hit_num	prot_acc	prot_desc	prot_score	prot_mass	prot_matches	prot_cover	prot_pi	pep_rank	pep_isbold	pep_exp_mz	pep_exp_mr	pep_exp_z	pep_calc_mr	pep_delta	pep_miss	pep_score	pep_expect	pep_res_before	pep_seq	pep_res_after	pep_var_mod	pep_var_mod_pos
1	ATCG00680.1	| Symbols: PSBB | encodes for CP47, subunit of the photosystem II reaction center. | chrC:72371-73897 FORWARD	710	56172	16	21.3	6.4	1	1	604.277	1206.54	2	1205.65	0.8872	0	67.58	3.6e-05	R	VHTVVLNDPGR	L
1								1	1	646.374	1290.73	2	1289.66	1.0713	0	72.72	1.1e-05	R	AQLGEIFELDR	A
1								1	1	663.817	1325.62	2	1325.66	-0.0428	0	67.14	3.5e-05	R	QGMFVIPFMTR	L
1								1	1	664.344	1326.67	2	1325.66	1.0104	0	42.78	0.0096	R	QGMFVIPFMTR	L
1								1	1	671.858	1341.7	2	1341.66	0.0445	0	51.52	0.0013	R	QGMFVIPFMTR	L	Oxidation (M)	0.00000000100.0
1								1	1	680.341	1358.67	2	1357.65	1.0144	0	41.93	0.012	R	QGMFVIPFMTR	L	2 Oxidation (M)	0.00100000100.0
1								1	1	724.36	1446.7	2	1445.76	0.9422	1	47.59	0.0032	R	RAQLGEIFELDR	A
1								1	1	743.565	1485.12	2	1484.73	0.3859	0	77.59	1.9e-06	K	LAFYDYIGNNPAK	G
1								1	1	852.659	1703.3	2	1702.93	0.3785	1	79.82	9.7e-07	R	AQLGEIFELDRATLK	S
1								1	1	881.468	1760.92	2	1759.87	1.0468	0	70.83	1.2e-05	R	VSAGLAENQSLSEAWAK	I
1								1	1	639.702	1916.08	3	1915.98	0.1084	1	78.73	1.6e-06	R	RVSAGLAENQSLSEAWAK	I
1								1	1	959.57	1917.13	2	1915.98	1.1507	1	78.79	1.5e-06	R	RVSAGLAENQSLSEAWAK	I
1								1	1	962.571	1923.13	2	1922.86	0.2691	0	111.98	7.3e-10	R	YQWDQGYFQQEIYR	R
1								1	1	651.934	1952.78	3	1952	0.7762	1	45.37	0.0031	K	IPEKLAFYDYIGNNPAK	G
1								1	1	977.527	1953.04	2	1952	1.0355	1	110.96	9.7e-10	K	IPEKLAFYDYIGNNPAK	G
1								1	1	724.809	2171.41	3	2171.02	0.3848	0	98.48	1.1e-08	R	AGSMDNGDGIAVGWLGHPVFR	N	Oxidation (M)	0.000100000000000000000.0
2	ATCG00280.1	| Symbols: PSBC | chloroplast gene encoding a CP43 subunit of the photosystem II reaction center. promoter contains a blue-light responsive element. | chrC:33720-35141 FORWARD	665	52063	19	20.9	6.71	1	1	763.967	762.96	1	763.386	-0.4267	0	53.12	0.00097	R	AAAAGFEK	G
2								1	1	464.735	927.456	2	927.477	-0.0217	0	70.83	1.7e-05	R	GPNGLDLSR	L
2								1	1	465.335	928.656	2	927.477	1.1783	0	48.17	0.0032	R	GPNGLDLSR	L
2								1	1	491.623	981.231	2	980.544	0.6863	0	36.9	0.03	R	APWLEPLR	G
2								1	1	600.673	1199.33	2	1198.61	0.7214	1	38.46	0.02	K	KDIQPWQER	R
2								1	1	682.422	1362.83	2	1361.65	1.1751	0	37.42	0.032	R	DFEPVLSMTPLN	-
2								1	1	690.387	1378.76	2	1377.65	1.111	0	57.5	0.00032	R	DFEPVLSMTPLN	-	Oxidation (M)	0.000000010000.0
2								1	1	713.627	1425.24	2	1425.76	-0.518	0	80.25	1.1e-06	R	LGANVGSAQGPTGLGK	Y
2								1	1	714.289	1426.56	2	1425.76	0.8062	0	74.32	5.8e-06	R	LGANVGSAQGPTGLGK	Y
2								1	1	714.358	1426.7	2	1425.76	0.9442	0	71.61	1.2e-05	R	LGANVGSAQGPTGLGK	Y
2								1	1	740.725	1479.43	2	1479.7	-0.2679	0	77.15	2.3e-06	R	SPTGEVIFGGETMR	F
2								1	1	741.271	1480.53	2	1479.7	0.8241	0	77.87	2.2e-06	R	SPTGEVIFGGETMR	F
2								1	1	748.691	1495.37	2	1495.7	-0.3309	0	101.34	8.2e-09	R	SPTGEVIFGGETMR	F	Oxidation (M)	0.00000000000010.0
2								1	1	499.969	1496.89	3	1495.7	1.189	0	52.75	0.00082	R	SPTGEVIFGGETMR	F	Oxidation (M)	0.00000000000010.0
2								1	1	749.451	1496.89	2	1495.7	1.1891	0	77.99	2.5e-06	R	SPTGEVIFGGETMR	F	Oxidation (M)	0.00000000000010.0
2								1	1	855.904	1709.79	2	1708.76	1.0345	0	86.13	3.6e-07	R	DQETTGFAWWAGNAR	L
2								1	1	902.862	1803.71	2	1802.89	0.8214	1	57.02	0.00023	K	GIDRDFEPVLSMTPLN	-
2								1	1	910.762	1819.51	2	1818.88	0.6266	1	56.3	0.00021	K	GIDRDFEPVLSMTPLN	-	Oxidation (M)	0.0000000000010000.0
2								1	1	669.753	2006.24	3	2005.04	1.1963	1	32.72	0.049	R	LGANVGSAQGPTGLGKYLMR	S	Oxidation (M)	0.00000000000000000010.0
3	ATCG00020.1	| Symbols: PSBA | Encodes chlorophyll binding protein D1, a part of the photosystem II reaction center core | chrC:383-1444 REVERSE	416	39025	11	19	5.12	1	1	482.165	962.315	2	962.446	-0.1311	0	45.74	0.0061	R	ESESLWGR	F
3								1	1	560.859	1119.7	2	1118.55	1.1558	1	40.43	0.019	R	RESESLWGR	F
3								1	1	644.004	1285.99	2	1285.59	0.4032	0	38.86	0.016	R	ANLGMEVMHER	N
3								1	1	644.146	1286.28	2	1285.59	0.6862	0	71.72	8.3e-06	R	ANLGMEVMHER	N
3								1	1	652.067	1302.12	2	1301.59	0.534	0	55.72	0.00034	R	ANLGMEVMHER	N	Oxidation (M)	0.00000001000.0
3								1	1	652.365	1302.72	2	1301.59	1.1302	0	55.57	0.00054	R	ANLGMEVMHER	N	Oxidation (M)	0.00001000000.0
3								1	1	657.69	1313.36	2	1313.71	-0.3445	0	92.32	7.5e-08	R	VINTWADIINR	A
3								1	1	714.811	1427.61	2	1426.63	0.9779	0	84.2	6.5e-07	R	FCNWITSTENR	L
3								1	1	730.421	1458.83	2	1458.73	0.1021	0	80.87	1.4e-06	R	LIFQYASFNNSR	S
3								1	1	750.443	1498.87	2	1498.62	0.2537	0	79.55	1.7e-06	R	ETTENESANEGYR	F
3								1	1	750.872	1499.73	2	1498.62	1.1115	0	74.45	6.1e-06	R	ETTENESANEGYR	F
4	AT5G01530.1	| Symbols: | chlorophyll A-B binding protein CP29 (LHCB4) | chr5:209084-210243 FORWARD	391	31177	11	22.1	5.76	1	1	508.648	1015.28	2	1014.55	0.7358	0	47.16	0.0031	K	NLAGDVIGTR	T
4								1	1	531.808	1061.6	2	1060.51	1.086	1	41.3	0.017	R	NAELDSEKR	L
4								1	1	531.818	1061.62	2	1060.51	1.106	1	46.52	0.005	R	NAELDSEKR	L
4								1	1	557.753	1113.49	2	1113.64	-0.1475	0	75.54	5.4e-06	K	TAQLQLAEIK	H
4								1	1	558.261	1114.51	2	1113.64	0.8685	0	71.25	1.5e-05	K	TAQLQLAEIK	H
4								1	1	710.069	1418.12	2	1418.71	-0.5843	0	104.99	3.8e-09	K	FFDPLGLAADPEK	T
4								1	1	710.937	1419.86	2	1418.71	1.1515	0	53.42	0.00074	K	FFDPLGLAADPEK	T
4								1	1	710.939	1419.86	2	1418.71	1.1547	0	65.5	4.6e-05	K	FFDPLGLAADPEK	T
4								1	1	851.678	1701.34	2	1700.87	0.4715	1	80.36	8.6e-07	K	NLAGDVIGTRTEAADAK	S
4								1	1	878.912	1755.81	2	1754.86	0.9471	0	42.9	0.0071	K	STPFQPYSEVFGIQR	F
4								1	1	878.936	1755.86	2	1754.86	0.9941	0	68.3	2.1e-05	K	STPFQPYSEVFGIQR	F
5	AT4G10340.1	| Symbols: LHCB5 | LHCB5 (LIGHT HARVESTING COMPLEX OF PHOTOSYSTEM II 5); chlorophyll binding | chr4:6408200-6409496 FORWARD	380	30195	13	28.2	6	1	1	485.689	969.364	2	969.513	-0.1494	0	72.44	1e-05	K	DPEQGALLK	V
5								1	1	486.324	970.633	2	969.513	1.1196	0	47.76	0.0033	K	DPEQGALLK	V
5								1	1	575.304	1148.59	2	1148.56	0.0376	0	70.09	2.1e-05	K	AVSETSDELAK	W
5								1	1	575.628	1149.24	2	1148.56	0.6848	0	54.42	0.00051	K	AVSETSDELAK	W
5								1	1	576.748	1151.48	2	1150.55	0.9312	0	62.76	9.8e-05	R	ITNGLDFEDK	L
5								1	1	576.751	1151.49	2	1150.55	0.9372	0	39.8	0.02	R	ITNGLDFEDK	L
5								1	1	579.777	1157.54	2	1157.64	-0.1046	0	76.61	4.6e-06	R	IFLPDGLLDR	S
5								1	1	580.346	1158.68	2	1157.64	1.0322	0	37.52	0.038	R	IFLPDGLLDR	S
5								1	1	624.855	1247.7	2	1246.65	1.05	0	57.56	0.00037	K	YQAFELIHAR	W
5								1	1	683.449	1364.88	2	1363.68	1.1998	1	57.7	0.00027	K	SKAVSETSDELAK	W
5								1	1	473.645	1417.91	3	1417.77	0.142	0	55.86	0.00041	K	LHPGGPFDPLGLAK	D
5								1	1	710.371	1418.73	2	1417.77	0.9551	0	41.88	0.011	K	LHPGGPFDPLGLAK	D
5								1	1	750.284	1498.55	2	1497.67	0.8828	0	92.39	7.5e-08	K	YGANCGPEAVWFK	T
6	AT1G15820.1	| Symbols: LHCB6, CP24 | LHCB6 (LIGHT HARVESTING COMPLEX PSII SUBUNIT 6); chlorophyll binding | chr1:5446685-5447676 REVERSE	350	27505	10	19	6.75	1	1	464.764	927.513	2	927.554	-0.0415	1	38.63	0.028	K	KSWIPAVK	G
6								1	1	532.498	1062.98	2	1063.57	-0.5894	0	41.57	0.01	R	FFDPLGLAGK	N
6								1	1	532.552	1063.09	2	1063.57	-0.4804	0	54.36	0.00055	R	FFDPLGLAGK	N
6								1	1	532.942	1063.87	2	1063.57	0.2994	0	47.23	0.0029	R	FFDPLGLAGK	N
6								1	1	533.346	1064.68	2	1063.57	1.1076	0	51.4	0.0016	R	FFDPLGLAGK	N
6								1	1	533.388	1064.76	2	1063.57	1.1916	0	44.42	0.0061	R	FFDPLGLAGK	N
6								1	1	799.42	1596.83	2	1595.75	1.0791	1	47.52	0.0028	R	DGVYEPDFEKLER	L
6								1	1	639.847	1916.52	3	1916.83	-0.3082	0	68.46	1.2e-05	K	TAENFANYTGDQGYPGGR	F
6								1	1	959.594	1917.17	2	1916.83	0.3439	0	115.77	2.8e-10	K	TAENFANYTGDQGYPGGR	F
6								1	1	959.917	1917.82	2	1916.83	0.9899	0	86.94	2.5e-07	K	TAENFANYTGDQGYPGGR	F
7	AT3G08940.2	| Symbols: LHCB4.2 | LHCB4.2 (light harvesting complex PSII); chlorophyll binding | chr3:2717717-2718665 FORWARD	292	31231	12	27.2	5.85	1	1	507.536	1013.06	2	1012.59	0.466	0	44.21	0.005	K	AQLQLAEIK	H
7								1	0	531.808	1061.6	2	1060.51	1.086	1	41.3	0.017	R	NAELDSEKR	L
7								1	0	531.818	1061.62	2	1060.51	1.106	1	46.52	0.005	R	NAELDSEKR	L
7								1	1	561.724	1121.43	2	1120.59	0.8462	0	67.67	3.4e-05	K	NLYGEVIGTR	T
7								1	1	571.862	1141.71	2	1140.69	1.022	1	40.22	0.018	K	KAQLQLAEIK	H
7								1	1	703.78	1405.55	2	1404.73	0.8169	0	75.69	4.5e-06	K	FFDPLGLASDPVK	K
7								1	1	512.076	1533.21	3	1532.82	0.382	1	42.4	0.0065	K	FFDPLGLASDPVKK	A
7								1	1	767.939	1533.86	2	1532.82	1.0398	1	66.62	3.7e-05	K	FFDPLGLASDPVKK	A
7								1	1	794.356	1586.7	2	1585.86	0.8352	0	39.69	0.017	K	TVISDRPLWFPGAK	S
7								1	0	878.912	1755.81	2	1754.86	0.9471	0	42.9	0.0071	K	STPFQPYSEVFGLQR	F
7								1	0	878.936	1755.86	2	1754.86	0.9941	0	68.3	2.1e-05	K	STPFQPYSEVFGLQR	F
7								1	1	621.563	1861.67	3	1860.96	0.7105	1	49.18	0.0012	K	NLYGEVIGTRTEAVDPK	S
8	AT1G29910.1	| Symbols: CAB3, AB180, LHCB1.2 | CAB3 (CHLOROPHYLL A/B BINDING PROTEIN 3); chlorophyll binding | chr1:10472443-10473246 REVERSE	271	28266	16	12	5.29	1	1	491.631	981.248	2	981.524	-0.2767	0	57.11	0.00029	R	ELEVIHSR	W
8								1	1	492.031	982.047	2	982.491	-0.4446	0	49.33	0.0015	K	FGEAVWFK	A
8								1	1	492.17	982.325	2	981.524	0.8003	0	36.53	0.036	R	ELEVIHSR	W
8								1	1	983.53	982.523	1	982.491	0.0315	0	35.35	0.055	K	FGEAVWFK	A
8								1	1	492.37	982.726	2	982.491	0.2344	0	36.68	0.03	K	FGEAVWFK	A
8								1	1	492.538	983.062	2	982.491	0.5704	0	33.01	0.061	K	FGEAVWFK	A
8								1	1	492.566	983.117	2	982.491	0.6254	0	37.33	0.022	K	FGEAVWFK	A
8								1	1	492.594	983.173	2	982.491	0.6814	0	46.87	0.0025	K	FGEAVWFK	A
8								1	1	492.726	983.437	2	982.491	0.9454	0	44.59	0.0067	K	FGEAVWFK	A
8								1	1	492.755	983.495	2	982.491	1.0034	0	39.93	0.02	K	FGEAVWFK	A
8								1	1	492.838	983.662	2	982.491	1.1704	0	45.21	0.0053	K	FGEAVWFK	A
8								1	1	626.904	1251.79	2	1251.67	0.1245	1	53.58	0.00075	R	NRELEVIHSR	W
8								1	1	633.039	1264.06	2	1264.55	-0.4834	0	61.44	9.4e-05	K	GPSGSPWYGSDR	V
8								1	1	633.609	1265.2	2	1264.55	0.6566	0	46.25	0.0032	K	GPSGSPWYGSDR	V
8								1	1	747.127	1492.24	2	1491.71	0.529	1	62.16	7.1e-05	K	GPSGSPWYGSDRVK	Y
8								1	1	747.395	1492.77	2	1491.71	1.0642	1	50.53	0.0015	K	GPSGSPWYGSDRVK	Y
9	ATCG00270.1	| Symbols: PSBD | PSII D2 protein | chrC:32711-33772 FORWARD	244	39750	6	15.3	5.46	1	1	520.963	1039.91	2	1040.6	-0.6872	0	61.65	8.8e-05	K	NILLNEGIR	A
9								1	1	521.765	1041.51	2	1040.6	0.9168	0	44.65	0.0067	K	NILLNEGIR	A
9								1	1	614.195	1226.38	2	1226.59	-0.2173	0	71.86	8.5e-06	R	AYDFVSQEIR	A
9								1	1	614.722	1227.43	2	1226.59	0.8357	0	61.57	0.00011	R	AYDFVSQEIR	A
9								1	1	774.467	1546.92	2	1546.68	0.2371	0	108.39	2.3e-09	R	AAEDPEFETFYTK	N
9								1	1	869.953	2606.84	3	2606.26	0.579	0	50.55	0.00052	R	AWMAAQDQPHENLIFPEEVLPR	G	Oxidation (M)	0.0010000000000000000000.0
10	AT2G34430.1	| Symbols: LHB1B1, LHCB1.4 | LHB1B1; chlorophyll binding | chr2:14524818-14525618 FORWARD	188	28209	13	13.2	5.15	1	0	491.631	981.248	2	981.524	-0.2767	0	57.11	0.00029	R	ELEVIHSR	W
10								1	0	492.031	982.047	2	982.491	-0.4446	0	49.33	0.0015	K	FGEAVWFK	A
10								1	0	492.17	982.325	2	981.524	0.8003	0	36.53	0.036	R	ELEVIHSR	W
10								1	0	983.53	982.523	1	982.491	0.0315	0	35.35	0.055	K	FGEAVWFK	A
10								1	0	492.37	982.726	2	982.491	0.2344	0	36.68	0.03	K	FGEAVWFK	A
10								1	0	492.538	983.062	2	982.491	0.5704	0	33.01	0.061	K	FGEAVWFK	A
10								1	0	492.566	983.117	2	982.491	0.6254	0	37.33	0.022	K	FGEAVWFK	A
10								1	0	492.594	983.173	2	982.491	0.6814	0	46.87	0.0025	K	FGEAVWFK	A
10								1	0	492.726	983.437	2	982.491	0.9454	0	44.59	0.0067	K	FGEAVWFK	A
10								1	0	492.755	983.495	2	982.491	1.0034	0	39.93	0.02	K	FGEAVWFK	A
10								1	0	492.838	983.662	2	982.491	1.1704	0	45.21	0.0053	K	FGEAVWFK	A
10								1	0	626.904	1251.79	2	1251.67	0.1245	1	53.58	0.00075	R	NRELEVIHSR	W
10								1	1	584.128	1749.36	3	1748.81	0.5489	0	48.65	0.0013	K	ASKPTGPSGSPWYGSDR	V
11	AT2G05070.1	| Symbols: LHCB2.2, LHCB2 | LHCB2.2; chlorophyll binding | chr2:1799436-1800329 REVERSE	186	28659	14	12.1	5.29	1	0	491.631	981.248	2	981.524	-0.2767	0	57.11	0.00029	R	ELEVIHSR	W
11								1	0	492.031	982.047	2	982.491	-0.4446	0	49.33	0.0015	K	FGEAVWFK	A
11								1	0	492.17	982.325	2	981.524	0.8003	0	36.53	0.036	R	ELEVIHSR	W
11								1	0	983.53	982.523	1	982.491	0.0315	0	35.35	0.055	K	FGEAVWFK	A
11								1	0	492.37	982.726	2	982.491	0.2344	0	36.68	0.03	K	FGEAVWFK	A
11								1	0	492.538	983.062	2	982.491	0.5704	0	33.01	0.061	K	FGEAVWFK	A
11								1	0	492.566	983.117	2	982.491	0.6254	0	37.33	0.022	K	FGEAVWFK	A
11								1	0	492.594	983.173	2	982.491	0.6814	0	46.87	0.0025	K	FGEAVWFK	A
11								1	0	492.726	983.437	2	982.491	0.9454	0	44.59	0.0067	K	FGEAVWFK	A
11								1	0	492.755	983.495	2	982.491	1.0034	0	39.93	0.02	K	FGEAVWFK	A
11								1	0	492.838	983.662	2	982.491	1.1704	0	45.21	0.0053	K	FGEAVWFK	A
11								1	0	626.904	1251.79	2	1251.67	0.1245	1	53.58	0.00075	K	NRELEVIHSR	W
11								1	1	544.554	1630.64	3	1630.81	-0.1687	0	34.68	0.049	K	STPQSIWYGPDRPK	Y
11								1	1	816.818	1631.62	2	1630.81	0.8105	0	44.61	0.0047	K	STPQSIWYGPDRPK	Y
12	AT1G31330.1	| Symbols: PSAF | PSAF (photosystem I subunit F) | chr1:11215011-11215939 REVERSE	169	24329	3	17.6	9.58	1	1	590.881	1179.75	2	1178.62	1.1232	0	49.68	0.0021	R	GFIWPVAAYR	E
12								1	1	613.452	1224.89	2	1224.71	0.1819	0	74.38	4.6e-06	K	EIIIDVPLASR	I
12								1	1	950.288	1898.56	2	1898.01	0.546	0	106.81	1.7e-09	K	LYAPESAPALALNAQIEK	T
13	AT4G28750.1	| Symbols: PSAE-1 | PSAE-1 (PSA E1 KNOCKOUT); catalytic | chr4:14202951-14203888 REVERSE	104	14958	2	26.6	9.92	1	1	664.806	1327.6	2	1326.68	0.9199	0	83.7	7.9e-07	K	NVGSVVAVDQDPK	T
13								1	1	776.297	2325.87	3	2325.23	0.6369	0	50.86	0.00061	K	DSPAAAAAPDGATATKPKPPPIGPK	R
14	ATCG00560.1	| Symbols: PSBL | PSII L protein | chrC:63804-63920 REVERSE	88	4467	1	36.8	4.53	1	1	808.656	1615.3	2	1614.76	0.5369	0	88.12	1.6e-07	M	TQSNPNEQSVELNR	T
15	AT5G23060.1	| Symbols: CaS | CaS (Calcium sensing receptor) | chr5:7736760-7738412 REVERSE	79	41374	2	5.7	9.42	1	1	554.241	1106.47	2	1106.56	-0.0931	0	40.96	0.017	K	LASPAFSEASK	K
15								1	1	589.621	1177.23	2	1176.6	0.6292	0	72.3	8e-06	K	TVTDVAQQTSK	A
16	ATCG00710.1	| Symbols: PSBH | Encodes a 8 kD phosphoprotein that is a component of the photosystem II oxygen evolving core. Its exact molecular function has not been determined but it may play a role in mediating electron transfer between the secondary quinone	68	7697	2	28.8	6.02	1	1	547.698	1093.38	2	1092.5	0.8771	0	65.5	5.3e-05	M	ATQTVEDSSR	S
16								1	1	631.672	1261.33	2	1260.71	0.6211	0	35.87	0.036	K	LLKPLNSEYGK	V
17	ATCG01060.1	| Symbols: PSAC | Encodes the PsaC subunit of photosystem I. | chrC:117318-117563 REVERSE	65	9545	1	16	6.67	1	1	823.761	1645.51	2	1644.71	0.801	0	65.27	3.2e-05	K	IYDTCIGCTQCVR	A
18	AT3G47470.1	| Symbols: LHCA4, CAB4 | LHCA4 (LIGHT-HARVESTING CHLOROPHYLL-PROTEIN COMPLEX I SUBUNIT A4); chlorophyll binding | chr3:17493622-17494773 REVERSE	62	27773	1	4.8	6.22	1	1	658.53	1315.05	2	1314.66	0.389	0	62.38	7.6e-05	K	NPGSVNQDPIFK	Q
19	AT5G66570.1	| Symbols: PSBO-1, OEE1, OEE33, OE33, PSBO1, MSP-1 | PSBO1 (PS II OXYGEN-EVOLVING COMPLEX 1); oxygen evolving/ poly(U) binding | chr5:26568744-26570124 FORWARD	60	35349	3	9.9	5.55	1	1	460.128	918.241	2	917.434	0.8065	0	43.7	0.0082	R	GDEEELVK	E
19								1	1	476.129	950.243	2	949.564	0.6789	0	36.95	0.035	R	VPFLFTVK	Q
19								1	1	782.383	1562.75	2	1561.75	1.0034	0	48.73	0.0022	R	GGSTGYDNAVALPAGGR	G
20	AT3G46780.1	| Symbols: PTAC16 | PTAC16 (PLASTID TRANSCRIPTIONALLY ACTIVE 16); binding / catalytic | chr3:17228766-17231021 FORWARD	58	54325	1	2.7	8.9	1	1	677.783	1353.55	2	1352.7	0.8468	0	58.11	0.00025	R	AGVPDLGAAQDLAR	V
21	AT1G03130.1	| Symbols: PSAD-2 | PSAD-2 (photosystem I subunit D-2) | chr1:753528-754142 REVERSE	54	22350	1	4.9	9.78	1	1	588.882	1175.75	2	1174.61	1.136	1	54.48	0.00074	R	KEQCLALGTR	L
22	AT1G44575.1	| Symbols: NPQ4, PSBS | NPQ4 (NONPHOTOCHEMICAL QUENCHING); chlorophyll binding / xanthophyll binding | chr1:16871768-16873194 FORWARD	54	27990	1	4.2	9.25	1	1	609.77	1217.53	2	1216.6	0.9281	0	54.22	0.00078	K	FVDDPPTGLEK	A
23	ATCG00580.1	| Symbols: PSBE | PSII cytochrome b559. There have been many speculations about the function of Cyt b559, but the most favored at present is that it plays a protective role by acting as an electron acceptor or electron donor under conditions when el	51	9391	1	10.8	4.83	1	1	478.077	954.14	2	953.566	0.5738	0	51.24	0.00094	R	QGIPLITGR	F
24	AT1G45474.1	| Symbols: LHCA5 | LHCA5; pigment binding | chr1:17179353-17180439 FORWARD	48	27784	1	4.3	6.66	1	1	606.654	1211.29	2	1210.64	0.6483	0	48.02	0.002	K	TIIQTLFTSTS	-
25	AT5G54270.1	| Symbols: LHCB3, LHCB3*1 | LHCB3 (LIGHT-HARVESTING CHLOROPHYLL B-BINDING PROTEIN 3); structural molecule | chr5:22038424-22039383 FORWARD	48	28745	1	3.8	4.96	1	1	648.417	1294.82	2	1293.68	1.1431	1	47.56	0.0029	R	VDFKEPVWFK	A
26	AT1G61520.1	| Symbols: LHCA3 | LHCA3; chlorophyll binding | chr1:22700152-22701149 FORWARD	41	29163	1	4.8	8.61	1	1	776.661	1551.31	2	1550.73	0.5767	1	41.47	0.0077	R	RLQDWYNPGSMGK	Q
27	AT2G05620.1	| Symbols: PGR5 | PGR5 (proton gradient regulation 5); electron carrier | chr2:2081204-2081687 REVERSE	41	14398	1	8.3	10.66	1	1	586.694	1171.37	2	1170.71	0.6604	0	41.02	0.012	K	GLFAPLVVVTR	N
28	AT2G39470.1	| Symbols: PPL2 | PPL2 (PsbP-like protein 2); calcium ion binding | chr2:16476335-16477653 FORWARD	40	27174	1	3.4	8.89	1	1	517.7	1033.39	2	1032.57	0.814	0	40.32	0.021	R	YLQLQNVR	V
29	AT4G12800.1	| Symbols: PSAL | PSAL (photosystem I subunit L) | chr4:7521469-7522493 FORWARD	36	23094	1	6.8	9.85	1	1	764.899	1527.78	2	1526.79	0.9888	0	35.56	0.044	K	EGEPSIAPSLTLTGR	K
30	AT1G05790.1	| Symbols: | lipase class 3 family protein | chr1:1733039-1737365 FORWARD	34	78094	1	0.9	5.6	1	1	652.744	651.737	1	651.359	0.3776	0	34.33	0.048	R	FLSASK	R

## Sheet: gel08
prot_hit_num	prot_acc	prot_desc	prot_score	prot_mass	prot_matches	prot_cover	prot_pi	pep_rank	pep_isbold	pep_exp_mz	pep_exp_mr	pep_exp_z	pep_calc_mr	pep_delta	pep_miss	pep_score	pep_expect	pep_res_before	pep_seq	pep_res_after	pep_var_mod	pep_var_mod_pos
1	ATCG00280.1	| Symbols: PSBC | chloroplast gene encoding a CP43 subunit of the photosystem II reaction center. promoter contains a blue-light responsive element. | chrC:33720-35141 FORWARD	869	52063	26	20.5	6.71	1	1	764.059	763.052	1	763.386	-0.3347	0	44.08	0.0078	R	AAAAGFEK	G
1								1	1	464.458	926.901	2	927.477	-0.5767	0	71.67	9e-06	R	GPNGLDLSR	L
1								1	1	465.16	928.305	2	927.477	0.8273	0	63.1	9.6e-05	R	GPNGLDLSR	L
1								1	1	491.511	981.008	2	980.544	0.4633	0	36.68	0.03	R	APWLEPLR	G
1								1	1	496.839	991.663	2	990.525	1.138	1	38.35	0.034	R	ARAAAAGFEK	G
1								1	1	600.671	1199.33	2	1198.61	0.7174	1	38.3	0.021	K	KDIQPWQER	R
1								1	1	690.314	1378.61	2	1377.65	0.9642	0	58.6	0.00025	R	DFEPVLSMTPLN	-	Oxidation (M)	0.000000010000.0
1								1	1	713.761	1425.51	2	1425.76	-0.2498	0	87.86	2.3e-07	R	LGANVGSAQGPTGLGK	Y
1								1	1	476.192	1425.56	3	1425.76	-0.2019	0	47.77	0.0026	R	LGANVGSAQGPTGLGK	Y
1								1	1	713.87	1425.72	2	1425.76	-0.0328	0	41.26	0.013	R	LGANVGSAQGPTGLGK	Y
1								1	1	714.032	1426.05	2	1425.76	0.2912	0	41.51	0.0081	R	LGANVGSAQGPTGLGK	Y
1								1	1	714.057	1426.1	2	1425.76	0.341	0	36.11	0.028	R	LGANVGSAQGPTGLGK	Y
1								1	1	714.318	1426.62	2	1425.76	0.8632	0	72.65	9.2e-06	R	LGANVGSAQGPTGLGK	Y
1								1	1	714.363	1426.71	2	1425.76	0.9532	0	79.73	1.9e-06	R	LGANVGSAQGPTGLGK	Y
1								1	1	714.413	1426.81	2	1425.76	1.054	0	54.13	0.00066	R	LGANVGSAQGPTGLGK	Y
1								1	1	714.449	1426.88	2	1425.76	1.1252	0	77.66	2.6e-06	R	LGANVGSAQGPTGLGK	Y
1								1	1	740.585	1479.16	2	1479.7	-0.5471	0	90.76	9.7e-08	R	SPTGEVIFGGETMR	F
1								1	1	494.245	1479.71	3	1479.7	0.0119	0	72.84	8.7e-06	R	SPTGEVIFGGETMR	F
1								1	1	741.237	1480.46	2	1479.7	0.7571	0	65.96	3e-05	R	SPTGEVIFGGETMR	F
1								1	1	741.382	1480.75	2	1479.7	1.0469	0	83.72	7e-07	R	SPTGEVIFGGETMR	F
1								1	1	749.023	1496.03	2	1495.7	0.3329	0	88.1	1.9e-07	R	SPTGEVIFGGETMR	F	Oxidation (M)	0.00000000000010.0
1								1	1	749.246	1496.48	2	1495.7	0.7801	0	87.58	2.1e-07	R	SPTGEVIFGGETMR	F	Oxidation (M)	0.00000000000010.0
1								1	1	855.809	1709.6	2	1708.76	0.8443	0	50.19	0.0011	R	DQETTGFAWWAGNAR	L
1								1	1	902.445	1802.87	2	1802.89	-0.0126	1	57.82	0.00023	K	GIDRDFEPVLSMTPLN	-
1								1	1	902.952	1803.89	2	1802.89	1.0024	1	57.41	0.00025	K	GIDRDFEPVLSMTPLN	-
1								1	1	910.839	1819.66	2	1818.88	0.7816	1	52.59	0.00057	K	GIDRDFEPVLSMTPLN	-	Oxidation (M)	0.0000000000010000.0
2	ATCG00680.1	| Symbols: PSBB | encodes for CP47, subunit of the photosystem II reaction center. | chrC:72371-73897 FORWARD	782	56172	19	22.4	6.4	1	1	547.817	1093.62	2	1092.59	1.0261	1	53.29	0.00095	R	ATLKSDGVFR	S
2								1	1	604.101	1206.19	2	1205.65	0.535	0	66.42	3.2e-05	R	VHTVVLNDPGR	L
2								1	1	645.743	1289.47	2	1289.66	-0.1897	0	101.14	1.3e-08	R	AQLGEIFELDR	A
2								1	1	646.291	1290.57	2	1289.66	0.9051	0	70.83	1.6e-05	R	AQLGEIFELDR	A
2								1	1	663.675	1325.33	2	1325.66	-0.3276	0	45.13	0.0037	R	QGMFVIPFMTR	L
2								1	1	664.094	1326.17	2	1325.66	0.5114	0	56.36	0.00028	R	QGMFVIPFMTR	L
2								1	1	671.423	1340.83	2	1341.66	-0.8255	0	53.86	0.00068	R	QGMFVIPFMTR	L	Oxidation (M)	0.00000000100.0
2								1	1	672.137	1342.26	2	1341.66	0.6015	0	46.46	0.0028	R	QGMFVIPFMTR	L	Oxidation (M)	0.00100000000.0
2								1	1	680.122	1358.23	2	1357.65	0.5776	0	37.06	0.024	R	QGMFVIPFMTR	L	2 Oxidation (M)	0.00100000100.0
2								1	1	724.333	1446.65	2	1445.76	0.8892	1	47.51	0.0032	R	RAQLGEIFELDR	A
2								1	1	743.615	1485.21	2	1484.73	0.4849	0	74.24	4.1e-06	K	LAFYDYIGNNPAK	G
2								1	1	852.908	1703.8	2	1702.93	0.8755	1	86.66	3e-07	R	AQLGEIFELDRATLK	S
2								1	1	639.64	1915.9	3	1915.98	-0.0776	1	77.75	2.1e-06	R	RVSAGLAENQSLSEAWAK	I
2								1	1	959.386	1916.76	2	1915.98	0.7827	1	70.52	9.8e-06	R	RVSAGLAENQSLSEAWAK	I
2								1	1	962.909	1923.8	2	1922.86	0.9441	0	90.79	9.8e-08	R	YQWDQGYFQQEIYR	R
2								1	1	651.725	1952.15	3	1952	0.1495	1	54.01	0.00041	K	IPEKLAFYDYIGNNPAK	G
2								1	1	977.094	1952.17	2	1952	0.1695	1	108.99	1.2e-09	K	IPEKLAFYDYIGNNPAK	G
2								1	1	694.309	2079.91	3	2078.96	0.9459	1	45.7	0.003	R	YQWDQGYFQQEIYRR	V
2								1	1	724.982	2171.92	3	2171.02	0.9026	0	98.63	1.4e-08	R	AGSMDNGDGIAVGWLGHPVFR	N	Oxidation (M)	0.000100000000000000000.0
3	AT5G01530.1	| Symbols: | chlorophyll A-B binding protein CP29 (LHCB4) | chr5:209084-210243 FORWARD	546	31177	16	22.1	5.76	1	1	453.353	904.692	2	904.414	0.2779	0	46.47	0.0047	R	NAELDSEK	R
3								1	1	508.304	1014.59	2	1014.55	0.0468	0	79.34	2.5e-06	K	NLAGDVIGTR	T
3								1	1	508.879	1015.74	2	1014.55	1.1978	0	43.3	0.009	K	NLAGDVIGTR	T
3								1	1	531.316	1060.62	2	1060.51	0.103	1	51.56	0.0016	R	NAELDSEKR	L
3								1	1	531.726	1061.44	2	1060.51	0.9218	1	46.49	0.005	R	NAELDSEKR	L
3								1	1	531.822	1061.63	2	1060.51	1.1148	1	63.15	0.00011	R	NAELDSEKR	L
3								1	1	557.771	1113.53	2	1113.64	-0.1115	0	79.56	2.2e-06	K	TAQLQLAEIK	H
3								1	1	558.364	1114.71	2	1113.64	1.0733	0	66.25	4.5e-05	K	TAQLQLAEIK	H
3								1	1	710.432	1418.85	2	1418.71	0.1405	0	72.87	8.6e-06	K	FFDPLGLAADPEK	T
3								1	1	710.585	1419.16	2	1418.71	0.4475	0	70.04	1.1e-05	K	FFDPLGLAADPEK	T
3								1	1	710.668	1419.32	2	1418.71	0.6127	0	75.51	3.2e-06	K	FFDPLGLAADPEK	T
3								1	1	567.861	1700.56	3	1700.87	-0.3066	1	37.49	0.018	K	NLAGDVIGTRTEAADAK	S
3								1	1	851.919	1701.82	2	1700.87	0.9533	1	66.9	2.8e-05	K	NLAGDVIGTRTEAADAK	S
3								1	1	878.308	1754.6	2	1754.86	-0.2609	0	83.44	4.4e-07	K	STPFQPYSEVFGIQR	F
3								1	1	586.146	1755.42	3	1754.86	0.5528	0	69.97	9.1e-06	K	STPFQPYSEVFGIQR	F
3								1	1	878.888	1755.76	2	1754.86	0.8979	0	69.3	1.6e-05	K	STPFQPYSEVFGIQR	F
4	AT4G10340.1	| Symbols: LHCB5 | LHCB5 (LIGHT HARVESTING COMPLEX OF PHOTOSYSTEM II 5); chlorophyll binding | chr4:6408200-6409496 FORWARD	529	30195	17	35	6	1	1	485.611	969.207	2	969.513	-0.3064	0	74.62	4.5e-06	K	DPEQGALLK	V
4								1	1	970.624	969.617	1	969.513	0.1036	0	46.54	0.0043	K	DPEQGALLK	V
4								1	1	575.305	1148.6	2	1148.56	0.0398	0	40.83	0.017	K	AVSETSDELAK	W
4								1	1	575.361	1148.71	2	1148.56	0.1516	0	64.18	7.8e-05	K	AVSETSDELAK	W
4								1	1	575.845	1149.67	2	1148.56	1.1188	0	63.27	9.6e-05	K	AVSETSDELAK	W
4								1	1	575.884	1149.75	2	1148.56	1.1968	0	51.08	0.0014	K	AVSETSDELAK	W
4								1	1	576.052	1150.09	2	1150.55	-0.4608	0	80.87	1.1e-06	R	ITNGLDFEDK	L
4								1	1	576.781	1151.55	2	1150.55	0.9972	0	56.31	0.00044	R	ITNGLDFEDK	L
4								1	1	580.005	1158	2	1157.64	0.3514	0	63.33	6.7e-05	R	IFLPDGLLDR	S
4								1	1	599.662	1197.31	2	1196.68	0.6324	1	45.63	0.0035	K	DPEQGALLKVK	E
4								1	1	624.614	1247.21	2	1246.65	0.5678	0	71.2	1.1e-05	K	YQAFELIHAR	W
4								1	1	658.068	1314.12	2	1313.75	0.3753	1	40.67	0.011	R	RIFLPDGLLDR	S
4								1	1	683.389	1364.76	2	1363.68	1.0808	1	66.34	4.4e-05	K	SKAVSETSDELAK	W
4								1	1	473.709	1418.1	3	1417.77	0.3319	0	42.26	0.0072	K	LHPGGPFDPLGLAK	D
4								1	1	710.442	1418.87	2	1417.77	1.0979	0	65.55	4.5e-05	K	LHPGGPFDPLGLAK	D
4								1	1	750.302	1498.59	2	1497.67	0.9176	0	89.42	1.6e-07	K	YGANCGPEAVWFK	T
4								1	1	849.404	1696.79	2	1695.88	0.9107	0	62.36	7.8e-05	K	TGALLLDGNTLNYFGK	N
5	ATCG00020.1	| Symbols: PSBA | Encodes chlorophyll binding protein D1, a part of the photosystem II reaction center core | chrC:383-1444 REVERSE	520	39025	15	16.4	5.12	1	1	643.916	1285.82	2	1285.59	0.227	0	60.05	0.00017	R	ANLGMEVMHER	N
5								1	1	644.271	1286.53	2	1285.59	0.9362	0	53.52	0.00083	R	ANLGMEVMHER	N
5								1	1	651.92	1301.83	2	1301.59	0.2402	0	60.52	0.00015	R	ANLGMEVMHER	N	Oxidation (M)	0.00000001000.0
5								1	1	652.073	1302.13	2	1301.59	0.5462	0	43.76	0.0054	R	ANLGMEVMHER	N	Oxidation (M)	0.00001000000.0
5								1	1	657.929	1313.84	2	1313.71	0.1335	0	37.46	0.03	R	VINTWADIINR	A
5								1	1	658.057	1314.1	2	1313.71	0.3895	0	92.31	7.6e-08	R	VINTWADIINR	A
5								1	1	658.152	1314.29	2	1313.71	0.5807	0	53.03	0.00065	R	VINTWADIINR	A
5								1	1	658.197	1314.38	2	1313.71	0.6697	0	76.64	2.9e-06	R	VINTWADIINR	A
5								1	1	658.43	1314.84	2	1313.71	1.1357	0	37.06	0.034	R	VINTWADIINR	A
5								1	1	714.547	1427.08	2	1426.63	0.4489	0	69.41	1.4e-05	R	FCNWITSTENR	L
5								1	1	730.643	1459.27	2	1458.73	0.5451	0	64.09	4.6e-05	R	LIFQYASFNNSR	S
5								1	1	750.028	1498.04	2	1498.62	-0.5755	0	79.98	1.1e-06	R	ETTENESANEGYR	F
5								1	1	750.552	1499.09	2	1498.62	0.4727	0	66.18	2.6e-05	R	ETTENESANEGYR	F
5								1	1	750.572	1499.13	2	1498.62	0.5125	0	58.26	0.00016	R	ETTENESANEGYR	F
5								1	1	750.899	1499.78	2	1498.62	1.1667	0	79.17	2e-06	R	ETTENESANEGYR	F
6	AT3G08940.2	| Symbols: LHCB4.2 | LHCB4.2 (light harvesting complex PSII); chlorophyll binding | chr3:2717717-2718665 FORWARD	435	31231	16	27.2	5.85	1	0	453.353	904.692	2	904.414	0.2779	0	46.47	0.0047	R	NAELDSEK	R
6								1	1	507.324	1012.63	2	1012.59	0.041	0	64.52	6.6e-05	K	AQLQLAEIK	H
6								1	1	507.902	1013.79	2	1012.59	1.197	0	38.42	0.021	K	AQLQLAEIK	H
6								1	0	531.316	1060.62	2	1060.51	0.103	1	51.56	0.0016	R	NAELDSEKR	L
6								1	0	531.726	1061.44	2	1060.51	0.9218	1	46.49	0.005	R	NAELDSEKR	L
6								1	0	531.822	1061.63	2	1060.51	1.1148	1	63.15	0.00011	R	NAELDSEKR	L
6								1	1	561.541	1121.07	2	1120.59	0.479	0	62.09	8.7e-05	K	NLYGEVIGTR	T
6								1	1	703.792	1405.57	2	1404.73	0.8399	0	68.83	2.3e-05	K	FFDPLGLASDPVK	K
6								1	1	511.998	1532.97	3	1532.82	0.148	1	42.12	0.0085	K	FFDPLGLASDPVKK	A
6								1	1	767.688	1533.36	2	1532.82	0.538	1	62.24	6.8e-05	K	FFDPLGLASDPVKK	A
6								1	1	794.048	1586.08	2	1585.86	0.2202	0	40.98	0.0093	K	TVISDRPLWFPGAK	S
6								1	0	878.308	1754.6	2	1754.86	-0.2609	0	83.44	4.4e-07	K	STPFQPYSEVFGLQR	F
6								1	0	586.146	1755.42	3	1754.86	0.5528	0	69.97	9.1e-06	K	STPFQPYSEVFGLQR	F
6								1	0	878.888	1755.76	2	1754.86	0.8979	0	69.3	1.6e-05	K	STPFQPYSEVFGLQR	F
6								1	1	621.344	1861.01	3	1860.96	0.0514	1	44.22	0.0049	K	NLYGEVIGTRTEAVDPK	S
6								1	1	931.636	1861.26	2	1860.96	0.2997	1	40.45	0.0082	K	NLYGEVIGTRTEAVDPK	S
7	ATCG00270.1	| Symbols: PSBD | PSII D2 protein | chrC:32711-33772 FORWARD	369	39750	8	14.2	5.46	1	1	521.05	1040.09	2	1040.6	-0.512	0	64.32	4.7e-05	K	NILLNEGIR	A
7								1	1	521.573	1041.13	2	1040.6	0.534	0	50.75	0.001	K	NILLNEGIR	A
7								1	1	521.594	1041.17	2	1040.6	0.576	0	34.17	0.048	K	NILLNEGIR	A
7								1	1	614.266	1226.52	2	1226.59	-0.0763	0	86.36	4e-07	R	AYDFVSQEIR	A
7								1	1	774.489	1546.96	2	1546.68	0.2799	0	94.4	5.3e-08	R	AAEDPEFETFYTK	N
7								1	1	774.784	1547.55	2	1546.68	0.8711	0	36.59	0.029	R	AAEDPEFETFYTK	N
7								1	1	1015.89	2029.76	2	2028.92	0.8384	0	100.17	9e-09	R	AFNPTQAEETYSMVTANR	F
7								1	1	1023.77	2045.53	2	2044.92	0.6114	0	109.89	8.3e-10	R	AFNPTQAEETYSMVTANR	F	Oxidation (M)	0.000000000000100000.0
8	AT1G29910.1	| Symbols: CAB3, AB180, LHCB1.2 | CAB3 (CHLOROPHYLL A/B BINDING PROTEIN 3); chlorophyll binding | chr1:10472443-10473246 REVERSE	338	28266	22	12	5.29	1	1	491.603	981.191	2	981.524	-0.3337	0	58.7	0.00019	R	ELEVIHSR	W
8								1	1	492.026	982.037	2	981.524	0.5123	0	48.87	0.0017	R	ELEVIHSR	W
8								1	1	492.13	982.245	2	982.491	-0.2466	0	51.97	0.00088	K	FGEAVWFK	A
8								1	1	492.424	982.834	2	982.491	0.3424	0	35.84	0.032	K	FGEAVWFK	A
8								1	1	492.459	982.903	2	982.491	0.4114	0	44.32	0.0045	K	FGEAVWFK	A
8								1	1	492.472	982.93	2	982.491	0.4384	0	39.79	0.013	K	FGEAVWFK	A
8								1	1	492.484	982.953	2	982.491	0.4614	0	33.79	0.051	K	FGEAVWFK	A
8								1	1	492.484	982.954	2	982.491	0.4624	0	36.18	0.029	K	FGEAVWFK	A
8								1	1	492.495	982.976	2	982.491	0.4844	0	49.53	0.0014	K	FGEAVWFK	A
8								1	1	492.512	983.009	2	982.491	0.5174	0	36.89	0.025	K	FGEAVWFK	A
8								1	1	492.55	983.085	2	982.491	0.5934	0	34.1	0.047	K	FGEAVWFK	A
8								1	1	492.58	983.146	2	982.491	0.6544	0	44.49	0.0043	K	FGEAVWFK	A
8								1	1	492.588	983.162	2	982.491	0.6704	0	33.46	0.055	K	FGEAVWFK	A
8								1	1	492.602	983.189	2	982.491	0.6974	0	50.02	0.0012	K	FGEAVWFK	A
8								1	1	492.655	983.295	2	982.491	0.8034	0	45.69	0.004	K	FGEAVWFK	A
8								1	1	492.682	983.35	2	982.491	0.8584	0	45.71	0.0046	K	FGEAVWFK	A
8								1	1	627.193	1252.37	2	1251.67	0.7035	1	56.94	0.00027	R	NRELEVIHSR	W
8								1	1	633.239	1264.46	2	1264.55	-0.0846	0	58.9	0.00023	K	GPSGSPWYGSDR	V
8								1	1	633.673	1265.33	2	1264.55	0.7836	0	44.88	0.0044	K	GPSGSPWYGSDR	V
8								1	1	498.257	1491.75	3	1491.71	0.0379	1	39.28	0.021	K	GPSGSPWYGSDRVK	Y
8								1	1	747.305	1492.6	2	1491.71	0.8852	1	46.9	0.0033	K	GPSGSPWYGSDRVK	Y
8								1	1	747.401	1492.79	2	1491.71	1.0772	1	66.81	3.6e-05	K	GPSGSPWYGSDRVK	Y
9	AT2G34430.1	| Symbols: LHB1B1, LHCB1.4 | LHB1B1; chlorophyll binding | chr2:14524818-14525618 FORWARD	321	28209	21	14.3	5.15	1	0	491.603	981.191	2	981.524	-0.3337	0	58.7	0.00019	R	ELEVIHSR	W
9								1	0	492.026	982.037	2	981.524	0.5123	0	48.87	0.0017	R	ELEVIHSR	W
9								1	0	492.13	982.245	2	982.491	-0.2466	0	51.97	0.00088	K	FGEAVWFK	A
9								1	0	492.424	982.834	2	982.491	0.3424	0	35.84	0.032	K	FGEAVWFK	A
9								1	0	492.459	982.903	2	982.491	0.4114	0	44.32	0.0045	K	FGEAVWFK	A
9								1	0	492.472	982.93	2	982.491	0.4384	0	39.79	0.013	K	FGEAVWFK	A
9								1	0	492.484	982.953	2	982.491	0.4614	0	33.79	0.051	K	FGEAVWFK	A
9								1	0	492.484	982.954	2	982.491	0.4624	0	36.18	0.029	K	FGEAVWFK	A
9								1	0	492.495	982.976	2	982.491	0.4844	0	49.53	0.0014	K	FGEAVWFK	A
9								1	0	492.512	983.009	2	982.491	0.5174	0	36.89	0.025	K	FGEAVWFK	A
9								1	0	492.55	983.085	2	982.491	0.5934	0	34.1	0.047	K	FGEAVWFK	A
9								1	0	492.58	983.146	2	982.491	0.6544	0	44.49	0.0043	K	FGEAVWFK	A
9								1	0	492.588	983.162	2	982.491	0.6704	0	33.46	0.055	K	FGEAVWFK	A
9								1	0	492.602	983.189	2	982.491	0.6974	0	50.02	0.0012	K	FGEAVWFK	A
9								1	0	492.655	983.295	2	982.491	0.8034	0	45.69	0.004	K	FGEAVWFK	A
9								1	0	492.682	983.35	2	982.491	0.8584	0	45.71	0.0046	K	FGEAVWFK	A
9								1	0	627.193	1252.37	2	1251.67	0.7035	1	56.94	0.00027	R	NRELEVIHSR	W
9								1	1	583.943	1748.81	3	1748.81	-0.0031	0	36.36	0.033	K	ASKPTGPSGSPWYGSDR	V
9								1	1	875.833	1749.65	2	1748.81	0.8388	0	70.56	1e-05	K	ASKPTGPSGSPWYGSDR	V
9								1	1	626.879	1877.61	3	1876.91	0.7069	1	60.17	8.9e-05	R	KASKPTGPSGSPWYGSDR	V
9								1	1	659.936	1976.78	3	1975.98	0.8095	1	40.85	0.0091	K	ASKPTGPSGSPWYGSDRVK	Y
10	AT1G15820.1	| Symbols: LHCB6, CP24 | LHCB6 (LIGHT HARVESTING COMPLEX PSII SUBUNIT 6); chlorophyll binding | chr1:5446685-5447676 REVERSE	293	27505	7	19	6.75	1	1	464.855	927.696	2	927.554	0.1415	1	46.44	0.004	K	KSWIPAVK	G
10								1	1	533.093	1064.17	2	1063.57	0.6014	0	38.24	0.023	R	FFDPLGLAGK	N
10								1	1	533.133	1064.25	2	1063.57	0.6816	0	69.39	1.8e-05	R	FFDPLGLAGK	N
10								1	1	799.337	1596.66	2	1595.75	0.9121	1	49.77	0.0015	R	DGVYEPDFEKLER	L
10								1	1	639.849	1916.52	3	1916.83	-0.3043	0	66.62	1.9e-05	K	TAENFANYTGDQGYPGGR	F
10								1	1	959.398	1916.78	2	1916.83	-0.0473	0	97.89	1.9e-08	K	TAENFANYTGDQGYPGGR	F
10								1	1	959.923	1917.83	2	1916.83	1.0029	0	97.73	2.1e-08	K	TAENFANYTGDQGYPGGR	F
11	AT2G05070.1	| Symbols: LHCB2.2, LHCB2 | LHCB2.2; chlorophyll binding | chr2:1799436-1800329 REVERSE	268	28659	20	12.1	5.29	1	0	491.603	981.191	2	981.524	-0.3337	0	58.7	0.00019	R	ELEVIHSR	W
11								1	0	492.026	982.037	2	981.524	0.5123	0	48.87	0.0017	R	ELEVIHSR	W
11								1	0	492.13	982.245	2	982.491	-0.2466	0	51.97	0.00088	K	FGEAVWFK	A
11								1	0	492.424	982.834	2	982.491	0.3424	0	35.84	0.032	K	FGEAVWFK	A
11								1	0	492.459	982.903	2	982.491	0.4114	0	44.32	0.0045	K	FGEAVWFK	A
11								1	0	492.472	982.93	2	982.491	0.4384	0	39.79	0.013	K	FGEAVWFK	A
11								1	0	492.484	982.953	2	982.491	0.4614	0	33.79	0.051	K	FGEAVWFK	A
11								1	0	492.484	982.954	2	982.491	0.4624	0	36.18	0.029	K	FGEAVWFK	A
11								1	0	492.495	982.976	2	982.491	0.4844	0	49.53	0.0014	K	FGEAVWFK	A
11								1	0	492.512	983.009	2	982.491	0.5174	0	36.89	0.025	K	FGEAVWFK	A
11								1	0	492.55	983.085	2	982.491	0.5934	0	34.1	0.047	K	FGEAVWFK	A
11								1	0	492.58	983.146	2	982.491	0.6544	0	44.49	0.0043	K	FGEAVWFK	A
11								1	0	492.588	983.162	2	982.491	0.6704	0	33.46	0.055	K	FGEAVWFK	A
11								1	0	492.602	983.189	2	982.491	0.6974	0	50.02	0.0012	K	FGEAVWFK	A
11								1	0	492.655	983.295	2	982.491	0.8034	0	45.69	0.004	K	FGEAVWFK	A
11								1	0	492.682	983.35	2	982.491	0.8584	0	45.71	0.0046	K	FGEAVWFK	A
11								1	0	627.193	1252.37	2	1251.67	0.7035	1	56.94	0.00027	K	NRELEVIHSR	W
11								1	1	544.544	1630.61	3	1630.81	-0.2008	0	40.9	0.011	K	STPQSIWYGPDRPK	Y
11								1	1	816.474	1630.93	2	1630.81	0.1223	0	41.11	0.012	K	STPQSIWYGPDRPK	Y
11								1	1	816.987	1631.96	2	1630.81	1.1483	0	41.26	0.011	K	STPQSIWYGPDRPK	Y
12	AT3G50820.1	| Symbols: PSBO2, PSBO-2, OEC33 | PSBO2 (PHOTOSYSTEM II SUBUNIT O-2); oxygen evolving/ poly(U) binding | chr3:18891008-18892311 REVERSE	224	35226	6	16.9	5.92	1	1	475.77	949.526	2	949.564	-0.0381	0	38.77	0.032	R	VPFLFTVK	Q
12								1	1	597.356	1192.7	2	1191.59	1.1052	0	59.17	0.00024	K	IQGVWYGQIE	-
12								1	1	602.16	1202.3	2	1202.65	-0.3458	0	86.75	2.9e-07	K	NTAASVGEITLK	I
12								1	1	602.86	1203.71	2	1202.65	1.0552	0	75.99	5.4e-06	K	NTAASVGEITLK	I
12								1	1	733.307	1464.6	2	1463.73	0.8742	0	70.58	1.4e-05	K	QLEASGKPESFSGK	F
12								1	1	746.274	1490.53	2	1489.73	0.8063	1	46.3	0.0033	K	KFCFEPTSFTVK	A
13	AT5G66570.1	| Symbols: PSBO-1, OEE1, OEE33, OE33, PSBO1, MSP-1 | PSBO1 (PS II OXYGEN-EVOLVING COMPLEX 1); oxygen evolving/ poly(U) binding | chr5:26568744-26570124 FORWARD	198	35349	7	19.3	5.55	1	0	475.77	949.526	2	949.564	-0.0381	0	38.77	0.032	R	VPFLFTVK	Q
13								1	1	573.515	1145.01	2	1144.55	0.4634	0	35.11	0.043	K	NAPPEFQNTK	L
13								1	0	597.356	1192.7	2	1191.59	1.1052	0	59.17	0.00024	K	IQGVWYGQLE	-
13								1	0	602.16	1202.3	2	1202.65	-0.3458	0	86.75	2.9e-07	K	NTAASVGEITLK	V
13								1	0	602.86	1203.71	2	1202.65	1.0552	0	75.99	5.4e-06	K	NTAASVGEITLK	V
13								1	1	695.242	1388.47	2	1387.68	0.7856	1	46.35	0.0031	R	GDEEELVKENVK	N
13								1	0	746.274	1490.53	2	1489.73	0.8063	1	46.3	0.0033	K	KFCFEPTSFTVK	A
14	ATCG00710.1	| Symbols: PSBH | Encodes a 8 kD phosphoprotein that is a component of the photosystem II oxygen evolving core. Its exact molecular function has not been determined but it may play a role in mediating electron transfer between the secondary quinone	151	7697	4	28.8	6.02	1	1	547.044	1092.07	2	1092.5	-0.4321	0	77.71	2.5e-06	M	ATQTVEDSSR	S
14								1	1	547.691	1093.37	2	1092.5	0.8621	0	77.84	3e-06	M	ATQTVEDSSR	S
14								1	1	631.71	1261.41	2	1260.71	0.6979	0	45.05	0.005	K	LLKPLNSEYGK	V
14								1	1	631.874	1261.73	2	1260.71	1.0251	0	54.87	0.00067	K	LLKPLNSEYGK	V
15	ATCG00340.1	| Symbols: PSAB | Encodes the D1 subunit of photosystem I and II reaction centers. | chrC:37375-39579 REVERSE	138	82537	4	7.2	6.89	1	1	660.716	1319.42	2	1319.65	-0.2291	0	62.28	8.4e-05	R	FSQGLAQDPTTR	R
15								1	1	738.32	1474.62	2	1473.6	1.0263	0	54.73	0.00058	K	DFGYSFPCDGPGR	G
15								1	1	538.011	1611.01	3	1609.93	1.0814	1	55.6	0.00035	R	WKDKPVALSIVQAR	L
15								1	1	839.211	1676.41	2	1675.74	0.6641	0	51.34	0.00074	R	DYNPEQNEDNVLAR	M
16	ATCG00560.1	| Symbols: PSBL | PSII L protein | chrC:63804-63920 REVERSE	97	4467	2	36.8	4.53	1	1	808.901	1615.79	2	1614.76	1.0269	0	72.51	8.8e-06	M	TQSNPNEQSVELNR	T
16								1	1	539.659	1615.95	3	1614.76	1.1951	0	52.85	0.00076	M	TQSNPNEQSVELNR	T
17	AT2G20260.1	| Symbols: PSAE-2 | PSAE-2 (photosystem I subunit E-2); catalytic | chr2:8736780-8737644 FORWARD	86	15180	1	9	9.94	1	1	664.769	1327.52	2	1326.68	0.8459	0	86.34	3.9e-07	K	NVGSVVAVDQDPK	T
18	AT1G31330.1	| Symbols: PSAF | PSAF (photosystem I subunit F) | chr1:11215011-11215939 REVERSE	85	24329	2	9.5	9.58	1	1	590.813	1179.61	2	1178.62	0.9882	0	40.24	0.02	R	GFIWPVAAYR	E
18								1	1	613.62	1225.22	2	1224.71	0.5171	0	78.33	1.8e-06	K	EIIIDVPLASR	I
19	ATCG00580.1	| Symbols: PSBE | PSII cytochrome b559. There have been many speculations about the function of Cyt b559, but the most favored at present is that it plays a protective role by acting as an electron acceptor or electron donor under conditions when el	79	9391	2	10.8	4.83	1	1	477.787	953.56	2	953.566	-0.0062	0	66.86	3.9e-05	R	QGIPLITGR	F
19								1	1	478.293	954.571	2	953.566	1.0048	0	44.95	0.006	R	QGIPLITGR	F
20	AT3G47470.1	| Symbols: LHCA4, CAB4 | LHCA4 (LIGHT-HARVESTING CHLOROPHYLL-PROTEIN COMPLEX I SUBUNIT A4); chlorophyll binding | chr3:17493622-17494773 REVERSE	74	27773	1	4.8	6.22	1	1	658.743	1315.47	2	1314.66	0.814	0	74.09	6.3e-06	K	NPGSVNQDPIFK	Q
21	AT1G44575.2	| Symbols: NPQ4, PSBS | NPQ4 (NONPHOTOCHEMICAL QUENCHING); chlorophyll binding / xanthophyll binding | chr1:16871768-16872548 FORWARD	57	22081	2	9.3	9.64	1	1	453.618	905.222	2	904.477	0.745	0	40.28	0.018	K	ANELFVGR	V
21								1	1	609.551	1217.09	2	1216.6	0.4893	0	50.86	0.0011	K	FVDDPPTGLEK	A
22	AT1G03130.1	| Symbols: PSAD-2 | PSAD-2 (photosystem I subunit D-2) | chr1:753528-754142 REVERSE	56	22350	1	7.4	9.78	1	1	826.448	1650.88	2	1649.79	1.0901	0	56.4	0.00036	K	EQIFEMPTGGAAIMR	E
23	AT3G46780.1	| Symbols: PTAC16 | PTAC16 (PLASTID TRANSCRIPTIONALLY ACTIVE 16); binding / catalytic | chr3:17228766-17231021 FORWARD	55	54325	1	2.7	8.9	1	1	677.669	1353.32	2	1352.7	0.6178	0	54.65	0.0004	R	AGVPDLGAAQDLAR	V
24	ATCG01060.1	| Symbols: PSAC | Encodes the PsaC subunit of photosystem I. | chrC:117318-117563 REVERSE	49	9545	1	16	6.67	1	1	823.869	1645.72	2	1644.71	1.017	0	49.06	0.0019	K	IYDTCIGCTQCVR	A
25	ATCG00350.1	| Symbols: PSAA | Encodes psaA protein comprising the reaction center for photosystem I along with psaB protein; hydrophobic protein encoded by the chloroplast genome. | chrC:39605-41857 REVERSE	48	83406	1	0.9	6.6	1	1	455.326	908.637	2	907.44	1.1967	0	47.82	0.0031	R	YNDLLDR	V
26	AT2G05620.1	| Symbols: PGR5 | PGR5 (proton gradient regulation 5); electron carrier | chr2:2081204-2081687 REVERSE	46	14398	1	8.3	10.66	1	1	586.773	1171.53	2	1170.71	0.8182	0	45.56	0.0055	K	GLFAPLVVVTR	N
27	AT5G54270.1	| Symbols: LHCB3, LHCB3*1 | LHCB3 (LIGHT-HARVESTING CHLOROPHYLL B-BINDING PROTEIN 3); structural molecule | chr5:22038424-22039383 FORWARD	45	28745	1	3.8	4.96	1	1	648.355	1294.69	2	1293.68	1.0191	1	45.37	0.0054	R	VDFKEPVWFK	A
28	ATCG01070.1	| Symbols: NDHE | NADH dehydrogenase ND4L | chrC:117804-118109 REVERSE	43	11395	1	8.9	8.74	1	1	516.355	1030.69	2	1029.58	1.113	0	42.78	0.012	R	INQSTLLNK	-
29	AT1G05790.1	| Symbols: | lipase class 3 family protein | chr1:1733039-1737365 FORWARD	42	78094	1	0.9	5.6	1	1	652.655	651.648	1	651.359	0.2886	0	41.64	0.0089	R	FLSASK	R
30	AT2G37230.1	| Symbols: | pentatricopeptide (PPR) repeat-containing protein | chr2:15637177-15639450 REVERSE	41	86049	1	1.6	8.89	1	1	743.038	1484.06	2	1484.69	-0.6274	1	40.94	0.0093	K	MDEAEKLFVEMK	G	Oxidation (M)	0.100000000000.0
31	ATCG01090.1	| Symbols: NDHI | Encodes subunit of the chloroplast NAD(P)H dehydrogenase complex | chrC:119244-119762 REVERSE	41	20586	1	7	7.51	1	1	712.423	1422.83	2	1421.72	1.1084	0	40.63	0.015	R	LPMSVIDDYTIR	T
32	AT2G29140.1	| Symbols: APUM3 | APUM3 (Arabidopsis Pumilio 3); RNA binding / binding | chr2:12531392-12535060 FORWARD	39	106547	2	1	5.8	1	1	536.04	1070.07	2	1070.61	-0.5425	1	37.7	0.022	R	VEKLVAAGER	R
32								1	1	536.652	1071.29	2	1070.61	0.6815	1	35.25	0.043	R	VEKLVAAGER	R
33	AT3G01440.1	| Symbols: | oxygen evolving enhancer 3 (PsbQ) family protein | chr3:168478-169407 FORWARD	35	24880	1	4.1	7.67	1	1	569.203	1136.39	2	1135.61	0.7859	0	35.46	0.051	K	FLLQEVMTR	M

## Sheet: gel09
prot_hit_num	prot_acc	prot_desc	prot_score	prot_mass	prot_matches	prot_cover	prot_pi	pep_rank	pep_isbold	pep_exp_mz	pep_exp_mr	pep_exp_z	pep_calc_mr	pep_delta	pep_miss	pep_score	pep_expect	pep_res_before	pep_seq	pep_res_after	pep_var_mod	pep_var_mod_pos
1	ATCG00680.1	| Symbols: PSBB | encodes for CP47, subunit of the photosystem II reaction center. | chrC:72371-73897 FORWARD	916	56172	20	23.2	6.4	1	1	528.71	1055.41	2	1054.6	0.8034	0	42.42	0.01	R	TGKPSLDLPK	I
1								1	1	603.821	1205.63	2	1205.65	-0.0248	0	73.1	1e-05	R	VHTVVLNDPGR	L
1								1	1	645.713	1289.41	2	1289.66	-0.2499	0	87.42	2.6e-07	R	AQLGEIFELDR	A
1								1	1	646.385	1290.75	2	1289.66	1.0931	0	70.6	1.7e-05	R	AQLGEIFELDR	A
1								1	1	664.158	1326.3	2	1325.66	0.6392	0	43.09	0.0059	R	QGMFVIPFMTR	L
1								1	1	671.915	1341.82	2	1341.66	0.1585	0	46.31	0.004	R	QGMFVIPFMTR	L	Oxidation (M)	0.00000000100.0
1								1	1	672.243	1342.47	2	1341.66	0.8145	0	41.9	0.0096	R	QGMFVIPFMTR	L	Oxidation (M)	0.00100000000.0
1								1	1	680.219	1358.42	2	1357.65	0.7706	0	52.94	0.00065	R	QGMFVIPFMTR	L	2 Oxidation (M)	0.00100000100.0
1								1	1	724.424	1446.83	2	1445.76	1.07	1	47.33	0.0033	R	RAQLGEIFELDR	A
1								1	1	743.225	1484.44	2	1484.73	-0.2941	0	89.25	1.4e-07	K	LAFYDYIGNNPAK	G
1								1	1	743.791	1485.57	2	1484.73	0.8377	0	68.23	2.2e-05	K	LAFYDYIGNNPAK	G
1								1	1	852.551	1703.09	2	1702.93	0.1623	1	69.83	1.1e-05	R	AQLGEIFELDRATLK	S
1								1	1	881.427	1760.84	2	1759.87	0.9658	0	79.72	1.5e-06	R	VSAGLAENQSLSEAWAK	I
1								1	1	639.574	1915.7	3	1915.98	-0.2744	1	82.09	5.9e-07	R	RVSAGLAENQSLSEAWAK	I
1								1	1	959.151	1916.29	2	1915.98	0.3127	1	96.61	1.9e-08	R	RVSAGLAENQSLSEAWAK	I
1								1	1	962.678	1923.34	2	1922.86	0.4831	0	107.42	1.6e-09	R	YQWDQGYFQQEIYR	R
1								1	1	651.764	1952.27	3	1952	0.2644	1	40	0.0084	K	IPEKLAFYDYIGNNPAK	G
1								1	1	977.328	1952.64	2	1952	0.6375	1	107.05	1.6e-09	K	IPEKLAFYDYIGNNPAK	G
1								1	1	719.364	2155.07	3	2155.03	0.0417	0	116.43	2.6e-10	R	AGSMDNGDGIAVGWLGHPVFR	N
1								1	1	724.649	2170.92	3	2171.02	-0.0973	0	89.59	1.1e-07	R	AGSMDNGDGIAVGWLGHPVFR	N	Oxidation (M)	0.000100000000000000000.0
2	ATCG00280.1	| Symbols: PSBC | chloroplast gene encoding a CP43 subunit of the photosystem II reaction center. promoter contains a blue-light responsive element. | chrC:33720-35141 FORWARD	611	52063	16	16.7	6.71	1	1	464.705	927.396	2	927.477	-0.0817	0	71	1.6e-05	R	GPNGLDLSR	L
2								1	1	536.142	1070.27	2	1070.51	-0.2446	0	37.77	0.023	K	DIQPWQER	R
2								1	1	600.879	1199.74	2	1198.61	1.1344	1	42.86	0.01	K	KDIQPWQER	R
2								1	1	682.25	1362.49	2	1361.65	0.8321	0	40.12	0.016	R	DFEPVLSMTPLN	-
2								1	1	713.734	1425.45	2	1425.76	-0.305	0	87.53	2.2e-07	R	LGANVGSAQGPTGLGK	Y
2								1	1	714.131	1426.25	2	1425.76	0.4902	0	84.91	3.7e-07	R	LGANVGSAQGPTGLGK	Y
2								1	1	714.407	1426.8	2	1425.76	1.0422	0	61.75	0.00012	R	LGANVGSAQGPTGLGK	Y
2								1	1	740.405	1478.79	2	1479.7	-0.9079	0	62.74	9.3e-05	R	SPTGEVIFGGETMR	F
2								1	1	740.935	1479.85	2	1479.7	0.1521	0	72.88	8.4e-06	R	SPTGEVIFGGETMR	F
2								1	1	741.361	1480.71	2	1479.7	1.0049	0	86.6	3.6e-07	R	SPTGEVIFGGETMR	F
2								1	1	749.078	1496.14	2	1495.7	0.4441	0	83.97	4.5e-07	R	SPTGEVIFGGETMR	F	Oxidation (M)	0.00000000000010.0
2								1	1	499.818	1496.43	3	1495.7	0.736	0	56.97	0.00023	R	SPTGEVIFGGETMR	F	Oxidation (M)	0.00000000000010.0
2								1	1	855.748	1709.48	2	1708.76	0.7225	0	66.37	2.3e-05	R	DQETTGFAWWAGNAR	L
2								1	1	902.543	1803.07	2	1802.89	0.1846	1	56.2	0.00029	K	GIDRDFEPVLSMTPLN	-
2								1	1	903.051	1804.09	2	1802.89	1.1996	1	44.37	0.0043	K	GIDRDFEPVLSMTPLN	-
2								1	1	910.658	1819.3	2	1818.88	0.4194	1	65.99	2.2e-05	K	GIDRDFEPVLSMTPLN	-	Oxidation (M)	0.0000000000010000.0
3	ATCG00020.1	| Symbols: PSBA | Encodes chlorophyll binding protein D1, a part of the photosystem II reaction center core | chrC:383-1444 REVERSE	444	39025	11	13.3	5.12	1	1	643.659	1285.3	2	1285.59	-0.2868	0	68.72	1.7e-05	R	ANLGMEVMHER	N
3								1	1	644.398	1286.78	2	1285.59	1.191	0	62.36	0.00011	R	ANLGMEVMHER	N
3								1	1	652.129	1302.24	2	1301.59	0.6572	0	43.54	0.0057	R	ANLGMEVMHER	N	Oxidation (M)	0.00001000000.0
3								1	1	652.193	1302.37	2	1301.59	0.7862	0	63.1	6.6e-05	R	ANLGMEVMHER	N	Oxidation (M)	0.00000001000.0
3								1	1	657.824	1313.63	2	1313.71	-0.0763	0	95.71	5.1e-08	R	VINTWADIINR	A
3								1	1	658.335	1314.65	2	1313.71	0.9457	0	69.92	2e-05	R	VINTWADIINR	A
3								1	1	730.557	1459.1	2	1458.73	0.3731	0	71.59	8.1e-06	R	LIFQYASFNNSR	S
3								1	1	487.507	1459.5	3	1458.73	0.7751	0	49.31	0.0016	R	LIFQYASFNNSR	S
3								1	1	750.107	1498.2	2	1498.62	-0.4173	0	80.17	1e-06	R	ETTENESANEGYR	F
3								1	1	750.609	1499.2	2	1498.62	0.5867	0	65.84	2.8e-05	R	ETTENESANEGYR	F
3								1	1	750.896	1499.78	2	1498.62	1.1607	0	65.44	4.8e-05	R	ETTENESANEGYR	F
4	AT5G01530.1	| Symbols: | chlorophyll A-B binding protein CP29 (LHCB4) | chr5:209084-210243 FORWARD	344	31177	11	22.1	5.76	1	1	453.662	905.309	2	904.414	0.8949	0	40.47	0.023	R	NAELDSEK	R
4								1	1	508.595	1015.18	2	1014.55	0.6298	0	60.66	0.00013	K	NLAGDVIGTR	T
4								1	1	531.214	1060.41	2	1060.51	-0.101	1	46	0.0056	R	NAELDSEKR	L
4								1	1	557.637	1113.26	2	1113.64	-0.3805	0	61.11	0.0001	K	TAQLQLAEIK	H
4								1	1	558.338	1114.66	2	1113.64	1.0223	0	64.59	6.9e-05	K	TAQLQLAEIK	H
4								1	1	710.159	1418.3	2	1418.71	-0.4043	0	89.07	1.5e-07	K	FFDPLGLAADPEK	T
4								1	1	710.753	1419.49	2	1418.71	0.7827	0	68.91	1.7e-05	K	FFDPLGLAADPEK	T
4								1	1	567.904	1700.69	3	1700.87	-0.1794	1	41.33	0.0094	K	NLAGDVIGTRTEAADAK	S
4								1	1	851.975	1701.94	2	1700.87	1.0665	1	58.45	0.00019	K	NLAGDVIGTRTEAADAK	S
4								1	1	585.812	1754.41	3	1754.86	-0.448	0	61.62	6.1e-05	K	STPFQPYSEVFGIQR	F
4								1	1	878.819	1755.62	2	1754.86	0.7611	0	60.52	9.2e-05	K	STPFQPYSEVFGIQR	F
5	AT4G10340.1	| Symbols: LHCB5 | LHCB5 (LIGHT HARVESTING COMPLEX OF PHOTOSYSTEM II 5); chlorophyll binding | chr4:6408200-6409496 FORWARD	338	30195	10	29.6	6	1	1	486.128	970.242	2	969.513	0.7286	0	43.78	0.0059	K	DPEQGALLK	V
5								1	1	575.232	1148.45	2	1148.56	-0.1062	0	77.33	3.8e-06	K	AVSETSDELAK	W
5								1	1	575.787	1149.56	2	1148.56	1.0028	0	47.94	0.0033	K	AVSETSDELAK	W
5								1	1	576.773	1151.53	2	1150.55	0.981	0	55.14	0.00058	R	ITNGLDFEDK	L
5								1	1	579.731	1157.45	2	1157.64	-0.1968	0	77	3.9e-06	R	IFLPDGLLDR	S
5								1	1	580.289	1158.56	2	1157.64	0.9182	0	41.57	0.015	R	IFLPDGLLDR	S
5								1	1	473.838	1418.49	3	1417.77	0.721	0	63.96	5.6e-05	K	LHPGGPFDPLGLAK	D
5								1	1	710.493	1418.97	2	1417.77	1.1991	0	33.06	0.062	K	LHPGGPFDPLGLAK	D
5								1	1	750.05	1498.08	2	1497.67	0.4138	0	83.23	5.1e-07	K	YGANCGPEAVWFK	T
5								1	1	849.421	1696.83	2	1695.88	0.9445	0	92.83	7e-08	K	TGALLLDGNTLNYFGK	N
6	AT1G15820.1	| Symbols: LHCB6, CP24 | LHCB6 (LIGHT HARVESTING COMPLEX PSII SUBUNIT 6); chlorophyll binding | chr1:5446685-5447676 REVERSE	306	27505	9	22.1	6.75	1	1	463.137	924.26	2	923.482	0.7772	0	69.31	1.8e-05	R	EAELIHGR	W
6								1	1	464.628	927.242	2	927.554	-0.3125	1	51.72	0.00096	K	KSWIPAVK	G
6								1	1	465.177	928.34	2	927.554	0.7855	1	54.52	0.00078	K	KSWIPAVK	G
6								1	1	532.683	1063.35	2	1063.57	-0.2194	0	41.5	0.014	R	FFDPLGLAGK	N
6								1	1	532.984	1063.95	2	1063.57	0.3836	0	38.83	0.02	R	FFDPLGLAGK	N
6								1	1	533.295	1064.57	2	1063.57	1.0046	0	40.08	0.022	R	FFDPLGLAGK	N
6								1	1	799.439	1596.86	2	1595.75	1.1161	1	60.06	0.00015	R	DGVYEPDFEKLER	L
6								1	1	639.813	1916.42	3	1916.83	-0.4111	0	79.79	9.1e-07	K	TAENFANYTGDQGYPGGR	F
6								1	1	959.5	1916.98	2	1916.83	0.1557	0	113.82	5.4e-10	K	TAENFANYTGDQGYPGGR	F
7	AT3G08940.2	| Symbols: LHCB4.2 | LHCB4.2 (light harvesting complex PSII); chlorophyll binding | chr3:2717717-2718665 FORWARD	290	31231	11	22.3	5.85	1	0	453.662	905.309	2	904.414	0.8949	0	40.47	0.023	R	NAELDSEK	R
7								1	1	507.138	1012.26	2	1012.59	-0.331	0	67.33	2.4e-05	K	AQLQLAEIK	H
7								1	1	507.752	1013.49	2	1012.59	0.898	0	40.68	0.017	K	AQLQLAEIK	H
7								1	0	531.214	1060.41	2	1060.51	-0.101	1	46	0.0056	R	NAELDSEKR	L
7								1	1	561.667	1121.32	2	1120.59	0.7312	0	56.7	0.00033	K	NLYGEVIGTR	T
7								1	1	703.49	1404.96	2	1404.73	0.2359	0	72.91	6.6e-06	K	FFDPLGLASDPVK	K
7								1	1	767.938	1533.86	2	1532.82	1.037	1	52.17	0.001	K	FFDPLGLASDPVKK	A
7								1	1	512.317	1533.93	3	1532.82	1.1038	1	59.6	0.00017	K	FFDPLGLASDPVKK	A
7								1	0	585.812	1754.41	3	1754.86	-0.448	0	61.62	6.1e-05	K	STPFQPYSEVFGLQR	F
7								1	0	878.819	1755.62	2	1754.86	0.7611	0	60.52	9.2e-05	K	STPFQPYSEVFGLQR	F
7								1	1	931.96	1861.91	2	1860.96	0.9475	1	42.25	0.008	K	NLYGEVIGTRTEAVDPK	S
8	AT1G29910.1	| Symbols: CAB3, AB180, LHCB1.2 | CAB3 (CHLOROPHYLL A/B BINDING PROTEIN 3); chlorophyll binding | chr1:10472443-10473246 REVERSE	198	28266	10	11.2	5.29	1	1	491.917	981.819	2	981.524	0.2943	0	55.54	0.00037	R	ELEVIHSR	W
8								1	1	492.26	982.506	2	982.491	0.0144	0	51.88	0.0012	K	FGEAVWFK	A
8								1	1	492.348	982.681	2	981.524	1.1563	0	37.68	0.028	R	ELEVIHSR	W
8								1	1	492.463	982.911	2	982.491	0.4194	0	44.65	0.0042	K	FGEAVWFK	A
8								1	1	492.606	983.198	2	982.491	0.7064	0	34.57	0.043	K	FGEAVWFK	A
8								1	1	492.719	983.423	2	982.491	0.9314	0	45.04	0.006	K	FGEAVWFK	A
8								1	1	627.236	1252.46	2	1251.67	0.7885	1	57.2	0.00031	R	NRELEVIHSR	W
8								1	1	632.986	1263.96	2	1264.55	-0.5904	0	63.49	5.9e-05	K	GPSGSPWYGSDR	V
8								1	1	633.504	1264.99	2	1264.55	0.4466	0	42.64	0.0072	K	GPSGSPWYGSDR	V
8								1	1	633.585	1265.16	2	1264.55	0.6084	0	40.2	0.013	K	GPSGSPWYGSDR	V
9	ATCG00270.1	| Symbols: PSBD | PSII D2 protein | chrC:32711-33772 FORWARD	196	39750	5	15.3	5.46	1	1	521.501	1040.99	2	1040.6	0.39	0	40.3	0.012	K	NILLNEGIR	A
9								1	1	614.281	1226.55	2	1226.59	-0.0465	0	71.97	1.1e-05	R	AYDFVSQEIR	A
9								1	1	614.827	1227.64	2	1226.59	1.0457	0	71.32	1.4e-05	R	AYDFVSQEIR	A
9								1	1	774.517	1547.02	2	1546.68	0.3371	0	90.79	1e-07	R	AAEDPEFETFYTK	N
9								1	1	870.023	2607.05	3	2606.26	0.7887	0	39.41	0.008	R	AWMAAQDQPHENLIFPEEVLPR	G	Oxidation (M)	0.0010000000000000000000.0
10	AT2G05070.1	| Symbols: LHCB2.2, LHCB2 | LHCB2.2; chlorophyll binding | chr2:1799436-1800329 REVERSE	155	28659	9	12.1	5.29	1	0	491.917	981.819	2	981.524	0.2943	0	55.54	0.00037	R	ELEVIHSR	W
10								1	0	492.26	982.506	2	982.491	0.0144	0	51.88	0.0012	K	FGEAVWFK	A
10								1	0	492.348	982.681	2	981.524	1.1563	0	37.68	0.028	R	ELEVIHSR	W
10								1	0	492.463	982.911	2	982.491	0.4194	0	44.65	0.0042	K	FGEAVWFK	A
10								1	0	492.606	983.198	2	982.491	0.7064	0	34.57	0.043	K	FGEAVWFK	A
10								1	0	492.719	983.423	2	982.491	0.9314	0	45.04	0.006	K	FGEAVWFK	A
10								1	0	627.236	1252.46	2	1251.67	0.7885	1	57.2	0.00031	K	NRELEVIHSR	W
10								1	1	544.709	1631.11	3	1630.81	0.2954	0	39.52	0.013	K	STPQSIWYGPDRPK	Y
10								1	1	816.897	1631.78	2	1630.81	0.9685	0	41.81	0.011	K	STPQSIWYGPDRPK	Y
11	AT2G34430.1	| Symbols: LHB1B1, LHCB1.4 | LHB1B1; chlorophyll binding | chr2:14524818-14525618 FORWARD	144	28209	8	13.9	5.15	1	0	491.917	981.819	2	981.524	0.2943	0	55.54	0.00037	R	ELEVIHSR	W
11								1	0	492.26	982.506	2	982.491	0.0144	0	51.88	0.0012	K	FGEAVWFK	A
11								1	0	492.348	982.681	2	981.524	1.1563	0	37.68	0.028	R	ELEVIHSR	W
11								1	0	492.463	982.911	2	982.491	0.4194	0	44.65	0.0042	K	FGEAVWFK	A
11								1	0	492.606	983.198	2	982.491	0.7064	0	34.57	0.043	K	FGEAVWFK	A
11								1	0	492.719	983.423	2	982.491	0.9314	0	45.04	0.006	K	FGEAVWFK	A
11								1	0	627.236	1252.46	2	1251.67	0.7885	1	57.2	0.00031	R	NRELEVIHSR	W
11								1	1	659.885	1976.63	3	1975.98	0.6595	1	41	0.0072	K	ASKPTGPSGSPWYGSDRVK	Y
12	AT5G66570.1	| Symbols: PSBO-1, OEE1, OEE33, OE33, PSBO1, MSP-1 | PSBO1 (PS II OXYGEN-EVOLVING COMPLEX 1); oxygen evolving/ poly(U) binding | chr5:26568744-26570124 FORWARD	108	35349	4	13.9	5.55	1	1	597.234	1192.45	2	1191.59	0.8602	0	60.35	0.00017	K	IQGVWYGQLE	-
12								1	1	602.893	1203.77	2	1202.65	1.12	0	77.93	3.3e-06	K	NTAASVGEITLK	V
12								1	1	627.147	1252.28	2	1251.65	0.634	1	34.58	0.043	K	RLTYDEIQSK	T
12								1	1	726.359	1450.7	2	1449.71	0.9927	0	37.42	0.031	K	QLDASGKPDSFTGK	F
13	AT1G31330.1	| Symbols: PSAF | PSAF (photosystem I subunit F) | chr1:11215011-11215939 REVERSE	106	24329	3	15.8	9.58	1	1	450.707	899.399	2	898.43	0.9689	1	37.83	0.037	R	RFDNYGK	Y
13								1	1	590.497	1178.98	2	1178.62	0.3562	0	51.69	0.00094	R	GFIWPVAAYR	E
13								1	1	950.458	1898.9	2	1898.01	0.887	0	81.57	8.7e-07	K	LYAPESAPALALNAQIEK	T
14	ATCG00560.1	| Symbols: PSBL | PSII L protein | chrC:63804-63920 REVERSE	96	4467	1	36.8	4.53	1	1	808.928	1615.84	2	1614.76	1.0821	0	95.52	4.4e-08	M	TQSNPNEQSVELNR	T
15	AT2G20260.1	| Symbols: PSAE-2 | PSAE-2 (photosystem I subunit E-2); catalytic | chr2:8736780-8737644 FORWARD	93	15180	1	9	9.94	1	1	664.88	1327.75	2	1326.68	1.0679	0	93.44	8.4e-08	K	NVGSVVAVDQDPK	T
16	AT3G47470.1	| Symbols: LHCA4, CAB4 | LHCA4 (LIGHT-HARVESTING CHLOROPHYLL-PROTEIN COMPLEX I SUBUNIT A4); chlorophyll binding | chr3:17493622-17494773 REVERSE	72	27773	1	4.8	6.22	1	1	658.804	1315.59	2	1314.66	0.9358	0	71.56	1.4e-05	K	NPGSVNQDPIFK	Q
17	ATCG00340.1	| Symbols: PSAB | Encodes the D1 subunit of photosystem I and II reaction centers. | chrC:37375-39579 REVERSE	71	82537	4	7.2	6.89	1	1	661.314	1320.61	2	1319.65	0.9667	0	38.97	0.024	R	FSQGLAQDPTTR	R
17								1	1	738.107	1474.2	2	1473.6	0.6005	0	36.83	0.024	K	DFGYSFPCDGPGR	G
17								1	1	537.781	1610.32	3	1609.93	0.3902	1	48.15	0.0016	R	WKDKPVALSIVQAR	L
17								1	1	839.228	1676.44	2	1675.74	0.6971	0	35.83	0.026	R	DYNPEQNEDNVLAR	M
18	ATCG00120.1	| Symbols: ATPA | Encodes the ATPase alpha subunit, which is a subunit of ATP synthase and part of the CF1 portion which catalyzes the conversion of ADP to ATP using the proton motive force. This complex is located in the thylakoid membrane of the c	70	55351	1	2.4	5.19	1	1	626.839	1251.66	2	1251.69	-0.0307	0	69.84	2e-05	R	VINALANPIDGR	G
19	ATCG00580.1	| Symbols: PSBE | PSII cytochrome b559. There have been many speculations about the function of Cyt b559, but the most favored at present is that it plays a protective role by acting as an electron acceptor or electron donor under conditions when el	59	9391	1	10.8	4.83	1	1	478.373	954.731	2	953.566	1.1648	0	59.41	0.00017	R	QGIPLITGR	F
20	AT1G03130.1	| Symbols: PSAD-2 | PSAD-2 (photosystem I subunit D-2) | chr1:753528-754142 REVERSE	53	22350	2	12.3	9.78	1	1	588.768	1175.52	2	1174.61	0.9078	1	50.48	0.002	R	KEQCLALGTR	L
20								1	1	826.404	1650.79	2	1649.79	1.0033	0	35.37	0.046	K	EQIFEMPTGGAAIMR	E
21	AT4G12800.1	| Symbols: PSAL | PSAL (photosystem I subunit L) | chr4:7521469-7522493 FORWARD	52	23094	1	5.9	9.85	1	1	729.727	1457.44	2	1456.69	0.7442	0	51.56	0.00083	K	QPDQLQTADGWAK	F
22	ATCG00480.1	| Symbols: ATPB | chloroplast-encoded gene for beta subunit of ATP synthase | chrC:52660-54156 REVERSE	50	53957	1	2.6	5.38	1	1	708.728	1415.44	2	1414.71	0.7364	0	49.76	0.0013	R	TNPTTSNPEVSIR	E
23	AT1G55670.1	| Symbols: PSAG | PSAG (PHOTOSYSTEM I SUBUNIT G) | chr1:20802874-20803356 REVERSE	49	17075	1	5.6	9.57	1	1	524.515	1047.01	2	1046.44	0.5729	0	49.27	0.0019	K	THFEAGDDR	A
24	AT5G54270.1	| Symbols: LHCB3, LHCB3*1 | LHCB3 (LIGHT-HARVESTING CHLOROPHYLL B-BINDING PROTEIN 3); structural molecule | chr5:22038424-22039383 FORWARD	47	28745	1	3.8	4.96	1	1	648.405	1294.8	2	1293.68	1.1201	1	47.42	0.0032	R	VDFKEPVWFK	A
25	AT1G52230.1	| Symbols: PSAH2, PSAH-2, PSI-H | PSAH2 (PHOTOSYSTEM I SUBUNIT H2) | chr1:19454902-19455508 FORWARD	45	15264	1	7.6	9.9	1	1	653.777	1305.54	2	1304.64	0.8947	0	44.75	0.0064	K	FFETFAAPFTK	R
26	ATCG00490.1	| Symbols: RBCL | large subunit of RUBISCO. Protein is tyrosine-phosphorylated and its phosphorylation state is modulated in response to ABA in Arabidopsis thaliana seeds. | chrC:54958-56397 FORWARD	42	53435	1	1.9	5.88	1	1	511.628	1021.24	2	1020.52	0.7166	0	41.69	0.011	K	DTDILAAFR	V
27	ATCG00350.1	| Symbols: PSAA | Encodes psaA protein comprising the reaction center for photosystem I along with psaB protein; hydrophobic protein encoded by the chloroplast genome. | chrC:39605-41857 REVERSE	39	83406	1	0.9	6.6	1	1	455.261	908.508	2	907.44	1.0677	0	39.02	0.027	R	YNDLLDR	V
28	AT4G36390.1	| Symbols: | radical SAM domain-containing protein / TRAM domain-containing protein | chr4:17194746-17197054 REVERSE	38	72645	1	1.7	6.43	1	1	638.847	1275.68	2	1274.63	1.05	1	37.53	0.034	K	ACLLDGDDLKR	N
29	AT2G39435.1	| Symbols: | unknown protein | chr2:16464806-16466492 REVERSE	38	53281	1	1.9	5.54	1	1	579.41	1156.81	2	1156.55	0.2546	1	37.5	0.029	R	YDQQNFKSK	L
30	AT2G13640.1	| Symbols: | Golgi GDP mannose transporter (GONST1) | chr2:5686136-5687290 REVERSE	36	44892	1	3.1	10.01	1	1	639.848	1277.68	2	1276.63	1.0476	0	36.21	0.046	R	SDLCDLTAAAIK	A
31	AT5G20900.1	| Symbols: JAZ12, TIFY3B | JAZ12 (JASMONATE-ZIM-DOMAIN PROTEIN 12) | chr5:7090883-7092201 FORWARD	36	20035	1	5.3	7.77	1	1	549.989	1097.96	2	1098.61	-0.6519	1	36.15	0.03	R	STADLPIARR	H
32	AT1G61520.1	| Symbols: LHCA3 | LHCA3; chlorophyll binding | chr1:22700152-22701149 FORWARD	35	29163	1	4.4	8.61	1	1	706.804	1411.59	2	1410.62	0.9689	0	35.29	0.048	R	LQDWYNPGSMGK	Q	Oxidation (M)	0.000000000100.0
33	AT5G51570.1	| Symbols: | band 7 family protein | chr5:20949511-20951234 FORWARD	34	32586	1	3.4	5.28	1	1	579.552	1157.09	2	1156.63	0.4586	1	34.25	0.05	R	QRQAITDGLR	E

[truncated: 51 more sheets: gel10, gel11, gel12, gel13, gel14, gel15, gel16, gel17, gel18, gel19, gel20, gel21, gel22, gel23, gel24, ge25, gel26, gel27, gel28, gel29 …]
