# Supplementary material for: Protein co-migration database (PCoM -DB) for Arabidopsis thylakoids and Synechocystis cells
Source: Springerplus. 2013 Apr 8;2:148. doi: 10.1186/2193-1801-2-148 (PMC3647082; doi:10.1186/2193-1801-2-148)
Supplement: Supplementary file 9 — Additional file 9: Table S7: Mascot data for identified peptides from Synechocystis cells. (XLSX 9 MB) [file 40064_2013_228_MOESM9_ESM.xlsx]

## Sheet: Information
This file contains 62 sheets of Mascot results.
More information at: http://www.matrixscience.com/help/export_help.html
Mascot report heading
prot_hit_num	protein hit number
prot_acc	protein accession number
prot_desc	Fasta title / description line
prot_score	protein score
prot_mass	protein mass
prot_matches	number of assigned peptide matches
prot_cover	percentage of protein sequence covered by assigned peptide matches
prot_pi	calculated pI value for protein
pep_rank	rank of peptide match
pep_isbold	bold red peptide
pep_exp_mz	m/z value
pep_exp_mr	observed relative molecular mass
pep_exp_z	observed charge state
pep_calc_mr	calculated relative molecular mass
pep_delta	(pep_calc_mr -- pep_exp_mr)
pep_miss	number of missed enzyme cleavage sites
pep_score	peptide match score
pep_expect	peptide match expectation value
pep_res_before	residue located before the peptide
pep_seq	peptide sequence
pep_res_after	residue located after the peptide
pep_var_mod	variable modifications used to get the match as comma separated string
pep_var_mod_pos	the position of any modification within the peptide sequence
emPAI	emPAI value

## Sheet: gel01
prot_hit_num	prot_acc	prot_desc	prot_score	prot_mass	prot_matches	prot_cover	prot_pi	pep_rank	pep_isbold	pep_exp_mz	pep_exp_mr	pep_exp_z	pep_calc_mr	pep_delta	pep_miss	pep_score	pep_expect	pep_res_before	pep_seq	pep_res_after	pep_frame	pep_var_mod	pep_var_mod_pos
1	gi|16331244	phycobilisome LCM core-membrane linker polypeptide [Synechocystis sp. PCC 6803]	1365	100405	48	46.7	9.25	1	1	764.372	763.365	1	763.353	0.0113	0	27.01	0.031	R	NGDISMK	E
1	gi|16331244	phycobilisome LCM core-membrane linker polypeptide [Synechocystis sp. PCC 6803]	1365	100405	48	46.7	9.25	1	1	765.433	764.426	1	763.353	1.0723	0	30.66	0.012	R	NGDISMK	E
1	gi|16331244	phycobilisome LCM core-membrane linker polypeptide [Synechocystis sp. PCC 6803]	1365	100405	48	46.7	9.25	1	1	777.55	776.543	1	776.41	0.1325	0	38.6	0.0023	K	VIEMGTK	H
1	gi|16331244	phycobilisome LCM core-membrane linker polypeptide [Synechocystis sp. PCC 6803]	1365	100405	48	46.7	9.25	1	1	819.55	818.543	1	818.465	0.0777	0	31.71	0.012	R	ALELAFR	H
1	gi|16331244	phycobilisome LCM core-membrane linker polypeptide [Synechocystis sp. PCC 6803]	1365	100405	48	46.7	9.25	1	1	825.589	824.582	1	824.428	0.1537	0	25.81	0.025	K	LVSTYDK	V
1	gi|16331244	phycobilisome LCM core-membrane linker polypeptide [Synechocystis sp. PCC 6803]	1365	100405	48	46.7	9.25	1	1	880.54	879.533	1	879.409	0.1241	0	29.59	0.014	R	DLYEGQR	L
1	gi|16331244	phycobilisome LCM core-membrane linker polypeptide [Synechocystis sp. PCC 6803]	1365	100405	48	46.7	9.25	1	1	900.537	899.53	1	899.414	0.116	0	31.82	0.012	R	AASADYFR	N
1	gi|16331244	phycobilisome LCM core-membrane linker polypeptide [Synechocystis sp. PCC 6803]	1365	100405	48	46.7	9.25	1	1	450.82	899.625	2	899.414	0.2109	0	54.07	7.2e-05	R	AASADYFR	N
1	gi|16331244	phycobilisome LCM core-membrane linker polypeptide [Synechocystis sp. PCC 6803]	1365	100405	48	46.7	9.25	1	1	460.338	918.662	2	918.438	0.2235	0	48.57	0.00021	K	AIEYMHR	R
1	gi|16331244	phycobilisome LCM core-membrane linker polypeptide [Synechocystis sp. PCC 6803]	1365	100405	48	46.7	9.25	1	1	923.839	922.832	1	923.417	-0.5854	0	27.49	0.012	R	YGPSNMQK	S
1	gi|16331244	phycobilisome LCM core-membrane linker polypeptide [Synechocystis sp. PCC 6803]	1365	100405	48	46.7	9.25	1	1	924.547	923.54	1	923.417	0.1226	0	33.29	0.0046	R	YGPSNMQK	S
1	gi|16331244	phycobilisome LCM core-membrane linker polypeptide [Synechocystis sp. PCC 6803]	1365	100405	48	46.7	9.25	1	1	468.569	935.124	2	934.433	0.6906	0	39.11	0.0012	K	AIEYMHR	R		Oxidation (M)	0.0000100.0
1	gi|16331244	phycobilisome LCM core-membrane linker polypeptide [Synechocystis sp. PCC 6803]	1365	100405	48	46.7	9.25	1	1	472.675	943.336	2	942.513	0.8222	1	44.77	0.00057	R	VDKEVTPR	F
1	gi|16331244	phycobilisome LCM core-membrane linker polypeptide [Synechocystis sp. PCC 6803]	1365	100405	48	46.7	9.25	1	1	477.873	953.731	2	953.443	0.2877	0	36.06	0.0023	R	DMSWFLR	Y
1	gi|16331244	phycobilisome LCM core-membrane linker polypeptide [Synechocystis sp. PCC 6803]	1365	100405	48	46.7	9.25	1	1	490.016	978.017	2	977.482	0.5349	0	27.42	0.019	R	TEPEIAYR	S
1	gi|16331244	phycobilisome LCM core-membrane linker polypeptide [Synechocystis sp. PCC 6803]	1365	100405	48	46.7	9.25	1	1	516.034	1030.05	2	1029.55	0.5084	0	64.13	4.6e-06	K	LSNNEINVK	E
1	gi|16331244	phycobilisome LCM core-membrane linker polypeptide [Synechocystis sp. PCC 6803]	1365	100405	48	46.7	9.25	1	1	517.188	1032.36	2	1031.59	0.7732	0	29.8	0.014	R	LLGRPTYGR	Q
1	gi|16331244	phycobilisome LCM core-membrane linker polypeptide [Synechocystis sp. PCC 6803]	1365	100405	48	46.7	9.25	2	1	558.943	1115.87	2	1115.56	0.3148	1	36.78	0.002	R	GPSSREEVQK	Y
1	gi|16331244	phycobilisome LCM core-membrane linker polypeptide [Synechocystis sp. PCC 6803]	1365	100405	48	46.7	9.25	1	1	568.628	1135.24	2	1134.59	0.6553	0	35.78	0.0026	R	YLTPGGLQMR	S
1	gi|16331244	phycobilisome LCM core-membrane linker polypeptide [Synechocystis sp. PCC 6803]	1365	100405	48	46.7	9.25	1	1	575.679	1149.34	2	1148.62	0.7247	1	28.03	0.016	R	QIFERDITK	A
1	gi|16331244	phycobilisome LCM core-membrane linker polypeptide [Synechocystis sp. PCC 6803]	1365	100405	48	46.7	9.25	1	1	587.714	1173.41	2	1172.63	0.7837	1	55.45	4e-05	K	RPAPFNKDTK	R
1	gi|16331244	phycobilisome LCM core-membrane linker polypeptide [Synechocystis sp. PCC 6803]	1365	100405	48	46.7	9.25	1	1	594.465	1186.91	2	1186.59	0.3206	0	70.33	1.1e-06	R	QPALVGASSDSR	N
1	gi|16331244	phycobilisome LCM core-membrane linker polypeptide [Synechocystis sp. PCC 6803]	1365	100405	48	46.7	9.25	1	1	605.196	1208.38	2	1207.62	0.7582	0	57.16	2e-05	K	FGESSTQALIR	A
1	gi|16331244	phycobilisome LCM core-membrane linker polypeptide [Synechocystis sp. PCC 6803]	1365	100405	48	46.7	9.25	1	1	610.244	1218.47	2	1217.68	0.7968	0	75.85	3.8e-07	R	FVELGQVSAIR	T
1	gi|16331244	phycobilisome LCM core-membrane linker polypeptide [Synechocystis sp. PCC 6803]	1365	100405	48	46.7	9.25	1	1	612.224	1222.43	2	1221.7	0.737	1	54.92	3.3e-05	K	LVSTYDKVAVK	N
1	gi|16331244	phycobilisome LCM core-membrane linker polypeptide [Synechocystis sp. PCC 6803]	1365	100405	48	46.7	9.25	1	1	615.514	1229.01	2	1228.65	0.3605	1	44.66	0.00036	R	VGSLREDIGQR	V
1	gi|16331244	phycobilisome LCM core-membrane linker polypeptide [Synechocystis sp. PCC 6803]	1365	100405	48	46.7	9.25	1	1	643.235	1284.45	2	1283.63	0.825	0	54.43	4.4e-05	K	QFFEPFINSR	A
1	gi|16331244	phycobilisome LCM core-membrane linker polypeptide [Synechocystis sp. PCC 6803]	1365	100405	48	46.7	9.25	1	1	654.77	1307.53	2	1306.7	0.8302	0	40.88	0.00099	K	YAMKPGLSALEK	N
1	gi|16331244	phycobilisome LCM core-membrane linker polypeptide [Synechocystis sp. PCC 6803]	1365	100405	48	46.7	9.25	1	1	658.341	1314.67	2	1313.76	0.9071	0	47.03	0.00031	K	ELVVPSFTPVVK	V
1	gi|16331244	phycobilisome LCM core-membrane linker polypeptide [Synechocystis sp. PCC 6803]	1365	100405	48	46.7	9.25	1	1	662.702	1323.39	2	1322.69	0.6985	0	54.76	2.9e-05	K	YAMKPGLSALEK	N		Oxidation (M)	0.001000000000.0
1	gi|16331244	phycobilisome LCM core-membrane linker polypeptide [Synechocystis sp. PCC 6803]	1365	100405	48	46.7	9.25	1	1	669.093	1336.17	2	1335.64	0.5274	0	45.61	0.00026	K	LYWAPHYVCK	A
1	gi|16331244	phycobilisome LCM core-membrane linker polypeptide [Synechocystis sp. PCC 6803]	1365	100405	48	46.7	9.25	1	1	707.244	1412.47	2	1411.72	0.7488	1	53.31	5.9e-05	R	KQFFEPFINSR	A
1	gi|16331244	phycobilisome LCM core-membrane linker polypeptide [Synechocystis sp. PCC 6803]	1365	100405	48	46.7	9.25	1	1	471.975	1412.9	3	1411.72	1.1789	1	35.75	0.0047	R	KQFFEPFINSR	A
1	gi|16331244	phycobilisome LCM core-membrane linker polypeptide [Synechocystis sp. PCC 6803]	1365	100405	48	46.7	9.25	1	1	737.676	1473.34	2	1472.66	0.6771	0	62.96	5.6e-06	R	QEMNQYFDIASK	Q
1	gi|16331244	phycobilisome LCM core-membrane linker polypeptide [Synechocystis sp. PCC 6803]	1365	100405	48	46.7	9.25	1	1	745.749	1489.48	2	1488.66	0.8274	0	64.38	4.1e-06	R	QEMNQYFDIASK	Q		Oxidation (M)	0.001000000000.0
1	gi|16331244	phycobilisome LCM core-membrane linker polypeptide [Synechocystis sp. PCC 6803]	1365	100405	48	46.7	9.25	1	1	809.398	1616.78	2	1615.78	1.0013	0	90.6	1.2e-08	K	EFIEGLGTSELYMK	E
1	gi|16331244	phycobilisome LCM core-membrane linker polypeptide [Synechocystis sp. PCC 6803]	1365	100405	48	46.7	9.25	1	1	816.304	1630.59	2	1629.8	0.7928	0	72.6	5.8e-07	K	AYSQSISYLESQVR	N
1	gi|16331244	phycobilisome LCM core-membrane linker polypeptide [Synechocystis sp. PCC 6803]	1365	100405	48	46.7	9.25	1	1	867.363	1732.71	2	1731.92	0.7963	0	102.06	6.9e-10	K	EIQQYNQILASQGLK	A
1	gi|16331244	phycobilisome LCM core-membrane linker polypeptide [Synechocystis sp. PCC 6803]	1365	100405	48	46.7	9.25	1	1	889.743	1777.47	2	1776.75	0.724	0	68.64	1.1e-06	K	EYSDAFGEDTVPYER	Y
1	gi|16331244	phycobilisome LCM core-membrane linker polypeptide [Synechocystis sp. PCC 6803]	1365	100405	48	46.7	9.25	1	1	631.694	1892.06	3	1892	0.0552	0	40.86	0.00095	R	IFTGGSPLSYLEKPVER	Q
1	gi|16331244	phycobilisome LCM core-membrane linker polypeptide [Synechocystis sp. PCC 6803]	1365	100405	48	46.7	9.25	1	1	947.464	1892.91	2	1892	0.9085	0	84.15	4.9e-08	R	IFTGGSPLSYLEKPVER	Q
1	gi|16331244	phycobilisome LCM core-membrane linker polypeptide [Synechocystis sp. PCC 6803]	1365	100405	48	46.7	9.25	1	1	974.419	1946.82	2	1945.88	0.9445	0	83.64	5.1e-08	R	NWGMQQDLFSYSAPFR	K
1	gi|16331244	phycobilisome LCM core-membrane linker polypeptide [Synechocystis sp. PCC 6803]	1365	100405	48	46.7	9.25	1	1	985.434	1968.85	2	1967.97	0.8809	0	98.78	1.5e-09	R	DLEPYIINSEFTALESK	L
1	gi|16331244	phycobilisome LCM core-membrane linker polypeptide [Synechocystis sp. PCC 6803]	1365	100405	48	46.7	9.25	1	1	1057.45	2112.89	2	2112.15	0.7374	0	31.93	0.0066	R	SVFSSTGPIPPGFRPINIAR	Y
1	gi|16331244	phycobilisome LCM core-membrane linker polypeptide [Synechocystis sp. PCC 6803]	1365	100405	48	46.7	9.25	1	1	705.413	2113.22	3	2112.15	1.0677	0	28.39	0.017	R	SVFSSTGPIPPGFRPINIAR	Y
1	gi|16331244	phycobilisome LCM core-membrane linker polypeptide [Synechocystis sp. PCC 6803]	1365	100405	48	46.7	9.25	1	1	727.034	2178.08	3	2177.15	0.9336	1	38.18	0.0018	R	FVELGQVSAIRTEPEIAYR	S
1	gi|16331244	phycobilisome LCM core-membrane linker polypeptide [Synechocystis sp. PCC 6803]	1365	100405	48	46.7	9.25	1	1	1134.52	2267.02	2	2266.13	0.8892	0	99.56	1.3e-09	R	GPAVNNQVGNPSAVGEFPGSLGAK	V
1	gi|16331244	phycobilisome LCM core-membrane linker polypeptide [Synechocystis sp. PCC 6803]	1365	100405	48	46.7	9.25	1	1	1174.99	2347.97	2	2347.14	0.821	0	79.57	1e-07	R	QGPSNDIQGLELPQSYFNAAAK	R				emPAI	4.27
2	gi|16331208	branched-chain alpha-keto acid dehydrogenase subunit E2 [Synechocystis sp. PCC 6803]	1152	44927	30	43.6	5.85	1	1	656.528	655.521	1	655.402	0.119	0	26.19	0.021	R	IIASPR	A
2	gi|16331208	branched-chain alpha-keto acid dehydrogenase subunit E2 [Synechocystis sp. PCC 6803]	1152	44927	30	43.6	5.85	1	1	733.531	732.524	1	732.417	0.1067	0	27.42	0.029	K	IVSWTK	S
2	gi|16331208	branched-chain alpha-keto acid dehydrogenase subunit E2 [Synechocystis sp. PCC 6803]	1152	44927	30	43.6	5.85	1	1	959.654	958.647	1	958.524	0.1231	1	47.43	0.00032	R	WKELVER	A
2	gi|16331208	branched-chain alpha-keto acid dehydrogenase subunit E2 [Synechocystis sp. PCC 6803]	1152	44927	30	43.6	5.85	1	1	480.642	959.27	2	958.524	0.7461	1	33.16	0.0066	R	WKELVER	A
2	gi|16331208	branched-chain alpha-keto acid dehydrogenase subunit E2 [Synechocystis sp. PCC 6803]	1152	44927	30	43.6	5.85	1	1	503.071	1004.13	2	1003.57	0.5541	0	68.27	1.7e-06	K	GVTMTALLAK	A
2	gi|16331208	branched-chain alpha-keto acid dehydrogenase subunit E2 [Synechocystis sp. PCC 6803]	1152	44927	30	43.6	5.85	1	1	511.099	1020.18	2	1019.57	0.6151	0	67.08	2.2e-06	K	GVTMTALLAK	A		Oxidation (M)	0.0001000000.0
2	gi|16331208	branched-chain alpha-keto acid dehydrogenase subunit E2 [Synechocystis sp. PCC 6803]	1152	44927	30	43.6	5.85	1	1	558.682	1115.35	2	1114.62	0.7252	2	42.31	0.0007	R	RWKELVER	A
2	gi|16331208	branched-chain alpha-keto acid dehydrogenase subunit E2 [Synechocystis sp. PCC 6803]	1152	44927	30	43.6	5.85	1	1	595.693	1189.37	2	1188.69	0.6808	1	49.65	0.00013	K	GKGVTMTALLAK	A
2	gi|16331208	branched-chain alpha-keto acid dehydrogenase subunit E2 [Synechocystis sp. PCC 6803]	1152	44927	30	43.6	5.85	1	1	603.493	1204.97	2	1204.68	0.2869	1	58.58	1.3e-05	K	GKGVTMTALLAK	A		Oxidation (M)	0.000001000000.0
2	gi|16331208	branched-chain alpha-keto acid dehydrogenase subunit E2 [Synechocystis sp. PCC 6803]	1152	44927	30	43.6	5.85	1	1	631.249	1260.48	2	1259.7	0.781	0	67.31	2.5e-06	R	VIYGAHAAAFLK	D
2	gi|16331208	branched-chain alpha-keto acid dehydrogenase subunit E2 [Synechocystis sp. PCC 6803]	1152	44927	30	43.6	5.85	1	1	666.126	1330.24	2	1329.59	0.6461	0	45.9	0.00028	R	QMAVNVTCDHR	V
2	gi|16331208	branched-chain alpha-keto acid dehydrogenase subunit E2 [Synechocystis sp. PCC 6803]	1152	44927	30	43.6	5.85	1	1	683.326	1364.64	2	1363.72	0.916	0	57.09	2.8e-05	K	VDLATIAGTGPHGR	I
2	gi|16331208	branched-chain alpha-keto acid dehydrogenase subunit E2 [Synechocystis sp. PCC 6803]	1152	44927	30	43.6	5.85	1	1	844.235	1686.46	2	1685.85	0.6046	0	83.1	4.9e-08	R	VGYTITTDGLDQLYK	Q
2	gi|16331208	branched-chain alpha-keto acid dehydrogenase subunit E2 [Synechocystis sp. PCC 6803]	1152	44927	30	43.6	5.85	1	1	846.38	1690.74	2	1689.87	0.8752	0	80.36	1.1e-07	K	ALVQNMVAAMAAPTFR	V
2	gi|16331208	branched-chain alpha-keto acid dehydrogenase subunit E2 [Synechocystis sp. PCC 6803]	1152	44927	30	43.6	5.85	1	1	854.283	1706.55	2	1705.86	0.6865	0	63.03	4.5e-06	K	ALVQNMVAAMAAPTFR	V		Oxidation (M)	0.0000000001000000.0
2	gi|16331208	branched-chain alpha-keto acid dehydrogenase subunit E2 [Synechocystis sp. PCC 6803]	1152	44927	30	43.6	5.85	1	1	862.237	1722.46	2	1721.86	0.6006	0	96.19	2.2e-09	K	ALVQNMVAAMAAPTFR	V		2 Oxidation (M)	0.0000010001000000.0
2	gi|16331208	branched-chain alpha-keto acid dehydrogenase subunit E2 [Synechocystis sp. PCC 6803]	1152	44927	30	43.6	5.85	1	1	575.345	1723.01	3	1721.86	1.1524	0	51.83	9.1e-05	K	ALVQNMVAAMAAPTFR	V		2 Oxidation (M)	0.0000010001000000.0
2	gi|16331208	branched-chain alpha-keto acid dehydrogenase subunit E2 [Synechocystis sp. PCC 6803]	1152	44927	30	43.6	5.85	1	1	868.395	1734.77	2	1733.94	0.8324	1	62.82	6.3e-06	K	ELKVDLATIAGTGPHGR	I
2	gi|16331208	branched-chain alpha-keto acid dehydrogenase subunit E2 [Synechocystis sp. PCC 6803]	1152	44927	30	43.6	5.85	1	1	653.042	1956.1	3	1954.99	1.1147	0	64.36	4.7e-06	K	HPIVNASYTDQGIIYHK	D
2	gi|16331208	branched-chain alpha-keto acid dehydrogenase subunit E2 [Synechocystis sp. PCC 6803]	1152	44927	30	43.6	5.85	1	1	1017.87	2033.73	2	2033.95	-0.2217	0	37.98	0.0013	-	MIYDIFMPALSSTMTEGK	I
2	gi|16331208	branched-chain alpha-keto acid dehydrogenase subunit E2 [Synechocystis sp. PCC 6803]	1152	44927	30	43.6	5.85	1	1	1018.48	2034.94	2	2033.95	0.9863	0	69.65	1.4e-06	-	MIYDIFMPALSSTMTEGK	I
2	gi|16331208	branched-chain alpha-keto acid dehydrogenase subunit E2 [Synechocystis sp. PCC 6803]	1152	44927	30	43.6	5.85	1	1	683.326	2046.96	3	2046.16	0.7973	2	39.37	0.0016	K	LAKELKVDLATIAGTGPHGR	I
2	gi|16331208	branched-chain alpha-keto acid dehydrogenase subunit E2 [Synechocystis sp. PCC 6803]	1152	44927	30	43.6	5.85	1	1	1026.26	2050.5	2	2049.95	0.5553	0	78.1	1.4e-07	-	MIYDIFMPALSSTMTEGK	I		Oxidation (M)	0.000000000000010000.0
2	gi|16331208	branched-chain alpha-keto acid dehydrogenase subunit E2 [Synechocystis sp. PCC 6803]	1152	44927	30	43.6	5.85	1	1	1026.31	2050.6	2	2049.95	0.6573	0	83.21	4.3e-08	-	MIYDIFMPALSSTMTEGK	I		Oxidation (M)	0.000000100000000000.0
2	gi|16331208	branched-chain alpha-keto acid dehydrogenase subunit E2 [Synechocystis sp. PCC 6803]	1152	44927	30	43.6	5.85	1	1	1034.31	2066.6	2	2065.94	0.6584	0	66.21	2.1e-06	-	MIYDIFMPALSSTMTEGK	I		2 Oxidation (M)	0.100000100000000000.0
2	gi|16331208	branched-chain alpha-keto acid dehydrogenase subunit E2 [Synechocystis sp. PCC 6803]	1152	44927	30	43.6	5.85	1	1	1034.43	2066.85	2	2065.94	0.9044	0	90.26	1e-08	-	MIYDIFMPALSSTMTEGK	I		2 Oxidation (M)	0.100000000000010000.0
2	gi|16331208	branched-chain alpha-keto acid dehydrogenase subunit E2 [Synechocystis sp. PCC 6803]	1152	44927	30	43.6	5.85	1	1	695.543	2083.61	3	2083.09	0.5215	1	56.89	1.9e-05	K	KHPIVNASYTDQGIIYHK	D
2	gi|16331208	branched-chain alpha-keto acid dehydrogenase subunit E2 [Synechocystis sp. PCC 6803]	1152	44927	30	43.6	5.85	1	1	1044.47	2086.93	2	2086.13	0.7964	0	62.24	6.5e-06	R	VTSTPSVPVGQTVPLTTFQK	A
2	gi|16331208	branched-chain alpha-keto acid dehydrogenase subunit E2 [Synechocystis sp. PCC 6803]	1152	44927	30	43.6	5.85	1	1	696.73	2087.17	3	2086.13	1.0377	0	34.17	0.0046	R	VTSTPSVPVGQTVPLTTFQK	A
2	gi|16331208	branched-chain alpha-keto acid dehydrogenase subunit E2 [Synechocystis sp. PCC 6803]	1152	44927	30	43.6	5.85	1	1	1252.61	2503.2	2	2502.37	0.8281	0	112	8.4e-11	R	IVAADIESAAGKPVTASIAAPSAPAPK	T				emPAI	7.66
3	gi|16331384	ATP-dependent Clp protease regulatory subunit [Synechocystis sp. PCC 6803]	1104	91175	27	31.4	5.4	1	1	607.497	606.49	1	606.313	0.1772	0	27.93	0.022	R	DVFAR	L
3	gi|16331384	ATP-dependent Clp protease regulatory subunit [Synechocystis sp. PCC 6803]	1104	91175	27	31.4	5.4	1	1	748.422	747.415	1	747.395	0.0198	0	36.63	0.0039	K	SMGVNLK	D
3	gi|16331384	ATP-dependent Clp protease regulatory subunit [Synechocystis sp. PCC 6803]	1104	91175	27	31.4	5.4	1	1	832.392	831.385	1	831.409	-0.0239	1	34.42	0.0059	K	EKDDAVR	N
3	gi|16331384	ATP-dependent Clp protease regulatory subunit [Synechocystis sp. PCC 6803]	1104	91175	27	31.4	5.4	1	1	453.077	904.14	2	903.485	0.6549	1	51.06	9.6e-05	K	KIMDEIR	Q
3	gi|16331384	ATP-dependent Clp protease regulatory subunit [Synechocystis sp. PCC 6803]	1104	91175	27	31.4	5.4	1	1	461.199	920.384	2	919.48	0.904	1	33.5	0.0073	K	KIMDEIR	Q		Oxidation (M)	0.0010000.0
3	gi|16331384	ATP-dependent Clp protease regulatory subunit [Synechocystis sp. PCC 6803]	1104	91175	27	31.4	5.4	1	1	466.438	930.861	2	930.502	0.3585	0	58.76	1.7e-05	R	SLVNEELK	N
3	gi|16331384	ATP-dependent Clp protease regulatory subunit [Synechocystis sp. PCC 6803]	1104	91175	27	31.4	5.4	1	1	487.148	972.282	2	971.565	0.7165	0	37.96	0.0023	K	EISEILLR	D
3	gi|16331384	ATP-dependent Clp protease regulatory subunit [Synechocystis sp. PCC 6803]	1104	91175	27	31.4	5.4	1	1	494.628	987.241	2	986.54	0.701	1	46.15	0.00032	R	QLNKEEVK	E
3	gi|16331384	ATP-dependent Clp protease regulatory subunit [Synechocystis sp. PCC 6803]	1104	91175	27	31.4	5.4	1	1	515.437	1028.86	2	1028.56	0.2972	0	61.74	8.5e-06	K	TAIAEGLAQR	I
3	gi|16331384	ATP-dependent Clp protease regulatory subunit [Synechocystis sp. PCC 6803]	1104	91175	27	31.4	5.4	1	1	543.46	1084.9	2	1084.49	0.4111	1	29.31	0.013	K	YRGEFEER	L
3	gi|16331384	ATP-dependent Clp protease regulatory subunit [Synechocystis sp. PCC 6803]	1104	91175	27	31.4	5.4	1	1	572.531	1143.05	2	1142.62	0.4284	0	87.78	2.2e-08	K	ILDEALEAAAK	L
3	gi|16331384	ATP-dependent Clp protease regulatory subunit [Synechocystis sp. PCC 6803]	1104	91175	27	31.4	5.4	1	1	580.581	1159.15	2	1158.61	0.5402	0	67.55	1.9e-06	K	VIMLAQEEAR	R
3	gi|16331384	ATP-dependent Clp protease regulatory subunit [Synechocystis sp. PCC 6803]	1104	91175	27	31.4	5.4	1	1	594.426	1186.84	2	1185.66	1.1772	0	78.73	1.9e-07	R	VLENLGVDLSK	V
3	gi|16331384	ATP-dependent Clp protease regulatory subunit [Synechocystis sp. PCC 6803]	1104	91175	27	31.4	5.4	1	1	595.72	1189.43	2	1188.48	0.9468	0	50.53	0.00012	R	LDMSEFMER	H		2 Oxidation (M)	0.001000100.0
3	gi|16331384	ATP-dependent Clp protease regulatory subunit [Synechocystis sp. PCC 6803]	1104	91175	27	31.4	5.4	1	1	605.7	1209.38	2	1208.63	0.7585	1	35.44	0.0024	K	HIERDAALER	R
3	gi|16331384	ATP-dependent Clp protease regulatory subunit [Synechocystis sp. PCC 6803]	1104	91175	27	31.4	5.4	1	1	696.641	1391.27	2	1390.75	0.5179	0	112.55	4.5e-11	K	NTLLIMTSNIGSK	V
3	gi|16331384	ATP-dependent Clp protease regulatory subunit [Synechocystis sp. PCC 6803]	1104	91175	27	31.4	5.4	1	1	465.254	1392.74	3	1391.7	1.0428	0	45.94	0.00032	K	LLHMEDTLHQR	L
3	gi|16331384	ATP-dependent Clp protease regulatory subunit [Synechocystis sp. PCC 6803]	1104	91175	27	31.4	5.4	1	1	470.635	1408.88	3	1407.69	1.19	0	43.87	0.00047	K	LLHMEDTLHQR	L		Oxidation (M)	0.00010000000.0
3	gi|16331384	ATP-dependent Clp protease regulatory subunit [Synechocystis sp. PCC 6803]	1104	91175	27	31.4	5.4	1	1	739.169	1476.32	2	1475.78	0.5466	0	90.14	9.7e-09	R	GSGFVAVEIPFTPR	A
3	gi|16331384	ATP-dependent Clp protease regulatory subunit [Synechocystis sp. PCC 6803]	1104	91175	27	31.4	5.4	1	1	500.247	1497.72	3	1496.81	0.9112	1	48.58	0.00019	R	IANKDIPDILEEK	R
3	gi|16331384	ATP-dependent Clp protease regulatory subunit [Synechocystis sp. PCC 6803]	1104	91175	27	31.4	5.4	1	1	760.678	1519.34	2	1518.71	0.6312	0	144.37	3.1e-14	R	MLGETAEVAAGGGSGGR	T
3	gi|16331384	ATP-dependent Clp protease regulatory subunit [Synechocystis sp. PCC 6803]	1104	91175	27	31.4	5.4	1	1	508.44	1522.3	3	1521.85	0.4464	1	30.76	0.0089	R	TKNNPVLIGEPGVGK	T
3	gi|16331384	ATP-dependent Clp protease regulatory subunit [Synechocystis sp. PCC 6803]	1104	91175	27	31.4	5.4	1	1	762.297	1522.58	2	1521.85	0.7284	1	73.33	6.2e-07	R	TKNNPVLIGEPGVGK	T
3	gi|16331384	ATP-dependent Clp protease regulatory subunit [Synechocystis sp. PCC 6803]	1104	91175	27	31.4	5.4	1	1	768.35	1534.68	2	1534.7	-0.0197	0	87.8	2.1e-08	R	MLGETAEVAAGGGSGGR	T		Oxidation (M)	0.10000000000000000.0
3	gi|16331384	ATP-dependent Clp protease regulatory subunit [Synechocystis sp. PCC 6803]	1104	91175	27	31.4	5.4	1	1	778.993	1555.97	2	1555.85	0.1251	0	73.01	6.1e-07	R	LLEDVLAEEILSGR	L
3	gi|16331384	ATP-dependent Clp protease regulatory subunit [Synechocystis sp. PCC 6803]	1104	91175	27	31.4	5.4	1	1	1052.92	2103.83	2	2102.89	0.9345	0	101.57	6.8e-10	K	GGGGLGFDFADDQAESQYNR	I
3	gi|16331384	ATP-dependent Clp protease regulatory subunit [Synechocystis sp. PCC 6803]	1104	91175	27	31.4	5.4	1	1	1139.36	2276.71	2	2276.14	0.5697	0	125.37	2.5e-12	K	LIGSPPGYVGYNEGGQLTEAVR	R				emPAI	1.93
4	gi|16329538	hypothetical protein sll1021 [Synechocystis sp. PCC 6803]	1012	74492	22	33.6	5.08	1	1	847.598	846.591	1	846.445	0.146	0	28.92	0.022	R	EVELTTR	V
4	gi|16329538	hypothetical protein sll1021 [Synechocystis sp. PCC 6803]	1012	74492	22	33.6	5.08	1	1	465.906	929.798	2	929.518	0.2795	0	32.11	0.0085	R	EISIDVVR	A
4	gi|16329538	hypothetical protein sll1021 [Synechocystis sp. PCC 6803]	1012	74492	22	33.6	5.08	1	1	486.921	971.827	2	971.529	0.2979	0	61.75	9.1e-06	K	AEIALAEQK	T
4	gi|16329538	hypothetical protein sll1021 [Synechocystis sp. PCC 6803]	1012	74492	22	33.6	5.08	1	1	494.881	987.748	2	987.56	0.1876	0	61.18	1.1e-05	K	LSTVVDQVK	S
4	gi|16329538	hypothetical protein sll1021 [Synechocystis sp. PCC 6803]	1012	74492	22	33.6	5.08	1	1	508.95	1015.88	2	1015.58	0.3072	1	36.09	0.0027	R	LRTETIQR	S
4	gi|16329538	hypothetical protein sll1021 [Synechocystis sp. PCC 6803]	1012	74492	22	33.6	5.08	1	1	545.028	1088.04	2	1087.59	0.4533	1	35.27	0.0031	K	KGQISEADIK	D
4	gi|16329538	hypothetical protein sll1021 [Synechocystis sp. PCC 6803]	1012	74492	22	33.6	5.08	1	1	586.937	1171.86	2	1171.58	0.2754	0	68.91	2e-06	K	QEAEVAEIQR	K
4	gi|16329538	hypothetical protein sll1021 [Synechocystis sp. PCC 6803]	1012	74492	22	33.6	5.08	1	1	609.25	1216.48	2	1215.61	0.8752	0	70.69	1.3e-06	R	QAAELEAESIR	T
4	gi|16329538	hypothetical protein sll1021 [Synechocystis sp. PCC 6803]	1012	74492	22	33.6	5.08	1	1	609.282	1216.55	2	1215.68	0.8676	1	76.27	3.7e-07	K	KTIEASQLQAK	A
4	gi|16329538	hypothetical protein sll1021 [Synechocystis sp. PCC 6803]	1012	74492	22	33.6	5.08	1	1	652.404	1302.79	2	1302.61	0.1887	0	74.73	5e-07	R	EQEDANITQQK	E
4	gi|16329538	hypothetical protein sll1021 [Synechocystis sp. PCC 6803]	1012	74492	22	33.6	5.08	1	1	672.731	1343.45	2	1342.67	0.774	0	78.76	1.5e-07	K	ILQEQAVEEER	I
4	gi|16329538	hypothetical protein sll1021 [Synechocystis sp. PCC 6803]	1012	74492	22	33.6	5.08	1	1	673.617	1345.22	2	1344.63	0.5917	0	68.62	1.4e-06	K	ELESQEAQQQR	E
4	gi|16329538	hypothetical protein sll1021 [Synechocystis sp. PCC 6803]	1012	74492	22	33.6	5.08	1	1	722.756	1443.5	2	1442.76	0.7362	1	80.88	8.9e-08	R	VAIEQGELEAEKK	S
4	gi|16329538	hypothetical protein sll1021 [Synechocystis sp. PCC 6803]	1012	74492	22	33.6	5.08	1	1	755.815	1509.61	2	1508.77	0.8451	0	75.58	3.1e-07	K	AIIEAHNSLSNANR	T
4	gi|16329538	hypothetical protein sll1021 [Synechocystis sp. PCC 6803]	1012	74492	22	33.6	5.08	1	1	787.32	1572.62	2	1571.85	0.7728	0	112.49	6.8e-11	K	TQITEQTAAIAIANK	Q
4	gi|16329538	hypothetical protein sll1021 [Synechocystis sp. PCC 6803]	1012	74492	22	33.6	5.08	1	1	789.282	1576.55	2	1575.85	0.7007	0	80.93	7.3e-08	K	LAVIVAQQDAQQHR	I
4	gi|16329538	hypothetical protein sll1021 [Synechocystis sp. PCC 6803]	1012	74492	22	33.6	5.08	1	1	526.662	1576.96	3	1575.85	1.1145	0	79.28	1.5e-07	K	LAVIVAQQDAQQHR	I
4	gi|16329538	hypothetical protein sll1021 [Synechocystis sp. PCC 6803]	1012	74492	22	33.6	5.08	1	1	571.938	1712.79	3	1711.91	0.8824	1	41.81	0.001	K	ILQEQAVEEERIQK	E
4	gi|16329538	hypothetical protein sll1021 [Synechocystis sp. PCC 6803]	1012	74492	22	33.6	5.08	1	1	857.473	1712.93	2	1711.91	1.0212	1	59.47	1.7e-05	K	ILQEQAVEEERIQK	E
4	gi|16329538	hypothetical protein sll1021 [Synechocystis sp. PCC 6803]	1012	74492	22	33.6	5.08	1	1	883.76	1765.5	2	1765	0.5021	0	48.7	0.00012	K	TIWPELVTQLPDLIK	A
4	gi|16329538	hypothetical protein sll1021 [Synechocystis sp. PCC 6803]	1012	74492	22	33.6	5.08	1	1	930.795	1859.57	2	1858.89	0.684	0	94.69	3.7e-09	R	AEAESGVITAQEVEAAER	A
4	gi|16329538	hypothetical protein sll1021 [Synechocystis sp. PCC 6803]	1012	74492	22	33.6	5.08	1	1	978.883	1955.75	2	1955.03	0.7185	0	135.15	2.9e-13	K	ELAIQNSQIASAIALEER	N				emPAI	1.91
5	gi|16330780	hypothetical protein slr1963 [Synechocystis sp. PCC 6803]	870	34808	19	44.8	4.94	2	1	454.2	906.385	2	905.461	0.924	0	46.16	0.00036	M	PFTIDSAR	G
5	gi|16330780	hypothetical protein slr1963 [Synechocystis sp. PCC 6803]	870	34808	19	44.8	4.94	1	1	459.683	917.352	2	916.502	0.8498	0	42.32	0.0011	R	FLLNPEGK	I
5	gi|16330780	hypothetical protein slr1963 [Synechocystis sp. PCC 6803]	870	34808	19	44.8	4.94	1	1	584.193	1166.37	2	1165.58	0.7941	0	39.12	0.0012	R	TYASWSPNIK	L
5	gi|16330780	hypothetical protein slr1963 [Synechocystis sp. PCC 6803]	870	34808	19	44.8	4.94	1	1	605.777	1209.54	2	1208.59	0.9539	0	26.04	0.031	R	NAVVDMGFTAGK	D
5	gi|16330780	hypothetical protein slr1963 [Synechocystis sp. PCC 6803]	870	34808	19	44.8	4.94	1	1	613.66	1225.31	2	1224.58	0.725	0	56.27	2.5e-05	R	NAVVDMGFTAGK	D		Oxidation (M)	0.000001000000.0
5	gi|16330780	hypothetical protein slr1963 [Synechocystis sp. PCC 6803]	870	34808	19	44.8	4.94	1	1	685.869	1369.72	2	1369.64	0.0788	1	51.1	0.00012	R	FFREECQNLK	L
5	gi|16330780	hypothetical protein slr1963 [Synechocystis sp. PCC 6803]	870	34808	19	44.8	4.94	1	1	740.671	1479.33	2	1478.77	0.5547	0	49.09	9.5e-05	R	IAEPVVPPQDTASR	T
5	gi|16330780	hypothetical protein slr1963 [Synechocystis sp. PCC 6803]	870	34808	19	44.8	4.94	1	1	740.729	1479.44	2	1478.77	0.6697	0	26.31	0.018	R	IAEPVVPPQDTASR	T
5	gi|16330780	hypothetical protein slr1963 [Synechocystis sp. PCC 6803]	870	34808	19	44.8	4.94	1	1	740.735	1479.45	2	1478.77	0.6819	0	34.38	0.0029	R	IAEPVVPPQDTASR	T
5	gi|16330780	hypothetical protein slr1963 [Synechocystis sp. PCC 6803]	870	34808	19	44.8	4.94	1	1	746.714	1491.41	2	1490.73	0.6886	0	82.06	6.3e-08	R	GVTEPAEDGFTQIK	V
5	gi|16330780	hypothetical protein slr1963 [Synechocystis sp. PCC 6803]	870	34808	19	44.8	4.94	1	1	755.863	1509.71	2	1508.73	0.9815	1	74.08	5e-07	R	NAVVDMGFTAGKDGK	R
5	gi|16330780	hypothetical protein slr1963 [Synechocystis sp. PCC 6803]	870	34808	19	44.8	4.94	1	1	763.803	1525.59	2	1524.72	0.8666	1	85.19	3.5e-08	R	NAVVDMGFTAGKDGK	R		Oxidation (M)	0.000001000000000.0
5	gi|16330780	hypothetical protein slr1963 [Synechocystis sp. PCC 6803]	870	34808	19	44.8	4.94	1	1	818.879	1635.74	2	1634.87	0.8698	1	58.61	1.9e-05	K	RIAEPVVPPQDTASR	T
5	gi|16330780	hypothetical protein slr1963 [Synechocystis sp. PCC 6803]	870	34808	19	44.8	4.94	1	1	913.534	1825.05	2	1825.01	0.0441	0	76.63	3e-07	R	GIFPNTLAADVVPATIAR	F
5	gi|16330780	hypothetical protein slr1963 [Synechocystis sp. PCC 6803]	870	34808	19	44.8	4.94	1	1	939.352	1876.69	2	1875.96	0.731	1	111.76	5.4e-11	R	GVTEPAEDGFTQIKVTGK	V
5	gi|16330780	hypothetical protein slr1963 [Synechocystis sp. PCC 6803]	870	34808	19	44.8	4.94	1	1	986.016	1970.02	2	1970.05	-0.0338	0	128.44	1.9e-12	K	TLTIAAPGAASMQLAENALK	E
5	gi|16330780	hypothetical protein slr1963 [Synechocystis sp. PCC 6803]	870	34808	19	44.8	4.94	1	1	994.24	1986.47	2	1986.05	0.4203	0	103.11	4.2e-10	K	TLTIAAPGAASMQLAENALK	E		Oxidation (M)	0.00000000000100000000.0
5	gi|16330780	hypothetical protein slr1963 [Synechocystis sp. PCC 6803]	870	34808	19	44.8	4.94	1	1	994.388	1986.76	2	1986.05	0.7151	0	83.53	4.1e-08	K	TLTIAAPGAASMQLAENALK	E		Oxidation (M)	0.00000000000100000000.0
5	gi|16330780	hypothetical protein slr1963 [Synechocystis sp. PCC 6803]	870	34808	19	44.8	4.94	1	1	1138.48	2274.95	2	2274.06	0.892	0	108.82	1.5e-10	K	EIQAMGPLQQTQAMCDLANR	A				emPAI	4.16
6	gi|16330961	delta-1-pyrroline-5-carboxylate dehydrogenase [Synechocystis sp. PCC 6803]	672	110701	18	20.5	5.46	1	1	459.591	917.167	2	916.534	0.6325	0	53.13	6.5e-05	R	TITGAIVSR	Q
6	gi|16330961	delta-1-pyrroline-5-carboxylate dehydrogenase [Synechocystis sp. PCC 6803]	672	110701	18	20.5	5.46	1	1	467.997	933.979	2	933.423	0.5561	0	59.83	1.1e-05	K	AADIMEER	R
6	gi|16330961	delta-1-pyrroline-5-carboxylate dehydrogenase [Synechocystis sp. PCC 6803]	672	110701	18	20.5	5.46	1	1	499.172	996.33	2	995.515	0.8148	0	51.69	6.8e-05	R	HVTENIQR	Q
6	gi|16330961	delta-1-pyrroline-5-carboxylate dehydrogenase [Synechocystis sp. PCC 6803]	672	110701	18	20.5	5.46	1	1	532.125	1062.23	2	1061.56	0.6729	0	48.58	0.00014	R	QQAFQALTR	V
6	gi|16330961	delta-1-pyrroline-5-carboxylate dehydrogenase [Synechocystis sp. PCC 6803]	672	110701	18	20.5	5.46	1	1	534.626	1067.24	2	1066.47	0.7699	0	47.53	0.00014	K	AQTDANYER	M
6	gi|16330961	delta-1-pyrroline-5-carboxylate dehydrogenase [Synechocystis sp. PCC 6803]	672	110701	18	20.5	5.46	1	1	574.125	1146.23	2	1145.66	0.5716	0	54.74	3.6e-05	R	LLPGMAYLIR	R
6	gi|16330961	delta-1-pyrroline-5-carboxylate dehydrogenase [Synechocystis sp. PCC 6803]	672	110701	18	20.5	5.46	1	1	653.858	1305.7	2	1304.73	0.9679	0	85.29	4.5e-08	K	YIAGETIAQVIK	T
6	gi|16330961	delta-1-pyrroline-5-carboxylate dehydrogenase [Synechocystis sp. PCC 6803]	672	110701	18	20.5	5.46	1	1	687.822	1373.63	2	1372.73	0.8938	0	45.47	0.00043	R	IYADAALVQPGQK	H
6	gi|16330961	delta-1-pyrroline-5-carboxylate dehydrogenase [Synechocystis sp. PCC 6803]	672	110701	18	20.5	5.46	1	1	784.291	1566.57	2	1565.86	0.71	0	71.39	7.9e-07	R	VVVLSPVHDAFVER	F
6	gi|16330961	delta-1-pyrroline-5-carboxylate dehydrogenase [Synechocystis sp. PCC 6803]	672	110701	18	20.5	5.46	1	1	523.197	1566.57	3	1565.86	0.7111	0	37.08	0.0022	R	VVVLSPVHDAFVER	F
6	gi|16330961	delta-1-pyrroline-5-carboxylate dehydrogenase [Synechocystis sp. PCC 6803]	672	110701	18	20.5	5.46	1	1	784.313	1566.61	2	1565.78	0.8281	0	80.45	1.1e-07	R	AAAEFEVGNLYINR	T
6	gi|16330961	delta-1-pyrroline-5-carboxylate dehydrogenase [Synechocystis sp. PCC 6803]	672	110701	18	20.5	5.46	1	1	788.769	1575.52	2	1574.81	0.7146	0	48.44	0.00014	K	AGGPDYLLQFLEPR	H
6	gi|16330961	delta-1-pyrroline-5-carboxylate dehydrogenase [Synechocystis sp. PCC 6803]	672	110701	18	20.5	5.46	1	1	794.905	1587.79	2	1586.78	1.0121	0	29.53	0.014	R	DSTEDLEALIPWAK	H
6	gi|16330961	delta-1-pyrroline-5-carboxylate dehydrogenase [Synechocystis sp. PCC 6803]	672	110701	18	20.5	5.46	1	1	821.22	1640.43	2	1639.82	0.6093	0	57.66	1.6e-05	R	LDQGVNLDIPGETNR	Y
6	gi|16330961	delta-1-pyrroline-5-carboxylate dehydrogenase [Synechocystis sp. PCC 6803]	672	110701	18	20.5	5.46	1	1	857.689	1713.36	2	1712.73	0.6351	0	89.72	1e-08	K	GYGNAPDTDYADADLR	Q
6	gi|16330961	delta-1-pyrroline-5-carboxylate dehydrogenase [Synechocystis sp. PCC 6803]	672	110701	18	20.5	5.46	1	1	897.371	1792.73	2	1791.97	0.7538	0	63.25	6.1e-06	K	VGLISVEQADHALEIAK	A
6	gi|16330961	delta-1-pyrroline-5-carboxylate dehydrogenase [Synechocystis sp. PCC 6803]	672	110701	18	20.5	5.46	1	1	598.698	1793.07	3	1791.97	1.1006	0	41.55	0.001	K	VGLISVEQADHALEIAK	A
6	gi|16330961	delta-1-pyrroline-5-carboxylate dehydrogenase [Synechocystis sp. PCC 6803]	672	110701	18	20.5	5.46	1	1	1055.91	2109.8	2	2109.06	0.7444	0	98.31	1.3e-09	R	SLNVGPTDDPSTQVGPVIDAK	A				emPAI	0.81
7	gi|16331030	hypothetical protein sll1536 [Synechocystis sp. PCC 6803]	578	43074	12	32.1	4.93	1	1	515.556	1029.1	2	1028.55	0.5476	0	48.62	0.00017	K	EAGIEGINVK	G
7	gi|16331030	hypothetical protein sll1536 [Synechocystis sp. PCC 6803]	578	43074	12	32.1	4.93	1	1	606.818	1211.62	2	1210.7	0.9175	0	34.25	0.006	K	IILGAPNTLSGR	L
7	gi|16331030	hypothetical protein sll1536 [Synechocystis sp. PCC 6803]	578	43074	12	32.1	4.93	1	1	626.29	1250.57	2	1249.65	0.913	0	58.97	1.9e-05	R	LLLFNAWDMK	F
7	gi|16331030	hypothetical protein sll1536 [Synechocystis sp. PCC 6803]	578	43074	12	32.1	4.93	1	1	633.944	1265.87	2	1265.65	0.226	0	50.96	8.7e-05	R	LLLFNAWDMK	F		Oxidation (M)	0.0000000010.0
7	gi|16331030	hypothetical protein sll1536 [Synechocystis sp. PCC 6803]	578	43074	12	32.1	4.93	1	1	726.257	1450.5	2	1449.81	0.6904	0	64.13	3.9e-06	R	QIIHGTSWVGKPK	I
7	gi|16331030	hypothetical protein sll1536 [Synechocystis sp. PCC 6803]	578	43074	12	32.1	4.93	1	1	484.567	1450.68	3	1449.81	0.8705	0	45.28	0.00038	R	QIIHGTSWVGKPK	I
7	gi|16331030	hypothetical protein sll1536 [Synechocystis sp. PCC 6803]	578	43074	12	32.1	4.93	1	1	832.772	1663.53	2	1662.79	0.7406	0	100.9	7.1e-10	K	AAEAEQASALSEMTVR	E
7	gi|16331030	hypothetical protein sll1536 [Synechocystis sp. PCC 6803]	578	43074	12	32.1	4.93	1	1	834.767	1667.52	2	1666.8	0.7174	0	62.36	5.8e-06	K	LIDYDQFCGIPQAK	A
7	gi|16331030	hypothetical protein sll1536 [Synechocystis sp. PCC 6803]	578	43074	12	32.1	4.93	1	1	840.745	1679.47	2	1678.78	0.6917	0	95.55	2.9e-09	K	AAEAEQASALSEMTVR	E		Oxidation (M)	0.0000000000001000.0
7	gi|16331030	hypothetical protein sll1536 [Synechocystis sp. PCC 6803]	578	43074	12	32.1	4.93	1	1	903.312	1804.61	2	1803.94	0.673	0	104.21	3.9e-10	R	IGLVDFDIVDTSNLQR	Q
7	gi|16331030	hypothetical protein sll1536 [Synechocystis sp. PCC 6803]	578	43074	12	32.1	4.93	1	1	974.853	1947.69	2	1946.89	0.7997	0	96.62	2.2e-09	R	FEGQATVFNYQGGPNYR	D
7	gi|16331030	hypothetical protein sll1536 [Synechocystis sp. PCC 6803]	578	43074	12	32.1	4.93	1	1	1083.13	2164.25	2	2164.01	0.2348	0	70.92	8.3e-07	-	MLNPNLAEIELSQDDYQR	Y		Oxidation (M)	0.100000000000000000.0	emPAI	1.72
8	gi|16332203	hypothetical protein sll0735 [Synechocystis sp. PCC 6803]	546	62264	19	32.3	5.83	1	1	625.57	624.563	1	624.371	0.192	0	24.85	0.019	R	SHLLR	F
8	gi|16332203	hypothetical protein sll0735 [Synechocystis sp. PCC 6803]	546	62264	19	32.3	5.83	1	1	680.367	679.36	1	679.318	0.042	0	25.34	0.029	R	DGVDFK	I
8	gi|16332203	hypothetical protein sll0735 [Synechocystis sp. PCC 6803]	546	62264	19	32.3	5.83	1	1	846.561	845.554	1	845.443	0.1108	0	37.29	0.0034	R	MLADAGLR	Y
8	gi|16332203	hypothetical protein sll0735 [Synechocystis sp. PCC 6803]	546	62264	19	32.3	5.83	1	1	451.56	901.106	2	900.449	0.6569	0	41.97	0.00098	R	MIELSHR	E		Oxidation (M)	0.1000000.0
8	gi|16332203	hypothetical protein sll0735 [Synechocystis sp. PCC 6803]	546	62264	19	32.3	5.83	2	1	459.118	916.221	2	916.465	-0.2448	0	30.35	0.013	K	VDAGWLEK	V
8	gi|16332203	hypothetical protein sll0735 [Synechocystis sp. PCC 6803]	546	62264	19	32.3	5.83	1	1	531.45	1060.88	2	1060.49	0.3922	0	39.23	0.0011	R	EAVDELEEK	A
8	gi|16332203	hypothetical protein sll0735 [Synechocystis sp. PCC 6803]	546	62264	19	32.3	5.83	1	1	548.124	1094.23	2	1093.56	0.6738	0	53.66	3.8e-05	R	TGTMVPYAVR	R
8	gi|16332203	hypothetical protein sll0735 [Synechocystis sp. PCC 6803]	546	62264	19	32.3	5.83	1	1	555.491	1108.97	2	1109.55	-0.5863	0	22.53	0.043	R	TGTMVPYAVR	R		Oxidation (M)	0.0001000000.0
8	gi|16332203	hypothetical protein sll0735 [Synechocystis sp. PCC 6803]	546	62264	19	32.3	5.83	1	1	565.158	1128.3	2	1127.55	0.7518	0	49.21	0.00014	R	YDGDLVTAFK	Q
8	gi|16332203	hypothetical protein sll0735 [Synechocystis sp. PCC 6803]	546	62264	19	32.3	5.83	1	1	585.03	1168.04	2	1167.59	0.4524	1	44.69	0.0003	R	FDKLFDDIR	A
8	gi|16332203	hypothetical protein sll0735 [Synechocystis sp. PCC 6803]	546	62264	19	32.3	5.83	1	1	616.257	1230.5	2	1229.64	0.8592	1	41.75	0.001	R	ANKVDAGWLEK	V
8	gi|16332203	hypothetical protein sll0735 [Synechocystis sp. PCC 6803]	546	62264	19	32.3	5.83	1	1	668.165	1334.32	2	1333.69	0.6306	0	79.04	1.3e-07	K	MYPQAVWAQIK	V
8	gi|16332203	hypothetical protein sll0735 [Synechocystis sp. PCC 6803]	546	62264	19	32.3	5.83	1	1	706.226	1410.44	2	1409.61	0.8221	0	45.75	0.00024	K	AAEHASNFMYNR	Q
8	gi|16332203	hypothetical protein sll0735 [Synechocystis sp. PCC 6803]	546	62264	19	32.3	5.83	1	1	714.231	1426.45	2	1425.61	0.8381	0	58.03	1.5e-05	K	AAEHASNFMYNR	Q		Oxidation (M)	0.000000001000.0
8	gi|16332203	hypothetical protein sll0735 [Synechocystis sp. PCC 6803]	546	62264	19	32.3	5.83	1	1	921.786	1841.56	2	1840.85	0.7113	0	81.79	6e-08	K	GIWLPECAYYEGVER	M
8	gi|16332203	hypothetical protein sll0735 [Synechocystis sp. PCC 6803]	546	62264	19	32.3	5.83	1	1	953.399	1904.78	2	1903.95	0.837	0	103.28	5e-10	K	FGTYAPIFTETGVAAFGR	D
8	gi|16332203	hypothetical protein sll0735 [Synechocystis sp. PCC 6803]	546	62264	19	32.3	5.83	1	1	706.331	2115.97	3	2114.97	0.9992	0	30.74	0.0092	R	GNPHQQVCRPSQSSWGYK	G
8	gi|16332203	hypothetical protein sll0735 [Synechocystis sp. PCC 6803]	546	62264	19	32.3	5.83	1	1	841.236	2520.69	3	2520.13	0.5553	0	62.5	4.4e-06	R	DHESSQQVWSSQVGYPGDPVYR	E
8	gi|16332203	hypothetical protein sll0735 [Synechocystis sp. PCC 6803]	546	62264	19	32.3	5.83	1	1	1261.47	2520.92	2	2520.13	0.7928	0	73.79	3.3e-07	R	DHESSQQVWSSQVGYPGDPVYR	E				emPAI	2.01
9	gi|16329320	potential FMN-protein [Synechocystis sp. PCC 6803]	519	66183	13	20.4	8.21	1	1	454.606	907.198	2	906.383	0.8145	0	40.04	0.00099	K	DGDNPFSR	L
9	gi|16329320	potential FMN-protein [Synechocystis sp. PCC 6803]	519	66183	13	20.4	8.21	1	1	518.021	1034.03	2	1033.49	0.5416	0	55.12	3.1e-05	R	SQDMLDLGR	G
9	gi|16329320	potential FMN-protein [Synechocystis sp. PCC 6803]	519	66183	13	20.4	8.21	1	1	552.173	1102.33	2	1101.62	0.7093	0	68.21	1.7e-06	R	MVTLEQLLR	R
9	gi|16329320	potential FMN-protein [Synechocystis sp. PCC 6803]	519	66183	13	20.4	8.21	1	1	560.191	1118.37	2	1117.62	0.7503	0	64.92	3.8e-06	R	MVTLEQLLR	R		Oxidation (M)	0.100000000.0
9	gi|16329320	potential FMN-protein [Synechocystis sp. PCC 6803]	519	66183	13	20.4	8.21	1	1	574.688	1147.36	2	1146.63	0.7287	0	60.12	9.7e-06	K	MIAPGHGPLVR	F
9	gi|16329320	potential FMN-protein [Synechocystis sp. PCC 6803]	519	66183	13	20.4	8.21	1	1	582.76	1163.5	2	1162.63	0.8766	0	60.86	1.1e-05	K	MIAPGHGPLVR	F		Oxidation (M)	0.10000000000.0
9	gi|16329320	potential FMN-protein [Synechocystis sp. PCC 6803]	519	66183	13	20.4	8.21	1	1	585.692	1169.37	2	1168.66	0.7058	0	59.73	1.1e-05	K	LQLMTLPTPR	W
9	gi|16329320	potential FMN-protein [Synechocystis sp. PCC 6803]	519	66183	13	20.4	8.21	1	1	587.228	1172.44	2	1171.54	0.8998	0	44.31	0.00064	K	ATFPHWEER	F
9	gi|16329320	potential FMN-protein [Synechocystis sp. PCC 6803]	519	66183	13	20.4	8.21	1	1	630.777	1259.54	2	1258.7	0.8355	0	60.29	1.3e-05	K	AFVLNLLQEGR	S
9	gi|16329320	potential FMN-protein [Synechocystis sp. PCC 6803]	519	66183	13	20.4	8.21	1	1	657.169	1312.32	2	1311.7	0.6204	0	53.97	4.6e-05	R	DIQVAEIAPQTK	V
9	gi|16329320	potential FMN-protein [Synechocystis sp. PCC 6803]	519	66183	13	20.4	8.21	1	1	752.353	1502.69	2	1501.85	0.8452	0	112.55	7.8e-11	R	IIGSIGVVTTQTTGR	H
9	gi|16329320	potential FMN-protein [Synechocystis sp. PCC 6803]	519	66183	13	20.4	8.21	1	1	766.692	1531.37	2	1530.72	0.6447	0	45.97	0.00025	R	QWCQQQPSQTLK	V
9	gi|16329320	potential FMN-protein [Synechocystis sp. PCC 6803]	519	66183	13	20.4	8.21	1	1	859.87	1717.72	2	1716.89	0.8314	0	72.66	5.9e-07	R	QVETALDQFDPLTLK	M				emPAI	1.03
10	gi|16329299	hypothetical protein slr0244 [Synechocystis sp. PCC 6803]	458	31413	11	29.9	5.12	1	1	567.65	1133.28	2	1132.55	0.7302	0	61.86	6.4e-06	R	CTVTGGKPGEK	L
10	gi|16329299	hypothetical protein slr0244 [Synechocystis sp. PCC 6803]	458	31413	11	29.9	5.12	1	1	569.462	1136.91	2	1136.54	0.374	0	40.62	0.00066	K	AMMDFPAVQK	A
10	gi|16329299	hypothetical protein slr0244 [Synechocystis sp. PCC 6803]	458	31413	11	29.9	5.12	1	1	577.543	1153.07	2	1152.53	0.5411	0	55.82	2e-05	K	AMMDFPAVQK	A		Oxidation (M)	0.0010000000.0
10	gi|16329299	hypothetical protein slr0244 [Synechocystis sp. PCC 6803]	458	31413	11	29.9	5.12	1	1	577.69	1153.36	2	1152.53	0.8339	0	59.66	9.5e-06	K	AMMDFPAVQK	A		Oxidation (M)	0.0100000000.0
10	gi|16329299	hypothetical protein slr0244 [Synechocystis sp. PCC 6803]	458	31413	11	29.9	5.12	1	1	585.662	1169.31	2	1168.53	0.7832	0	53.51	4.1e-05	K	AMMDFPAVQK	A		2 Oxidation (M)	0.0110000000.0
10	gi|16329299	hypothetical protein slr0244 [Synechocystis sp. PCC 6803]	458	31413	11	29.9	5.12	1	1	619.724	1237.43	2	1236.67	0.7625	0	76.89	2.1e-07	R	LLGTSLSDYIR	V
10	gi|16329299	hypothetical protein slr0244 [Synechocystis sp. PCC 6803]	458	31413	11	29.9	5.12	1	1	620.72	1239.42	2	1238.68	0.7443	0	40.05	0.0012	R	VNAPCPVLLTR	K
10	gi|16329299	hypothetical protein slr0244 [Synechocystis sp. PCC 6803]	458	31413	11	29.9	5.12	1	1	638.654	1275.29	2	1274.65	0.6422	0	56.82	1.8e-05	R	DYPEGELILAR	V
10	gi|16329299	hypothetical protein slr0244 [Synechocystis sp. PCC 6803]	458	31413	11	29.9	5.12	1	1	811.857	1621.7	2	1620.87	0.8266	0	51.25	8.5e-05	R	QEIEENPVLAPAIAK	A
10	gi|16329299	hypothetical protein slr0244 [Synechocystis sp. PCC 6803]	458	31413	11	29.9	5.12	1	1	893.41	1784.8	2	1783.87	0.9387	0	93.77	5.8e-09	K	ILYADSGTSQTQEMLK	A
10	gi|16329299	hypothetical protein slr0244 [Synechocystis sp. PCC 6803]	458	31413	11	29.9	5.12	1	1	901.334	1800.65	2	1799.86	0.7927	0	91.05	8.2e-09	K	ILYADSGTSQTQEMLK	A		Oxidation (M)	0.0000000000000100.0	emPAI	2.11
11	gi|16331547	chloroplast membrane-associated 30 kD protein [Synechocystis sp. PCC 6803]	438	28888	12	36.3	4.95	1	1	559.361	558.354	1	558.312	0.0412	0	31.2	0.02	R	EALAR	K
11	gi|16331547	chloroplast membrane-associated 30 kD protein [Synechocystis sp. PCC 6803]	438	28888	12	36.3	4.95	1	1	732.527	731.52	1	731.375	0.1449	0	35.41	0.0057	K	NMLQAR	A
11	gi|16331547	chloroplast membrane-associated 30 kD protein [Synechocystis sp. PCC 6803]	438	28888	12	36.3	4.95	1	1	733.497	732.49	1	732.356	0.1343	1	25.96	0.041	K	KWEDR	A
11	gi|16331547	chloroplast membrane-associated 30 kD protein [Synechocystis sp. PCC 6803]	438	28888	12	36.3	4.95	1	1	829.575	828.568	1	828.471	0.0973	0	40.68	0.0016	R	NLAALEAK	I
11	gi|16331547	chloroplast membrane-associated 30 kD protein [Synechocystis sp. PCC 6803]	438	28888	12	36.3	4.95	1	1	487.684	973.353	2	972.524	0.8287	0	51.18	0.00013	R	ANLNDLVSK	A
11	gi|16331547	chloroplast membrane-associated 30 kD protein [Synechocystis sp. PCC 6803]	438	28888	12	36.3	4.95	1	1	493.675	985.335	2	984.572	0.7631	1	32.51	0.0083	R	RNLAALEAK	I
11	gi|16331547	chloroplast membrane-associated 30 kD protein [Synechocystis sp. PCC 6803]	438	28888	12	36.3	4.95	1	1	523.91	1045.81	2	1045.5	0.3019	0	61.34	8.5e-06	R	LNQDTQEAK	K
11	gi|16331547	chloroplast membrane-associated 30 kD protein [Synechocystis sp. PCC 6803]	438	28888	12	36.3	4.95	1	1	651.161	1300.31	2	1299.68	0.6284	0	93.85	4.4e-09	K	LALTNGEENLAR	E
11	gi|16331547	chloroplast membrane-associated 30 kD protein [Synechocystis sp. PCC 6803]	438	28888	12	36.3	4.95	1	1	500.993	1499.96	3	1498.81	1.1475	1	48.98	0.00018	R	AKLALTNGEENLAR	E
11	gi|16331547	chloroplast membrane-associated 30 kD protein [Synechocystis sp. PCC 6803]	438	28888	12	36.3	4.95	1	1	933.748	1865.48	2	1864.93	0.553	0	98.07	1.4e-09	K	SLTDTAAAYQTQLAQQR	T
11	gi|16331547	chloroplast membrane-associated 30 kD protein [Synechocystis sp. PCC 6803]	438	28888	12	36.3	4.95	1	1	1155.45	2308.9	2	2308.13	0.7659	0	153.31	3.9e-15	K	ANAELQQTLGGLGTSSATSAFER	M
11	gi|16331547	chloroplast membrane-associated 30 kD protein [Synechocystis sp. PCC 6803]	438	28888	12	36.3	4.95	1	1	770.741	2309.2	3	2308.13	1.072	0	30.09	0.011	K	ANAELQQTLGGLGTSSATSAFER	M				emPAI	3.39
12	gi|16330913	elongation factor Tu [Synechocystis sp. PCC 6803]	433	43762	14	34.1	5.16	1	1	627.508	626.501	1	626.375	0.1256	0	27.83	0.014	K	QVGVPK	L
12	gi|16330913	elongation factor Tu [Synechocystis sp. PCC 6803]	433	43762	14	34.1	5.16	1	1	935.568	934.561	1	934.497	0.0636	0	25.65	0.039	R	TTDVTGTIK	S
12	gi|16330913	elongation factor Tu [Synechocystis sp. PCC 6803]	433	43762	14	34.1	5.16	1	1	468.617	935.219	2	934.497	0.7215	0	41.28	0.00075	R	TTDVTGTIK	S
12	gi|16330913	elongation factor Tu [Synechocystis sp. PCC 6803]	433	43762	14	34.1	5.16	1	1	481.124	960.234	2	959.617	0.6169	1	39.64	0.0013	K	LVVFLNKK	D
12	gi|16330913	elongation factor Tu [Synechocystis sp. PCC 6803]	433	43762	14	34.1	5.16	1	1	530.698	1059.38	2	1058.58	0.7974	1	41.38	0.0011	R	GTVATGRIER	G
12	gi|16330913	elongation factor Tu [Synechocystis sp. PCC 6803]	433	43762	14	34.1	5.16	1	1	533.95	1065.89	2	1065.53	0.3515	1	38.56	0.0011	K	AIEGEKEYK	D
12	gi|16330913	elongation factor Tu [Synechocystis sp. PCC 6803]	433	43762	14	34.1	5.16	1	1	544.806	1087.6	2	1086.57	1.0309	1	41.77	0.001	R	GIQKEDIER	G
12	gi|16330913	elongation factor Tu [Synechocystis sp. PCC 6803]	433	43762	14	34.1	5.16	1	1	670.267	1338.52	2	1337.7	0.8175	1	60.33	1.1e-05	R	KATVTGVEMFQK	T
12	gi|16330913	elongation factor Tu [Synechocystis sp. PCC 6803]	433	43762	14	34.1	5.16	1	1	470.169	1407.49	3	1406.66	0.8293	1	32.11	0.0066	R	KYEDIDAAPEEK	A
12	gi|16330913	elongation factor Tu [Synechocystis sp. PCC 6803]	433	43762	14	34.1	5.16	1	1	704.796	1407.58	2	1406.66	0.9204	1	81.25	9.4e-08	R	KYEDIDAAPEEK	A
12	gi|16330913	elongation factor Tu [Synechocystis sp. PCC 6803]	433	43762	14	34.1	5.16	1	1	758.813	1515.61	2	1514.83	0.7804	1	77.43	2.4e-07	K	VGEEISIVGIKDTR	K
12	gi|16330913	elongation factor Tu [Synechocystis sp. PCC 6803]	433	43762	14	34.1	5.16	1	1	844.813	1687.61	2	1686.86	0.7508	0	72.12	6.5e-07	K	TLEEGMAGDNVGLLLR	G
12	gi|16330913	elongation factor Tu [Synechocystis sp. PCC 6803]	433	43762	14	34.1	5.16	1	1	885.342	1768.67	2	1767.78	0.8901	0	59.7	1.1e-05	R	HYAHVDCPGHADYVK	N
12	gi|16330913	elongation factor Tu [Synechocystis sp. PCC 6803]	433	43762	14	34.1	5.16	1	1	903.823	1805.63	2	1804.86	0.7715	0	93.49	4.1e-09	R	GITINTAHVEYETDSR	H				emPAI	2.16
13	gi|16330516	rubisco operon transcriptional regulator [Synechocystis sp. PCC 6803]	424	35731	11	38.9	8.5	1	1	498.916	995.818	2	995.515	0.3028	0	41.4	0.00061	K	VTNHEQIR	H
13	gi|16330516	rubisco operon transcriptional regulator [Synechocystis sp. PCC 6803]	424	35731	11	38.9	8.5	1	1	511.671	1021.33	2	1020.54	0.7874	0	32.68	0.0064	R	WYVANLAGK	Q
13	gi|16330516	rubisco operon transcriptional regulator [Synechocystis sp. PCC 6803]	424	35731	11	38.9	8.5	1	1	535.463	1068.91	2	1068.58	0.3367	0	49.29	0.00013	-	MQATLHQLK	V
13	gi|16330516	rubisco operon transcriptional regulator [Synechocystis sp. PCC 6803]	424	35731	11	38.9	8.5	1	1	537.39	1072.77	2	1072.58	0.1892	0	39.16	0.0019	R	LELGSNEAIK	Q
13	gi|16330516	rubisco operon transcriptional regulator [Synechocystis sp. PCC 6803]	424	35731	11	38.9	8.5	1	1	549.785	1097.56	2	1096.61	0.9417	0	59.13	1.7e-05	R	LAVQNLFHR	H
13	gi|16330516	rubisco operon transcriptional regulator [Synechocystis sp. PCC 6803]	424	35731	11	38.9	8.5	1	1	651.742	1301.47	2	1300.74	0.7308	0	46.97	0.00025	K	TVGLPLFEQIGK	R
13	gi|16330516	rubisco operon transcriptional regulator [Synechocystis sp. PCC 6803]	424	35731	11	38.9	8.5	1	1	729.869	1457.72	2	1456.84	0.8835	1	56.71	3.3e-05	K	TVGLPLFEQIGKR	L
13	gi|16330516	rubisco operon transcriptional regulator [Synechocystis sp. PCC 6803]	424	35731	11	38.9	8.5	1	1	817.205	1632.39	2	1631.87	0.5291	0	50.55	8.6e-05	R	SELTILDIDEFPIK	R
13	gi|16330516	rubisco operon transcriptional regulator [Synechocystis sp. PCC 6803]	424	35731	11	38.9	8.5	1	1	903.259	1804.5	2	1803.92	0.584	0	94.39	3.7e-09	K	SNIPITALNDEAFIMR	E
13	gi|16330516	rubisco operon transcriptional regulator [Synechocystis sp. PCC 6803]	424	35731	11	38.9	8.5	1	1	939.827	1877.64	2	1876.98	0.6607	0	97.1	1.6e-09	R	AAEELYITQPTVSSQIK	Q
13	gi|16330516	rubisco operon transcriptional regulator [Synechocystis sp. PCC 6803]	424	35731	11	38.9	8.5	1	1	1001.4	2000.79	2	2000	0.7857	0	86.8	2.3e-08	K	NMPAPFAEQLTTQQTPVK	L				emPAI	2.01
14	gi|16330700	photosystem I subunit III [Synechocystis sp. PCC 6803]	407	18351	9	40	6.82	1	1	1001.61	1000.61	1	1000.48	0.1242	0	38.22	0.0031	K	DSEIPTSPR	-
14	gi|16330700	photosystem I subunit III [Synechocystis sp. PCC 6803]	407	18351	9	40	6.82	1	1	501.596	1001.18	2	1000.48	0.6951	0	55.28	4.6e-05	K	DSEIPTSPR	-
14	gi|16330700	photosystem I subunit III [Synechocystis sp. PCC 6803]	407	18351	9	40	6.82	1	1	711.763	1421.51	2	1420.66	0.8524	0	62.56	5.8e-06	K	NFLNTTNDPNSGK	I
14	gi|16330700	photosystem I subunit III [Synechocystis sp. PCC 6803]	407	18351	9	40	6.82	1	1	737.226	1472.44	2	1471.77	0.6672	1	66.3	2.5e-06	K	LVMKDSEIPTSPR	-
14	gi|16330700	photosystem I subunit III [Synechocystis sp. PCC 6803]	407	18351	9	40	6.82	1	1	745.321	1488.63	2	1487.77	0.8615	1	57.78	2.5e-05	K	LVMKDSEIPTSPR	-		Oxidation (M)	0.0010000000000.0
14	gi|16330700	photosystem I subunit III [Synechocystis sp. PCC 6803]	407	18351	9	40	6.82	1	1	819.079	1636.14	2	1635.79	0.3576	1	84.03	3.7e-08	K	SKNFLNTTNDPNSGK	I
14	gi|16330700	photosystem I subunit III [Synechocystis sp. PCC 6803]	407	18351	9	40	6.82	1	1	546.434	1636.28	3	1635.79	0.4952	1	51.6	6.3e-05	K	SKNFLNTTNDPNSGK	I
14	gi|16330700	photosystem I subunit III [Synechocystis sp. PCC 6803]	407	18351	9	40	6.82	1	1	999.04	1996.07	2	1996.01	0.053	0	82.81	6.3e-08	K	MLGGFLWPLAAVGEYTSGK	L
14	gi|16330700	photosystem I subunit III [Synechocystis sp. PCC 6803]	407	18351	9	40	6.82	1	1	1038.34	2074.66	2	2073.99	0.6692	0	94.53	2.8e-09	R	YASALCGPEGYPHLIVDGR	F				emPAI	4.59
15	gi|16330029	photosystem I P700 chlorophyll a apoprotein A1 [Synechocystis sp. PCC 6803]	379	83110	11	11.3	7.33	1	1	708.412	707.405	1	707.313	0.0921	0	41.43	0.00083	R	DYDPAK	N
15	gi|16330029	photosystem I P700 chlorophyll a apoprotein A1 [Synechocystis sp. PCC 6803]	379	83110	11	11.3	7.33	1	1	839.397	838.39	1	838.455	-0.0651	0	32.1	0.0075	K	EILEAHK	G
15	gi|16330029	photosystem I P700 chlorophyll a apoprotein A1 [Synechocystis sp. PCC 6803]	379	83110	11	11.3	7.33	1	1	453.25	904.485	2	904.386	0.0985	0	26.16	0.042	R	FPCDGPGR	G
15	gi|16330029	photosystem I P700 chlorophyll a apoprotein A1 [Synechocystis sp. PCC 6803]	379	83110	11	11.3	7.33	1	1	479.599	957.183	2	956.504	0.6787	0	50.28	0.00011	K	NVNNLLDR	M
15	gi|16330029	photosystem I P700 chlorophyll a apoprotein A1 [Synechocystis sp. PCC 6803]	379	83110	11	11.3	7.33	1	1	539.767	1077.52	2	1077.63	-0.1096	0	56.46	3.5e-05	K	LNVAPAIQPR	A
15	gi|16330029	photosystem I P700 chlorophyll a apoprotein A1 [Synechocystis sp. PCC 6803]	379	83110	11	11.3	7.33	1	1	550.661	1099.31	2	1098.54	0.7717	0	55.32	3.4e-05	K	WGKPGHFDR	T
15	gi|16330029	photosystem I P700 chlorophyll a apoprotein A1 [Synechocystis sp. PCC 6803]	379	83110	11	11.3	7.33	1	1	565.796	1129.58	2	1129.53	0.043	0	50.44	0.00015	R	TNWGIGHSMK	E
15	gi|16330029	photosystem I P700 chlorophyll a apoprotein A1 [Synechocystis sp. PCC 6803]	379	83110	11	11.3	7.33	1	1	615.691	1229.37	2	1228.69	0.6751	1	47.49	0.00019	R	LVPDKANLGFR	F
15	gi|16330029	photosystem I P700 chlorophyll a apoprotein A1 [Synechocystis sp. PCC 6803]	379	83110	11	11.3	7.33	1	1	767.248	1532.48	2	1531.75	0.729	0	91.4	6.8e-09	K	VSVDNNPVPTSFEK	W
15	gi|16330029	photosystem I P700 chlorophyll a apoprotein A1 [Synechocystis sp. PCC 6803]	379	83110	11	11.3	7.33	1	1	824.302	1646.59	2	1645.81	0.7827	1	71.58	7.3e-07	R	DYDPAKNVNNLLDR	M
15	gi|16330029	photosystem I P700 chlorophyll a apoprotein A1 [Synechocystis sp. PCC 6803]	379	83110	11	11.3	7.33	1	1	866.701	1731.39	2	1730.88	0.5029	1	89.17	1.1e-08	K	AKVSVDNNPVPTSFEK	W				emPAI	0.62
16	gi|16331988	tsr or; CheD [Synechocystis sp. PCC 6803]	366	108554	10	10	4.69	1	1	451.94	901.865	2	901.487	0.3778	0	41.09	0.0011	R	SDLLAQQK	I
16	gi|16331988	tsr or; CheD [Synechocystis sp. PCC 6803]	366	108554	10	10	4.69	1	1	452.181	902.348	2	901.498	0.8495	1	28.23	0.03	K	LVEETRR	S
16	gi|16331988	tsr or; CheD [Synechocystis sp. PCC 6803]	366	108554	10	10	4.69	1	1	484.924	967.833	2	967.509	0.324	0	48.55	0.00015	R	HQQDLSLK	Q
16	gi|16331988	tsr or; CheD [Synechocystis sp. PCC 6803]	366	108554	10	10	4.69	1	1	497.662	993.31	2	992.577	0.7329	0	38.04	0.0016	K	ASLTVPLHR	D
16	gi|16331988	tsr or; CheD [Synechocystis sp. PCC 6803]	366	108554	10	10	4.69	1	1	532.076	1062.14	2	1061.55	0.5863	0	92.72	5.2e-09	R	GFAVVADEVR	S
16	gi|16331988	tsr or; CheD [Synechocystis sp. PCC 6803]	366	108554	10	10	4.69	1	1	548.142	1094.27	2	1093.57	0.698	0	42.19	0.00053	R	LVFYYHPR	Y
16	gi|16331988	tsr or; CheD [Synechocystis sp. PCC 6803]	366	108554	10	10	4.69	1	1	552.119	1102.22	2	1101.62	0.6054	0	48.63	0.00014	K	ANLVAPINYK	G
16	gi|16331988	tsr or; CheD [Synechocystis sp. PCC 6803]	366	108554	10	10	4.69	2	1	573.719	1145.42	2	1144.65	0.7777	1	25.7	0.041	R	ETVAATAKQVK	R
16	gi|16331988	tsr or; CheD [Synechocystis sp. PCC 6803]	366	108554	10	10	4.69	1	1	768.685	1535.36	2	1534.67	0.6877	0	98.72	1.2e-09	R	ATQTVDQGEDAMNR	T
16	gi|16331988	tsr or; CheD [Synechocystis sp. PCC 6803]	366	108554	10	10	4.69	1	1	822.297	1642.58	2	1641.86	0.7225	0	109.54	1.2e-10	R	ANLSDIDEIQGVIQK	N				emPAI	0.4
17	gi|16329322	potential FMN-protein [Synechocystis sp. PCC 6803]	351	64442	7	17	5.11	1	1	474.65	947.285	2	946.549	0.7359	0	65.39	3.5e-06	K	VAIQFLEK	L
17	gi|16329322	potential FMN-protein [Synechocystis sp. PCC 6803]	351	64442	7	17	5.11	1	1	507.578	1013.14	2	1012.53	0.6115	0	61.37	8.7e-06	K	TALIDTSHR	K
17	gi|16329322	potential FMN-protein [Synechocystis sp. PCC 6803]	351	64442	7	17	5.11	1	1	712.476	1422.94	2	1422.7	0.2386	0	56	2.9e-05	R	EAGTDLGQYLTQK	Q
17	gi|16329322	potential FMN-protein [Synechocystis sp. PCC 6803]	351	64442	7	17	5.11	1	1	778.331	1554.65	2	1553.84	0.8065	0	69.88	1.3e-06	M	VTLIDSPTSAAVQPR	L
17	gi|16329322	potential FMN-protein [Synechocystis sp. PCC 6803]	351	64442	7	17	5.11	1	1	541.521	1621.54	3	1621.82	-0.2795	1	26.71	0.019	R	HGTTYNSFLIRGEK	T
17	gi|16329322	potential FMN-protein [Synechocystis sp. PCC 6803]	351	64442	7	17	5.11	1	1	1049.91	2097.82	2	2097.01	0.8068	0	86.42	1.9e-08	K	QSQQANTDLDPELNQAIGR	L
17	gi|16329322	potential FMN-protein [Synechocystis sp. PCC 6803]	351	64442	7	17	5.11	1	1	1088.46	2174.91	2	2174.1	0.8067	0	121.74	6.4e-12	K	QVIGLFESGGGQDEPIYPLR	N				emPAI	0.48
18	gi|16329249	putative membrane protein [Synechocystis sp. PCC 6803]	337	35762	7	26.2	5.55	1	1	551.212	1100.41	2	1099.62	0.7852	0	67.63	2.6e-06	R	TEINELLLR	E
18	gi|16329249	putative membrane protein [Synechocystis sp. PCC 6803]	337	35762	7	26.2	5.55	1	1	551.655	1101.3	2	1100.62	0.6769	0	68.05	1.8e-06	R	NILSTLEGVR	S
18	gi|16329249	putative membrane protein [Synechocystis sp. PCC 6803]	337	35762	7	26.2	5.55	1	1	623.855	1245.7	2	1245.68	0.0143	0	77.76	2.7e-07	K	ATAEALSILTEK	L
18	gi|16329249	putative membrane protein [Synechocystis sp. PCC 6803]	337	35762	7	26.2	5.55	1	1	702.443	1402.87	2	1402.64	0.2282	0	97.95	2.2e-09	R	DSAINSAQGDAQAR	V
18	gi|16329249	putative membrane protein [Synechocystis sp. PCC 6803]	337	35762	7	26.2	5.55	1	1	707.756	1413.5	2	1412.76	0.7346	1	61.55	1e-05	K	AAILNAEAEQQKK	V
18	gi|16329249	putative membrane protein [Synechocystis sp. PCC 6803]	337	35762	7	26.2	5.55	1	1	753.643	1505.27	2	1504.79	0.4833	1	58.13	1.3e-05	K	IVNEKNEYLVER	L
18	gi|16329249	putative membrane protein [Synechocystis sp. PCC 6803]	337	35762	7	26.2	5.55	1	1	778.802	1555.59	2	1554.88	0.7129	0	47.34	0.0002	K	LTPGLNFTVPILDR	V				emPAI	1.02
19	gi|16331389	hypothetical protein slr0006 [Synechocystis sp. PCC 6803]	335	23587	6	25.8	8.7	1	1	634.414	633.407	1	633.316	0.0911	0	34.47	0.0058	R	AMDVAK	I
19	gi|16331389	hypothetical protein slr0006 [Synechocystis sp. PCC 6803]	335	23587	6	25.8	8.7	1	1	489.165	976.315	2	975.56	0.7546	1	72.58	8.1e-07	M	VTLDKTATK	I
19	gi|16331389	hypothetical protein slr0006 [Synechocystis sp. PCC 6803]	335	23587	6	25.8	8.7	1	1	704.171	1406.33	2	1405.68	0.6431	0	100.38	9e-10	K	VGGEPVTSFEAASR	Y
19	gi|16331389	hypothetical protein slr0006 [Synechocystis sp. PCC 6803]	335	23587	6	25.8	8.7	1	1	704.212	1406.41	2	1405.68	0.7261	0	111.58	6.8e-11	K	VGGEPVTSFEAASR	Y
19	gi|16331389	hypothetical protein slr0006 [Synechocystis sp. PCC 6803]	335	23587	6	25.8	8.7	1	1	754.754	1507.49	2	1506.75	0.7461	0	75.03	3.5e-07	R	YFEGQVPLIGDGGR	C
19	gi|16331389	hypothetical protein slr0006 [Synechocystis sp. PCC 6803]	335	23587	6	25.8	8.7	1	1	511.095	1530.26	3	1529.82	0.4424	1	56.3	2.8e-05	K	QFDKDQPLGILTR	G				emPAI	1.12
20	gi|16330467	allophycocyanin b chain [Synechocystis sp. PCC 6803]	329	17319	8	50.9	5.43	1	1	515.505	1028.99	2	1028.49	0.502	0	47.01	0.00025	K	SYFASGELR	V
20	gi|16330467	allophycocyanin b chain [Synechocystis sp. PCC 6803]	329	17319	8	50.9	5.43	2	0	609.25	1216.48	2	1216.63	-0.1453	0	54.43	5.4e-05	K	EVTASLVGADAGK	E
20	gi|16330467	allophycocyanin b chain [Synechocystis sp. PCC 6803]	329	17319	8	50.9	5.43	1	1	609.816	1217.62	2	1216.63	0.9869	0	47.09	0.00032	K	EVTASLVGADAGK	E
20	gi|16330467	allophycocyanin b chain [Synechocystis sp. PCC 6803]	329	17319	8	50.9	5.43	1	1	613.242	1224.47	2	1223.62	0.8467	1	64.52	3.7e-06	K	YLDGAAMDKLK	S
20	gi|16330467	allophycocyanin b chain [Synechocystis sp. PCC 6803]	329	17319	8	50.9	5.43	1	1	621.203	1240.39	2	1239.62	0.775	1	67.31	2e-06	K	YLDGAAMDKLK	S		Oxidation (M)	0.00000010000.0
20	gi|16330467	allophycocyanin b chain [Synechocystis sp. PCC 6803]	329	17319	8	50.9	5.43	1	1	658.957	1315.9	2	1314.75	1.1482	0	69.06	1.6e-06	R	AASVISANAATIVK	E
20	gi|16330467	allophycocyanin b chain [Synechocystis sp. PCC 6803]	329	17319	8	50.9	5.43	1	1	889.398	1776.78	2	1775.87	0.9083	0	109.15	1.5e-10	-	MQDAITAVINSADVQGK	Y		Oxidation (M)	0.10000000000000000.0
20	gi|16330467	allophycocyanin b chain [Synechocystis sp. PCC 6803]	329	17319	8	50.9	5.43	1	1	682.847	2045.52	3	2045.98	-0.4643	0	34.04	0.0038	K	SLLYSDVTRPGGNMYTTR	R		Oxidation (M)	0.000000000000010000.0	emPAI	3.11
21	gi|16329741	LysR transcriptional regulator [Synechocystis sp. PCC 6803]	324	38108	9	19.7	5.54	1	1	533.598	1065.18	2	1064.56	0.6202	1	48.95	0.00011	K	AIASEGSFKR	A
21	gi|16329741	LysR transcriptional regulator [Synechocystis sp. PCC 6803]	324	38108	9	19.7	5.54	1	1	545.366	1088.72	2	1088.57	0.1463	0	49.64	0.00018	K	VLSQGEIDTK	R
21	gi|16329741	LysR transcriptional regulator [Synechocystis sp. PCC 6803]	324	38108	9	19.7	5.54	1	1	563.248	1124.48	2	1123.67	0.8105	0	48.97	0.00017	R	VLSVIINPNR	Y
21	gi|16329741	LysR transcriptional regulator [Synechocystis sp. PCC 6803]	324	38108	9	19.7	5.54	1	1	634.207	1266.4	2	1265.66	0.7373	0	75.58	2.7e-07	K	FISLDSQSTIR	K
21	gi|16329741	LysR transcriptional regulator [Synechocystis sp. PCC 6803]	324	38108	9	19.7	5.54	1	1	640.939	1279.86	2	1279.77	0.0904	1	36.01	0.0031	R	RVLSVIINPNR	Y
21	gi|16329741	LysR transcriptional regulator [Synechocystis sp. PCC 6803]	324	38108	9	19.7	5.54	1	1	647.449	1292.88	2	1292.62	0.2622	0	51.49	7.5e-05	K	IITLCQETCR	A
21	gi|16329741	LysR transcriptional regulator [Synechocystis sp. PCC 6803]	324	38108	9	19.7	5.54	1	1	652.925	1303.84	2	1303.68	0.1586	0	58.73	1.9e-05	M	SDIPFTLDQLR	I
21	gi|16329741	LysR transcriptional regulator [Synechocystis sp. PCC 6803]	324	38108	9	19.7	5.54	1	1	837.411	1672.81	2	1671.94	0.866	2	100.21	1.4e-09	R	KVIDKVLSQGEIDTK	R
21	gi|16329741	LysR transcriptional regulator [Synechocystis sp. PCC 6803]	324	38108	9	19.7	5.54	1	1	558.684	1673.03	3	1671.94	1.091	2	41.58	0.0009	R	KVIDKVLSQGEIDTK	R				emPAI	1.33
22	gi|16330030	photosystem I P700 chlorophyll a apoprotein A2 [Synechocystis sp. PCC 6803]	315	81354	11	10.9	6.43	1	1	687.527	686.52	1	686.371	0.1486	0	28.07	0.036	K	DNVLAR	M
22	gi|16330030	photosystem I P700 chlorophyll a apoprotein A2 [Synechocystis sp. PCC 6803]	315	81354	11	10.9	6.43	1	1	691.633	690.626	1	690.406	0.2193	1	36.98	0.0025	M	ATKFPK	F
22	gi|16330030	photosystem I P700 chlorophyll a apoprotein A2 [Synechocystis sp. PCC 6803]	315	81354	11	10.9	6.43	1	1	824.624	823.617	1	823.455	0.1616	0	40.55	0.00088	K	EILNAHK	G
22	gi|16330030	photosystem I P700 chlorophyll a apoprotein A2 [Synechocystis sp. PCC 6803]	315	81354	11	10.9	6.43	1	1	576.557	1151.1	2	1150.63	0.4711	0	26.37	0.019	K	FRPSLAWFK	N
22	gi|16330030	photosystem I P700 chlorophyll a apoprotein A2 [Synechocystis sp. PCC 6803]	315	81354	11	10.9	6.43	1	1	648.934	1295.85	2	1295.76	0.0975	0	54.95	4.1e-05	K	DKPVALSIVQAR	L
22	gi|16330030	photosystem I P700 chlorophyll a apoprotein A2 [Synechocystis sp. PCC 6803]	315	81354	11	10.9	6.43	1	1	689.956	1377.9	2	1377.65	0.2454	0	24.81	0.033	K	FSQDLAQDPTTR	R
22	gi|16330030	photosystem I P700 chlorophyll a apoprotein A2 [Synechocystis sp. PCC 6803]	315	81354	11	10.9	6.43	1	1	690.168	1378.32	2	1377.65	0.6694	0	72.57	4.3e-07	K	FSQDLAQDPTTR	R
22	gi|16330030	photosystem I P700 chlorophyll a apoprotein A2 [Synechocystis sp. PCC 6803]	315	81354	11	10.9	6.43	1	1	795.765	1589.51	2	1588.78	0.7301	1	66.17	2.1e-06	R	DYDPVANKDNVLAR	M
22	gi|16330030	photosystem I P700 chlorophyll a apoprotein A2 [Synechocystis sp. PCC 6803]	315	81354	11	10.9	6.43	1	1	538.027	1611.06	3	1609.93	1.1273	1	40.02	0.00099	R	WKDKPVALSIVQAR	L
22	gi|16330030	photosystem I P700 chlorophyll a apoprotein A2 [Synechocystis sp. PCC 6803]	315	81354	11	10.9	6.43	1	1	1015.37	2028.73	2	2028.1	0.625	0	93.5	4.5e-09	K	QILIEPVFAQWIQATSGK	A
22	gi|16330030	photosystem I P700 chlorophyll a apoprotein A2 [Synechocystis sp. PCC 6803]	315	81354	11	10.9	6.43	1	1	677.323	2028.95	3	2028.1	0.8443	0	59.31	1.6e-05	K	QILIEPVFAQWIQATSGK	A				emPAI	0.56
23	gi|16330088	cell division protein FtsZ [Synechocystis sp. PCC 6803]	281	44917	7	16	4.6	1	1	801.606	800.599	1	800.439	0.1595	0	42.26	0.0013	R	VADDILR	Q
23	gi|16330088	cell division protein FtsZ [Synechocystis sp. PCC 6803]	281	44917	7	16	4.6	1	1	543.26	1084.5	2	1083.59	0.9122	0	35.99	0.004	R	DQIVPSNIAK	I
23	gi|16330088	cell division protein FtsZ [Synechocystis sp. PCC 6803]	281	44917	7	16	4.6	1	1	570.622	1139.23	2	1138.61	0.6204	0	50.7	8.4e-05	R	GLGAGGNPAIGQK	A
23	gi|16330088	cell division protein FtsZ [Synechocystis sp. PCC 6803]	281	44917	7	16	4.6	1	1	624.206	1246.4	2	1245.59	0.803	1	34.78	0.0036	K	AAEESRDEIAR	S
23	gi|16330088	cell division protein FtsZ [Synechocystis sp. PCC 6803]	281	44917	7	16	4.6	1	1	658.772	1315.53	2	1314.65	0.8771	0	70.37	1.3e-06	K	QAEEGINALQSR	V
23	gi|16330088	cell division protein FtsZ [Synechocystis sp. PCC 6803]	281	44917	7	16	4.6	1	1	665.668	1329.32	2	1328.66	0.6599	0	97.15	2.3e-09	K	VIGVGGGGCNAVNR	M
23	gi|16330088	cell division protein FtsZ [Synechocystis sp. PCC 6803]	281	44917	7	16	4.6	1	1	758.37	1514.72	2	1513.78	0.94	1	92.96	7.6e-09	R	AKQAEEGINALQSR	V				emPAI	0.75
24	gi|16332004	bicarbonate transporter [Synechocystis sp. PCC 6803]	280	49487	6	18.8	5.5	1	1	536.124	1070.23	2	1069.51	0.7215	0	56.15	3.2e-05	K	YGMTGVEVSK	Q
24	gi|16332004	bicarbonate transporter [Synechocystis sp. PCC 6803]	280	49487	6	18.8	5.5	1	1	677.803	1353.59	2	1352.75	0.8394	0	56.77	3e-05	K	NRPEVVQIVSGR	N
24	gi|16332004	bicarbonate transporter [Synechocystis sp. PCC 6803]	280	49487	6	18.8	5.5	1	1	752.779	1503.54	2	1502.75	0.7921	0	51.48	7.7e-05	K	SHDLWFLTESIR	W
24	gi|16332004	bicarbonate transporter [Synechocystis sp. PCC 6803]	280	49487	6	18.8	5.5	1	1	885.967	1769.92	2	1768.9	1.0153	0	47.7	0.00022	R	NYFNVPTTILESPFK	G
24	gi|16332004	bicarbonate transporter [Synechocystis sp. PCC 6803]	280	49487	6	18.8	5.5	1	1	906.29	1810.56	2	1809.84	0.7268	0	92.33	5.2e-09	R	EAATEAGFTADIPSSTSR	G
24	gi|16332004	bicarbonate transporter [Synechocystis sp. PCC 6803]	280	49487	6	18.8	5.5	1	1	969.869	1937.72	2	1937.12	0.5999	0	91.26	6.7e-09	K	LGYIPIVEAAPLIIAQEK	G				emPAI	0.55
25	gi|16331619	hypothetical protein sll0185 [Synechocystis sp. PCC 6803]	270	47078	9	18.6	4.99	1	1	509.145	1016.28	2	1015.55	0.7207	0	43.8	0.00047	K	SQLLAEVEK	A
25	gi|16331619	hypothetical protein sll0185 [Synechocystis sp. PCC 6803]	270	47078	9	18.6	4.99	1	1	518.467	1034.92	2	1034.48	0.4374	0	75.11	2.7e-07	R	VASECNISR	Y
25	gi|16331619	hypothetical protein sll0185 [Synechocystis sp. PCC 6803]	270	47078	9	18.6	4.99	1	1	522.666	1043.32	2	1042.58	0.7406	1	45.22	0.00039	M	AKEDRPSLK	D
25	gi|16331619	hypothetical protein sll0185 [Synechocystis sp. PCC 6803]	270	47078	9	18.6	4.99	1	1	529.475	1056.94	2	1056.57	0.3683	0	70.66	9.6e-07	R	SQGGQQLALR	L
25	gi|16331619	hypothetical protein sll0185 [Synechocystis sp. PCC 6803]	270	47078	9	18.6	4.99	1	1	543.453	1084.89	2	1084.52	0.3729	0	49.05	0.00014	R	DYALDIGYR	T
25	gi|16331619	hypothetical protein sll0185 [Synechocystis sp. PCC 6803]	270	47078	9	18.6	4.99	1	1	573.339	1144.66	2	1143.65	1.0129	1	55.45	5.1e-05	R	KSQLLAEVEK	A
25	gi|16331619	hypothetical protein sll0185 [Synechocystis sp. PCC 6803]	270	47078	9	18.6	4.99	1	1	596.437	1190.86	2	1190.58	0.2771	1	42.21	0.0007	R	RVASECNISR	Y
25	gi|16331619	hypothetical protein sll0185 [Synechocystis sp. PCC 6803]	270	47078	9	18.6	4.99	1	1	826.732	1651.45	2	1650.75	0.6963	1	30.85	0.0087	R	NTNTKEEAVPEWFS	-
25	gi|16331619	hypothetical protein sll0185 [Synechocystis sp. PCC 6803]	270	47078	9	18.6	4.99	1	1	683.368	2047.08	3	2045.96	1.1192	1	44.07	0.00054	R	DPQWAYAYWDIPKEHK	D				emPAI	0.99
26	gi|16329365	carbon dioxide concentrating mechanism protein; CcmM [Synechocystis sp. PCC 6803]	265	73589	6	8.2	8.83	1	1	465.568	929.122	2	928.513	0.6086	0	46.87	0.00027	R	ALLHQGYK	I
26	gi|16329365	carbon dioxide concentrating mechanism protein; CcmM [Synechocystis sp. PCC 6803]	265	73589	6	8.2	8.83	1	1	490.646	979.278	2	978.513	0.7642	0	58.52	1.5e-05	K	IGLEYASAR	R
26	gi|16329365	carbon dioxide concentrating mechanism protein; CcmM [Synechocystis sp. PCC 6803]	265	73589	6	8.2	8.83	1	1	565.998	1129.98	2	1129.61	0.3727	0	98.92	1.4e-09	R	LDNSVVTQVR	S
26	gi|16329365	carbon dioxide concentrating mechanism protein; CcmM [Synechocystis sp. PCC 6803]	265	73589	6	8.2	8.83	1	1	580.265	1158.52	2	1157.57	0.948	0	52.38	9.6e-05	R	EGEALQELNR	F
26	gi|16329365	carbon dioxide concentrating mechanism protein; CcmM [Synechocystis sp. PCC 6803]	265	73589	6	8.2	8.83	1	1	955.852	1909.69	2	1908.94	0.7497	0	92.99	4.7e-09	R	SAVAHQTGNLAGDSANQLR	A
26	gi|16329365	carbon dioxide concentrating mechanism protein; CcmM [Synechocystis sp. PCC 6803]	265	73589	6	8.2	8.83	1	1	637.637	1909.89	3	1908.94	0.9484	0	32.36	0.0077	R	SAVAHQTGNLAGDSANQLR	A				emPAI	0.34
27	gi|16330470	D-3-phosphoglycerate dehydrogenase [Synechocystis sp. PCC 6803]	264	59356	6	13	5.48	1	1	470.336	938.657	2	937.534	1.1221	0	41.84	0.00061	K	IGSHVAGVAK	A
27	gi|16330470	D-3-phosphoglycerate dehydrogenase [Synechocystis sp. PCC 6803]	264	59356	6	13	5.48	1	1	479.424	956.834	2	956.566	0.2682	0	47.04	0.00024	K	IIQAGSQLK	I
27	gi|16330470	D-3-phosphoglycerate dehydrogenase [Synechocystis sp. PCC 6803]	264	59356	6	13	5.48	1	1	596.385	1190.76	2	1190.63	0.1261	0	74.35	5.4e-07	R	VNYVNAAIEAK	E
27	gi|16330470	D-3-phosphoglycerate dehydrogenase [Synechocystis sp. PCC 6803]	264	59356	6	13	5.48	1	1	726.793	1451.57	2	1450.75	0.8252	0	69.91	1.1e-06	K	LLAYDPFISQER	A
27	gi|16330470	D-3-phosphoglycerate dehydrogenase [Synechocystis sp. PCC 6803]	264	59356	6	13	5.48	1	1	728.303	1454.59	2	1453.75	0.8393	0	69.29	1.4e-06	R	AGVGVDNIDVPAATR	Q
27	gi|16330470	D-3-phosphoglycerate dehydrogenase [Synechocystis sp. PCC 6803]	264	59356	6	13	5.48	1	1	793.834	1585.65	2	1584.84	0.818	0	76.76	2.6e-07	K	TPETANLINAETLAK	M				emPAI	0.44
28	gi|16329280	photosystem I subunit II [Synechocystis sp. PCC 6803]	253	15691	9	41.1	8.94	1	1	666.58	665.573	1	665.338	0.2343	0	24.19	0.027	K	IQDYK	I
28	gi|16329280	photosystem I subunit II [Synechocystis sp. PCC 6803]	253	15691	9	41.1	8.94	1	1	956.635	955.628	1	955.497	0.1303	0	44.3	0.00058	M	TELSGQPPK	F
28	gi|16329280	photosystem I subunit II [Synechocystis sp. PCC 6803]	253	15691	9	41.1	8.94	1	1	479.211	956.408	2	955.497	0.9102	0	48.35	0.00025	M	TELSGQPPK	F
28	gi|16329280	photosystem I subunit II [Synechocystis sp. PCC 6803]	253	15691	9	41.1	8.94	1	1	499.613	997.212	2	996.492	0.72	1	45.16	0.00025	K	FSGKAPYEV	-
28	gi|16329280	photosystem I subunit II [Synechocystis sp. PCC 6803]	253	15691	9	41.1	8.94	1	1	512.596	1023.18	2	1022.54	0.637	0	62.55	4e-06	K	FGGSTGGLLSK	A
28	gi|16329280	photosystem I subunit II [Synechocystis sp. PCC 6803]	253	15691	9	41.1	8.94	1	1	598.698	1195.38	2	1194.66	0.721	0	57.11	1.6e-05	R	IGQNPEPVTIK	F
28	gi|16329280	photosystem I subunit II [Synechocystis sp. PCC 6803]	253	15691	9	41.1	8.94	1	1	676.809	1351.6	2	1350.76	0.8417	1	48.69	0.00016	R	RIGQNPEPVTIK	F
28	gi|16329280	photosystem I subunit II [Synechocystis sp. PCC 6803]	253	15691	9	41.1	8.94	1	1	709.259	1416.5	2	1415.76	0.7484	1	75.74	2.9e-07	R	KEQCLALGTQLR	T
28	gi|16329280	photosystem I subunit II [Synechocystis sp. PCC 6803]	253	15691	9	41.1	8.94	1	1	473.235	1416.68	3	1415.76	0.9271	1	29.55	0.015	R	KEQCLALGTQLR	T				emPAI	6.39
29	gi|16330037	pyruvate dehydrogenase E1 beta subunit [Synechocystis sp. PCC 6803]	250	35858	8	26.2	5.35	1	1	667.323	666.316	1	666.322	-0.0067	0	22.16	0.06	K	DLYEK	Y
29	gi|16330037	pyruvate dehydrogenase E1 beta subunit [Synechocystis sp. PCC 6803]	250	35858	8	26.2	5.35	1	1	504.229	1006.44	2	1005.52	0.9258	0	41.4	0.0011	R	HHCLQALK	T
29	gi|16330037	pyruvate dehydrogenase E1 beta subunit [Synechocystis sp. PCC 6803]	250	35858	8	26.2	5.35	1	1	525.122	1048.23	2	1047.47	0.7632	0	40.06	0.00097	R	QALDEEMGR	D
29	gi|16330037	pyruvate dehydrogenase E1 beta subunit [Synechocystis sp. PCC 6803]	250	35858	8	26.2	5.35	1	1	553.13	1104.25	2	1103.63	0.612	0	83.76	4.7e-08	M	AETLLFAALR	Q
29	gi|16330037	pyruvate dehydrogenase E1 beta subunit [Synechocystis sp. PCC 6803]	250	35858	8	26.2	5.35	1	1	612.742	1223.47	2	1222.6	0.8671	0	50.74	9.5e-05	K	IVACSTPYNAK	G
29	gi|16330037	pyruvate dehydrogenase E1 beta subunit [Synechocystis sp. PCC 6803]	250	35858	8	26.2	5.35	1	1	761.382	1520.75	2	1519.9	0.8523	0	62.98	6.7e-06	R	LTIVQPPQIVDAVK	A
29	gi|16330037	pyruvate dehydrogenase E1 beta subunit [Synechocystis sp. PCC 6803]	250	35858	8	26.2	5.35	1	1	800.264	1598.51	2	1597.79	0.7206	0	69.2	1.6e-06	R	YTSGGNYQIPMVIR	G
29	gi|16330037	pyruvate dehydrogenase E1 beta subunit [Synechocystis sp. PCC 6803]	250	35858	8	26.2	5.35	1	1	854.888	1707.76	2	1706.84	0.9204	0	42.41	0.00082	K	ENLPDYEYIVPLDK	A				emPAI	1.22
30	gi|16331048	ClpB protein [Synechocystis sp. PCC 6803]	247	98119	7	8.5	5.16	1	1	485.082	968.15	2	967.488	0.6621	0	35.88	0.0029	R	YEVHHGVK	I
30	gi|16331048	ClpB protein [Synechocystis sp. PCC 6803]	247	98119	7	8.5	5.16	1	0	515.437	1028.86	2	1028.56	0.2972	0	61.74	8.5e-06	K	TAIAEGLAQR	I
30	gi|16331048	ClpB protein [Synechocystis sp. PCC 6803]	247	98119	7	8.5	5.16	1	0	543.46	1084.9	2	1084.49	0.4111	1	29.31	0.013	K	YRGEFEER	L
30	gi|16331048	ClpB protein [Synechocystis sp. PCC 6803]	247	98119	7	8.5	5.16	1	1	454.742	1361.2	3	1360.71	0.494	0	56.35	2.2e-05	K	LLHLEDELHSR	V
30	gi|16331048	ClpB protein [Synechocystis sp. PCC 6803]	247	98119	7	8.5	5.16	1	0	508.44	1522.3	3	1521.85	0.4464	1	30.76	0.0089	R	TKNNPVLIGEPGVGK	T
30	gi|16331048	ClpB protein [Synechocystis sp. PCC 6803]	247	98119	7	8.5	5.16	1	0	762.297	1522.58	2	1521.85	0.7284	1	73.33	6.2e-07	R	TKNNPVLIGEPGVGK	T
30	gi|16331048	ClpB protein [Synechocystis sp. PCC 6803]	247	98119	7	8.5	5.16	1	1	1154.43	2306.86	2	2307.12	-0.2651	0	97.73	1.4e-09	R	LMGAPPGYVGYEEGGQLTEAIR	R				emPAI	0.3
31	gi|16332103	hypothetical protein sll1334 [Synechocystis sp. PCC 6803]	242	57084	7	14.5	6.02	1	1	487.665	973.315	2	972.518	0.7972	0	42.49	0.00086	K	MAAVLGQQR	L
31	gi|16332103	hypothetical protein sll1334 [Synechocystis sp. PCC 6803]	242	57084	7	14.5	6.02	1	1	488.809	975.604	2	975.489	0.115	0	39.35	0.002	R	NFNNVNVR	L
31	gi|16332103	hypothetical protein sll1334 [Synechocystis sp. PCC 6803]	242	57084	7	14.5	6.02	1	1	563.673	1125.33	2	1124.63	0.7006	0	50.83	8.6e-05	R	LGVGNPNLVSR	Q
31	gi|16332103	hypothetical protein sll1334 [Synechocystis sp. PCC 6803]	242	57084	7	14.5	6.02	1	1	571.729	1141.44	2	1140.69	0.756	0	74.41	5.7e-07	K	LLELGLLTNR	N
31	gi|16332103	hypothetical protein sll1334 [Synechocystis sp. PCC 6803]	242	57084	7	14.5	6.02	1	1	626.612	1251.21	2	1250.75	0.4587	0	31.39	0.007	K	LQLVPHYLIR	T
31	gi|16332103	hypothetical protein sll1334 [Synechocystis sp. PCC 6803]	242	57084	7	14.5	6.02	1	1	736.815	1471.62	2	1470.76	0.8579	0	63.57	6.6e-06	K	QYLEIIHQSGQR	V
31	gi|16332103	hypothetical protein sll1334 [Synechocystis sp. PCC 6803]	242	57084	7	14.5	6.02	1	1	808.074	1614.13	2	1613.77	0.3643	0	81.65	7.3e-08	R	NSTFFEEATQTLAR	N				emPAI	0.56
32	gi|16331238	photosystem I subunit VII [Synechocystis sp. PCC 6803]	230	9335	7	56.8	5.65	1	1	641.329	640.322	1	640.289	0.0327	0	31.14	0.0054	R	SMGLAY	-
32	gi|16331238	photosystem I subunit VII [Synechocystis sp. PCC 6803]	230	9335	7	56.8	5.65	1	1	657.393	656.386	1	656.284	0.1018	0	33.02	0.0077	R	SMGLAY	-		Oxidation (M)	0.010000.0
32	gi|16331238	photosystem I subunit VII [Synechocystis sp. PCC 6803]	230	9335	7	56.8	5.65	1	1	900.64	899.633	1	899.482	0.1503	0	37.47	0.0033	K	AAQIASSPR	T
32	gi|16331238	photosystem I subunit VII [Synechocystis sp. PCC 6803]	230	9335	7	56.8	5.65	1	1	451.29	900.565	2	899.482	1.0822	0	70.38	1.9e-06	K	AAQIASSPR	T
32	gi|16331238	photosystem I subunit VII [Synechocystis sp. PCC 6803]	230	9335	7	56.8	5.65	1	1	505.389	1008.76	2	1008.52	0.2396	0	55.28	2.5e-05	R	VYLGAETTR	S
32	gi|16331238	photosystem I subunit VII [Synechocystis sp. PCC 6803]	230	9335	7	56.8	5.65	1	1	562.984	1123.95	2	1123.47	0.4776	1	53.36	4.2e-05	R	TEDCVGCKR	C
32	gi|16331238	photosystem I subunit VII [Synechocystis sp. PCC 6803]	230	9335	7	56.8	5.65	1	1	823.683	1645.35	2	1644.71	0.646	0	88.18	1.5e-08	K	IYDTCIGCTQCVR	A				emPAI	11.5
33	gi|16329355	hypothetical protein slr1104 [Synechocystis sp. PCC 6803]	223	69689	5	10.9	5.34	1	1	591.153	1180.29	2	1179.6	0.6959	0	63.24	4.4e-06	K	TIEAMEAFIR	W
33	gi|16329355	hypothetical protein slr1104 [Synechocystis sp. PCC 6803]	223	69689	5	10.9	5.34	1	1	612.234	1222.45	2	1221.62	0.8312	0	51.31	7.8e-05	R	HSGTSIQIHSR	Q
33	gi|16329355	hypothetical protein slr1104 [Synechocystis sp. PCC 6803]	223	69689	5	10.9	5.34	1	1	694.753	1387.49	2	1386.75	0.7452	0	79.28	1.4e-07	K	VQDTSSLLGIAQR	L
33	gi|16329355	hypothetical protein slr1104 [Synechocystis sp. PCC 6803]	223	69689	5	10.9	5.34	1	1	837.783	1673.55	2	1673.85	-0.2977	1	84.61	3.3e-08	K	RGDAVANAFLQEAGQK	L
33	gi|16329355	hypothetical protein slr1104 [Synechocystis sp. PCC 6803]	223	69689	5	10.9	5.34	1	1	589.312	1764.92	3	1763.92	0.9991	1	35.53	0.004	R	IGAPQPVPGLSDSDQKR	L				emPAI	0.3
34	gi|16330041	hypothetical protein slr1841 [Synechocystis sp. PCC 6803]	221	67673	4	8.7	4.47	1	1	600.85	1199.68	2	1198.54	1.1407	0	54.19	7.1e-05	R	YGCIVGYPDR	T
34	gi|16330041	hypothetical protein slr1841 [Synechocystis sp. PCC 6803]	221	67673	4	8.7	4.47	1	1	746.744	1491.47	2	1490.74	0.7323	0	59.42	1.2e-05	R	DVQPTAWAYEALK	S
34	gi|16330041	hypothetical protein slr1841 [Synechocystis sp. PCC 6803]	221	67673	4	8.7	4.47	1	1	765.719	1529.42	2	1528.8	0.6271	0	101.08	8.2e-10	K	GGTQGIVGTTAANLNR	S
34	gi|16330041	hypothetical protein slr1841 [Synechocystis sp. PCC 6803]	221	67673	4	8.7	4.47	1	1	939.329	1876.64	2	1875.88	0.7605	0	75.03	2.5e-07	K	TLNNQTDNNQAVFQNR	V				emPAI	0.24
35	gi|16332073	hypothetical protein slr0552 [Synechocystis sp. PCC 6803]	216	26819	6	28.3	4.92	1	1	452.532	903.05	2	902.507	0.5423	0	58.43	1.9e-05	K	TAEVVTVGK	V
35	gi|16332073	hypothetical protein slr0552 [Synechocystis sp. PCC 6803]	216	26819	6	28.3	4.92	1	1	528.371	1054.73	2	1053.59	1.1338	0	34.79	0.0044	K	NGLSIVAQPR	S
35	gi|16332073	hypothetical protein slr0552 [Synechocystis sp. PCC 6803]	216	26819	6	28.3	4.92	1	1	628.141	1254.27	2	1253.67	0.5941	0	49.19	0.00012	K	VNQATLQIPDR	Q
35	gi|16332073	hypothetical protein slr0552 [Synechocystis sp. PCC 6803]	216	26819	6	28.3	4.92	1	1	683.157	1364.3	2	1363.68	0.6216	0	65.09	3e-06	K	FLAEQQPQTVFG	-
35	gi|16332073	hypothetical protein slr0552 [Synechocystis sp. PCC 6803]	216	26819	6	28.3	4.92	1	1	773.845	1545.68	2	1544.81	0.8672	0	48.06	0.0002	K	ELDPTLVNEQFLK	F
35	gi|16332073	hypothetical protein slr0552 [Synechocystis sp. PCC 6803]	216	26819	6	28.3	4.92	1	1	886.831	1771.65	2	1770.82	0.8265	0	75.05	3e-07	K	QYIEAWQSDLDTFR	G				emPAI	1.21
36	gi|16332194	phycobilisome rod-core linker polypeptide; CpcG [Synechocystis sp. PCC 6803]	212	28562	6	21.3	9.14	1	1	483.643	965.271	2	964.498	0.7729	0	50.66	0.0001	R	GLALSDSFR	R
36	gi|16332194	phycobilisome rod-core linker polypeptide; CpcG [Synechocystis sp. PCC 6803]	212	28562	6	21.3	9.14	1	1	495.573	989.132	2	988.534	0.5975	0	48.77	0.00015	R	ISGELPFAR	M
36	gi|16332194	phycobilisome rod-core linker polypeptide; CpcG [Synechocystis sp. PCC 6803]	212	28562	6	21.3	9.14	1	1	532.657	1063.3	2	1062.57	0.7279	0	33.19	0.0046	R	QIALESQFK	N
36	gi|16332194	phycobilisome rod-core linker polypeptide; CpcG [Synechocystis sp. PCC 6803]	212	28562	6	21.3	9.14	1	1	738.788	1475.56	2	1475.66	-0.1024	0	96.45	3e-09	R	VTNYEVSGDEHAR	I
36	gi|16332194	phycobilisome rod-core linker polypeptide; CpcG [Synechocystis sp. PCC 6803]	212	28562	6	21.3	9.14	1	1	493.276	1476.8	3	1475.66	1.1406	0	30.45	0.013	R	VTNYEVSGDEHAR	I
36	gi|16332194	phycobilisome rod-core linker polypeptide; CpcG [Synechocystis sp. PCC 6803]	212	28562	6	21.3	9.14	1	1	811.836	1621.66	2	1620.77	0.89	0	68.66	1.5e-06	R	QVFNEQQMIQSNR	Q				emPAI	1.11
37	gi|16330542	translation-associated GTPase [Synechocystis sp. PCC 6803]	184	39464	4	11.6	4.77	1	1	518.791	1035.57	2	1034.58	0.9916	0	70.78	1e-06	R	ATYELLGLR	T
37	gi|16330542	translation-associated GTPase [Synechocystis sp. PCC 6803]	184	39464	4	11.6	4.77	1	1	569.291	1136.57	2	1135.63	0.9317	0	53.3	5.8e-05	R	EVDAIVHVVR	C
37	gi|16330542	translation-associated GTPase [Synechocystis sp. PCC 6803]	184	39464	4	11.6	4.77	1	1	625.239	1248.46	2	1247.69	0.7763	0	82.98	6.4e-08	K	STLFNALVANAK	A
37	gi|16330542	translation-associated GTPase [Synechocystis sp. PCC 6803]	184	39464	4	11.6	4.77	1	1	634.262	1266.51	2	1265.63	0.8845	0	47.44	0.00024	R	TYLTTGPQETR	A				emPAI	0.44
38	gi|16331128	hypothetical protein slr0404 [Synechocystis sp. PCC 6803]	179	34843	3	13.5	5.4	1	1	681.638	1361.26	2	1360.69	0.566	0	95.3	2.8e-09	K	QSLQTLGGISSDR	L
38	gi|16331128	hypothetical protein slr0404 [Synechocystis sp. PCC 6803]	179	34843	3	13.5	5.4	1	1	853.345	1704.67	2	1703.88	0.7906	0	78.43	1.7e-07	R	LSAAEAAFNQLALTER	S
38	gi|16331128	hypothetical protein slr0404 [Synechocystis sp. PCC 6803]	179	34843	3	13.5	5.4	1	1	646.963	1937.87	3	1936.91	0.9619	1	50.75	9.5e-05	R	HPEYWVYGSSQSDKVR	L				emPAI	0.36
39	gi|16329823	phycocyanin a subunit [Synechocystis sp. PCC 6803]	178	17690	4	21.6	5.35	1	1	486.689	971.364	2	970.52	0.8441	0	71.01	1.5e-06	R	QANAGLQAAK	A
39	gi|16329823	phycocyanin a subunit [Synechocystis sp. PCC 6803]	178	17690	4	21.6	5.35	2	0	498.916	995.818	2	996.474	-0.656	0	27.97	0.013	K	ANHGLSGDAR	D
39	gi|16329823	phycocyanin a subunit [Synechocystis sp. PCC 6803]	178	17690	4	21.6	5.35	1	1	499.498	996.982	2	996.474	0.508	0	43.85	0.00034	K	ANHGLSGDAR	D
39	gi|16329823	phycocyanin a subunit [Synechocystis sp. PCC 6803]	178	17690	4	21.6	5.35	1	1	767.257	1532.5	2	1531.75	0.751	0	103.61	4.2e-10	K	TPLTEAVSTADSQGR	F				emPAI	0.81
40	gi|16331186	pyruvate dehydrogenase E1 component, alpha subunit [Synechocystis sp. PCC 6803]	176	38419	7	14.9	5.09	1	1	816.537	815.53	1	815.45	0.0796	0	32.02	0.013	K	VATEAVAR	A
40	gi|16331186	pyruvate dehydrogenase E1 component, alpha subunit [Synechocystis sp. PCC 6803]	176	38419	7	14.9	5.09	1	1	519.068	1036.12	2	1035.52	0.5972	0	37.78	0.0013	R	ATSQPEIYK	K
40	gi|16331186	pyruvate dehydrogenase E1 component, alpha subunit [Synechocystis sp. PCC 6803]	176	38419	7	14.9	5.09	1	1	544.027	1086.04	2	1085.51	0.5312	0	50.83	8.8e-05	K	WAIGMAHER	A		Oxidation (M)	0.000010000.0
40	gi|16331186	pyruvate dehydrogenase E1 component, alpha subunit [Synechocystis sp. PCC 6803]	176	38419	7	14.9	5.09	1	1	583.234	1164.45	2	1163.62	0.8352	1	36.15	0.003	R	ATSQPEIYKK	A
40	gi|16331186	pyruvate dehydrogenase E1 component, alpha subunit [Synechocystis sp. PCC 6803]	176	38419	7	14.9	5.09	1	1	605.738	1209.46	2	1208.58	0.8823	0	51.05	8.3e-05	R	GHSLADPDELR	S
40	gi|16331186	pyruvate dehydrogenase E1 component, alpha subunit [Synechocystis sp. PCC 6803]	176	38419	7	14.9	5.09	1	1	643.919	1285.82	2	1284.74	1.0797	0	65.09	4.8e-06	K	LPILFVVENNK	W
40	gi|16331186	pyruvate dehydrogenase E1 component, alpha subunit [Synechocystis sp. PCC 6803]	176	38419	7	14.9	5.09	1	1	757.251	1512.49	2	1511.75	0.7398	1	42.37	0.00055	R	FRGHSLADPDELR	S				emPAI	0.92
41	gi|16330343	general secretion pathway protein G [Synechocystis sp. PCC 6803]	169	17677	3	12.5	4.68	1	1	470.372	938.73	2	938.464	0.2652	0	42.02	0.00049	R	AFSTVVCR	A
41	gi|16330343	general secretion pathway protein G [Synechocystis sp. PCC 6803]	169	17677	3	12.5	4.68	1	1	683.344	1364.67	2	1364.57	0.1062	0	82.84	7.4e-08	R	SMSGGTFYDSGTR	A
41	gi|16330343	general secretion pathway protein G [Synechocystis sp. PCC 6803]	169	17677	3	12.5	4.68	1	1	691.344	1380.67	2	1380.56	0.1122	0	90.18	1.3e-08	R	SMSGGTFYDSGTR	A		Oxidation (M)	0.0100000000000.0	emPAI	0.81
42	gi|16329269	hypothetical protein slr0731 [Synechocystis sp. PCC 6803]	166	44803	4	9.7	4.42	1	1	466.415	930.816	2	930.513	0.3022	0	61.36	9.3e-06	R	GAILSLDSR	L
42	gi|16329269	hypothetical protein slr0731 [Synechocystis sp. PCC 6803]	166	44803	4	9.7	4.42	1	1	543.698	1085.38	2	1084.53	0.8505	0	53.14	6.8e-05	R	TFEPVHAER	I
42	gi|16329269	hypothetical protein slr0731 [Synechocystis sp. PCC 6803]	166	44803	4	9.7	4.42	1	1	560.171	1118.33	2	1117.56	0.7727	0	56.74	2.2e-05	R	GLQDCLGISR	S
42	gi|16329269	hypothetical protein slr0731 [Synechocystis sp. PCC 6803]	166	44803	4	9.7	4.42	1	1	670.68	1339.34	2	1338.67	0.6728	0	65.36	2.9e-06	R	IENWFFTLGGR	G				emPAI	0.38
43	gi|16329821	phycocyanin associated linker protein [Synechocystis sp. PCC 6803]	164	32501	4	16.5	9.35	1	1	949.536	948.529	1	948.441	0.0874	0	31.8	0.0091	R	FNNQVGDR	T
43	gi|16329821	phycocyanin associated linker protein [Synechocystis sp. PCC 6803]	164	32501	4	16.5	9.35	1	1	602.15	1202.28	2	1201.59	0.6969	0	42.07	0.0006	K	FLYNNFQTR	V
43	gi|16329821	phycocyanin associated linker protein [Synechocystis sp. PCC 6803]	164	32501	4	16.5	9.35	1	1	770.53	1539.05	2	1538.7	0.3424	0	81.04	9.6e-08	R	QVLGNDYIMDSER	L
43	gi|16329821	phycocyanin associated linker protein [Synechocystis sp. PCC 6803]	164	32501	4	16.5	9.35	1	1	1056.48	2110.95	2	2110.15	0.798	0	79.02	1.6e-07	K	AVIVPFEQLNQTLQQINR	L				emPAI	0.55
44	gi|16329578	hypothetical protein slr1590 [Synechocystis sp. PCC 6803]	152	32641	2	8.5	4.87	1	1	671.177	1340.34	2	1339.66	0.6779	0	76.22	2.5e-07	R	SLTDYSGESLIR	M
44	gi|16329578	hypothetical protein slr1590 [Synechocystis sp. PCC 6803]	152	32641	2	8.5	4.87	1	1	712.833	1423.65	2	1422.75	0.8999	0	98.93	1.9e-09	K	VGESVNFLGFLNK	I				emPAI	0.24
45	gi|16331864	septum site-determining protein; MinD [Synechocystis sp. PCC 6803]	149	29143	3	14.7	5.26	1	1	631.207	1260.4	2	1259.68	0.7165	0	77.92	1.7e-07	K	TTTTANLGAALAR	L
45	gi|16331864	septum site-determining protein; MinD [Synechocystis sp. PCC 6803]	149	29143	3	14.7	5.26	1	1	693.775	1385.53	2	1384.78	0.7522	0	74.78	4.7e-07	K	LSVPGLAFQNIAR	R
45	gi|16331864	septum site-determining protein; MinD [Synechocystis sp. PCC 6803]	149	29143	3	14.7	5.26	1	1	710.426	1418.84	2	1417.84	0.9971	0	44.12	0.00051	R	LPNLVLLPAAQNR	S				emPAI	0.44
46	gi|16331662	hypothetical protein slr0909 [Synechocystis sp. PCC 6803]	149	52577	4	9.3	5.19	1	1	460.112	918.209	2	917.457	0.752	1	31.87	0.0076	R	IREESER	S
46	gi|16331662	hypothetical protein slr0909 [Synechocystis sp. PCC 6803]	149	52577	4	9.3	5.19	1	1	540.419	1078.82	2	1078.54	0.2831	0	64.63	3.1e-06	K	YLVESGQQR	Q
46	gi|16331662	hypothetical protein slr0909 [Synechocystis sp. PCC 6803]	149	52577	4	9.3	5.19	1	1	690.366	1378.72	2	1377.7	1.0149	0	73.47	5.5e-07	K	IDTEGFDLEVIK	G
46	gi|16331662	hypothetical protein slr0909 [Synechocystis sp. PCC 6803]	149	52577	4	9.3	5.19	1	1	716.261	1430.51	2	1429.73	0.7805	1	46.94	0.00024	R	TIDVGANRGDVSAR	L				emPAI	0.32
47	gi|16331999	hypothetical protein sll0033 [Synechocystis sp. PCC 6803]	147	56193	6	12.4	6.04	1	1	459.197	916.379	2	915.525	0.8537	1	27.5	0.037	R	RIVSNATR	W
47	gi|16331999	hypothetical protein sll0033 [Synechocystis sp. PCC 6803]	147	56193	6	12.4	6.04	1	1	523.616	1045.22	2	1044.54	0.6816	0	37.61	0.0021	K	FPQEAQGIR	R
47	gi|16331999	hypothetical protein sll0033 [Synechocystis sp. PCC 6803]	147	56193	6	12.4	6.04	1	1	525.143	1048.27	2	1047.51	0.7569	0	45.18	0.00031	R	HYGGINYPK	G
47	gi|16331999	hypothetical protein sll0033 [Synechocystis sp. PCC 6803]	147	56193	6	12.4	6.04	1	1	540.298	1078.58	2	1077.58	0.999	0	40.06	0.0014	R	HIQDPDLLK	F
47	gi|16331999	hypothetical protein sll0033 [Synechocystis sp. PCC 6803]	147	56193	6	12.4	6.04	1	1	623.717	1245.42	2	1244.65	0.7675	0	24.55	0.046	K	YLPQNVGDIAR	R
47	gi|16331999	hypothetical protein sll0033 [Synechocystis sp. PCC 6803]	147	56193	6	12.4	6.04	1	1	764.819	1527.62	2	1526.83	0.7934	0	91.95	8e-09	K	GGVGQIAESLVAGLEK	F				emPAI	0.47
48	gi|16331035	twitching mobility protein [Synechocystis sp. PCC 6803]	146	47926	4	11	5.84	1	1	493.63	985.246	2	984.597	0.6489	0	61.85	7.8e-06	K	ILTLEQLR	L
48	gi|16331035	twitching mobility protein [Synechocystis sp. PCC 6803]	146	47926	4	11	5.84	1	1	600.787	1199.56	2	1198.69	0.8667	0	72.08	1.2e-06	K	GLILVTGPTGSGK	S
48	gi|16331035	twitching mobility protein [Synechocystis sp. PCC 6803]	146	47926	4	11	5.84	1	1	623.359	1244.7	2	1244.62	0.0778	0	59.16	2e-05	R	EILTEDEIQR	F
48	gi|16331035	twitching mobility protein [Synechocystis sp. PCC 6803]	146	47926	4	11	5.84	1	1	610.358	1828.05	3	1826.96	1.0956	1	26.05	0.035	K	ASLREDPDIILIGEMR	D				emPAI	0.35
49	gi|16331986	CheA like protein [Synechocystis sp. PCC 6803]	144	153351	5	2.8	4.56	1	1	494.528	987.041	2	986.558	0.4824	0	53.56	5.7e-05	K	IPVAMLTSR	G
49	gi|16331986	CheA like protein [Synechocystis sp. PCC 6803]	144	153351	5	2.8	4.56	1	1	494.57	987.126	2	986.558	0.5674	0	49.08	0.00016	K	IPVAMLTSR	G
49	gi|16331986	CheA like protein [Synechocystis sp. PCC 6803]	144	153351	5	2.8	4.56	1	1	571.668	1141.32	2	1140.59	0.7331	0	35.45	0.0032	R	EQNPANLSIR	V
49	gi|16331986	CheA like protein [Synechocystis sp. PCC 6803]	144	153351	5	2.8	4.56	1	1	585.64	1169.26	2	1168.66	0.6009	0	54.35	3.4e-05	R	MLPLGEILQR	F
49	gi|16331986	CheA like protein [Synechocystis sp. PCC 6803]	144	153351	5	2.8	4.56	1	1	627.345	1252.68	2	1251.73	0.9419	0	45.28	0.00043	K	LYDPLLHLLR	N				emPAI	0.1
50	gi|16329178	photosystem II D1 protein [Synechocystis sp. PCC 6803]	139	39924	3	9.7	5.38	1	1	622.416	1242.82	2	1242.67	0.1456	0	73.91	5.3e-07	R	VIGTWADVLNR	A
50	gi|16329178	photosystem II D1 protein [Synechocystis sp. PCC 6803]	139	39924	3	9.7	5.38	1	1	652.252	1302.49	2	1301.62	0.871	0	52.49	7.3e-05	R	ANIGFEVMHER	N
50	gi|16329178	photosystem II D1 protein [Synechocystis sp. PCC 6803]	139	39924	3	9.7	5.38	1	1	774.737	1547.46	2	1546.68	0.7811	0	59.55	9.5e-06	R	ETTEVESQNYGYK	F				emPAI	0.31
51	gi|16332299	hypothetical protein sll1106 [Synechocystis sp. PCC 6803]	139	18076	4	18.1	4.71	1	1	731.58	730.573	1	730.423	0.1502	0	35.51	0.0061	K	VLADVSK	Y
51	gi|16332299	hypothetical protein sll1106 [Synechocystis sp. PCC 6803]	139	18076	4	18.1	4.71	1	1	636.783	1271.55	2	1270.71	0.8384	1	40.26	0.0017	K	VTPDKVLADVSK	Y
51	gi|16332299	hypothetical protein sll1106 [Synechocystis sp. PCC 6803]	139	18076	4	18.1	4.71	1	1	700.69	1399.37	2	1398.81	0.5576	2	66.54	2.3e-06	K	KVTPDKVLADVSK	Y
51	gi|16332299	hypothetical protein sll1106 [Synechocystis sp. PCC 6803]	139	18076	4	18.1	4.71	1	1	969.887	1937.76	2	1936.96	0.795	0	68.71	1.3e-06	R	ELGETMCPGSSALFVLVK	K				emPAI	1.17
52	gi|16329368	carbon dioxide concentrating mechanism protein; CcmK [Synechocystis sp. PCC 6803]	135	11128	4	39.8	5.33	1	1	454.953	907.891	2	907.501	0.3892	0	36.52	0.0019	R	VTLVGYEK	I
52	gi|16329368	carbon dioxide concentrating mechanism protein; CcmK [Synechocystis sp. PCC 6803]	135	11128	4	39.8	5.33	2	1	538.577	1075.14	2	1075.57	-0.4307	0	39.24	0.0013	M	SIAVGMIETR	G
52	gi|16329368	carbon dioxide concentrating mechanism protein; CcmK [Synechocystis sp. PCC 6803]	135	11128	4	39.8	5.33	1	1	601.339	1200.66	2	1199.55	1.118	0	59.8	1.7e-05	R	YTEEVEQFR	T
52	gi|16329368	carbon dioxide concentrating mechanism protein; CcmK [Synechocystis sp. PCC 6803]	135	11128	4	39.8	5.33	1	1	711.103	1420.19	2	1419.71	0.4848	0	68.13	1.4e-06	R	GFPAVVEAADSMVK	A				emPAI	2.42
53	gi|16330603	global nitrogen regulator [Synechocystis sp. PCC 6803]	133	25087	3	17.8	6.53	1	1	625.713	1249.41	2	1248.61	0.7968	0	33.52	0.0048	K	TIFFPGDPAER	V
53	gi|16330603	global nitrogen regulator [Synechocystis sp. PCC 6803]	133	25087	3	17.8	6.53	1	1	727.788	1453.56	2	1452.77	0.7924	0	84.62	3.5e-08	K	LSHQAIAEAIGSTR	V
53	gi|16330603	global nitrogen regulator [Synechocystis sp. PCC 6803]	133	25087	3	17.8	6.53	1	1	803.908	1605.8	2	1604.85	0.9494	0	60.61	1.1e-05	R	ENSVFGVLSLVTGQR	S				emPAI	0.53
54	gi|16329824	phycocyanin b subunit [Synechocystis sp. PCC 6803]	131	18286	3	25	4.98	1	1	458.363	914.711	2	914.432	0.2786	0	44.19	0.00068	-	MFDVFTR	V
54	gi|16329824	phycocyanin b subunit [Synechocystis sp. PCC 6803]	131	18286	3	25	4.98	1	1	673.235	1344.45	2	1343.72	0.7391	0	110.2	1.1e-10	R	ITGNASAIVSNAAR	A
54	gi|16329824	phycocyanin b subunit [Synechocystis sp. PCC 6803]	131	18286	3	25	4.98	1	1	756.361	2266.06	3	2265.12	0.9372	1	23.63	0.053	R	GEYLSGSQLDALSATVAEGNKR	I				emPAI	0.78
55	gi|16332317	recombinase A [Synechocystis sp. PCC 6803]	126	37953	2	5.9	5.13	1	1	555.338	1108.66	2	1108.55	0.1104	1	62.26	7.2e-06	K	KGTEGEYGIR	A
55	gi|16332317	recombinase A [Synechocystis sp. PCC 6803]	126	37953	2	5.9	5.13	1	1	585.705	1169.39	2	1168.66	0.7385	0	87.11	2.1e-08	K	ALNAALAQIER	S				emPAI	0.21
56	gi|16331224	CheA like protein [Synechocystis sp. PCC 6803]	124	120938	5	3.1	4.65	2	1	459.437	916.86	2	916.425	0.4346	0	29.66	0.014	R	LEQDQER	L
56	gi|16331224	CheA like protein [Synechocystis sp. PCC 6803]	124	120938	5	3.1	4.65	1	1	483.684	965.353	2	964.509	0.8436	0	59.43	1.5e-05	K	SPEGHLAVR	A
56	gi|16331224	CheA like protein [Synechocystis sp. PCC 6803]	124	120938	5	3.1	4.65	2	1	484.597	967.18	2	966.404	0.7754	0	27.14	0.019	K	DTADDFAGR	G
56	gi|16331224	CheA like protein [Synechocystis sp. PCC 6803]	124	120938	5	3.1	4.65	1	0	494.528	987.041	2	986.558	0.4824	0	53.56	5.7e-05	R	IPVAMITSR	G
56	gi|16331224	CheA like protein [Synechocystis sp. PCC 6803]	124	120938	5	3.1	4.65	1	0	494.57	987.126	2	986.558	0.5674	0	49.08	0.00016	R	IPVAMITSR	G				emPAI	0.13
57	gi|16330540	iron-stress chlorophyll-binding protein [Synechocystis sp. PCC 6803]	123	37254	3	7	6.17	1	1	458.67	915.326	2	914.507	0.8184	0	55.73	5.2e-05	R	APADLSTLK	G
57	gi|16330540	iron-stress chlorophyll-binding protein [Synechocystis sp. PCC 6803]	123	37254	3	7	6.17	1	1	643.76	1285.5	2	1284.7	0.8009	1	59.26	1.8e-05	R	APADLSTLKGQGK	K
57	gi|16330540	iron-stress chlorophyll-binding protein [Synechocystis sp. PCC 6803]	123	37254	3	7	6.17	1	1	647.726	1293.44	2	1292.64	0.8016	1	55.97	2.5e-05	K	RVEQAFDSLQT	-				emPAI	0.33
58	gi|16330392	photosystem II D2 protein [Synechocystis sp. PCC 6803]	120	39581	3	9.1	5.35	1	1	530.831	1059.65	2	1058.55	1.0926	0	38.66	0.0022	K	NILLNEGMR	A
58	gi|16330392	photosystem II D2 protein [Synechocystis sp. PCC 6803]	120	39581	3	9.1	5.35	1	1	614.65	1227.29	2	1226.59	0.6925	0	67.98	1.6e-06	R	AYDFVSQELR	A
58	gi|16330392	photosystem II D2 protein [Synechocystis sp. PCC 6803]	120	39581	3	9.1	5.35	1	1	774.747	1547.48	2	1546.68	0.7971	0	59.49	9.7e-06	R	AAEDPEFETFYTK	N				emPAI	0.31
59	gi|16330099	cell division inhibitor [Synechocystis sp. PCC 6803]	119	36875	2	7.7	7.67	1	1	603.313	1204.61	2	1203.67	0.9457	0	62.35	9e-06	R	LFAPGSFPQLK	A
59	gi|16330099	cell division inhibitor [Synechocystis sp. PCC 6803]	119	36875	2	7.7	7.67	1	1	777.25	1552.49	2	1551.89	0.5987	0	79.87	9.8e-08	K	LVLEGQEVLPGAISK	T				emPAI	0.21
60	gi|16330466	allophycocyanin a chain [Synechocystis sp. PCC 6803]	119	17458	3	21.7	4.86	1	1	523.594	1045.17	2	1044.52	0.6529	0	58.97	1.6e-05	K	SIVNADAEAR	Y
60	gi|16330466	allophycocyanin a chain [Synechocystis sp. PCC 6803]	119	17458	3	21.7	4.86	1	1	646.219	1290.42	2	1289.7	0.7249	1	35.38	0.003	R	YLSPGELDRIK	A
60	gi|16330466	allophycocyanin a chain [Synechocystis sp. PCC 6803]	119	17458	3	21.7	4.86	1	1	714.711	1427.41	2	1426.78	0.6299	0	70.04	9.1e-07	R	SLGTPIEAVAQSVR	E				emPAI	0.83
61	gi|16329406	hypothetical protein slr1794 [Synechocystis sp. PCC 6803]	112	39116	4	9.7	5.84	1	1	961.31	960.303	1	960.601	-0.2981	0	27.52	0.026	M	ALVLTFLGK	G
61	gi|16329406	hypothetical protein slr1794 [Synechocystis sp. PCC 6803]	112	39116	4	9.7	5.84	1	1	481.654	961.293	2	960.601	0.6918	0	45.15	0.00041	M	ALVLTFLGK	G
61	gi|16329406	hypothetical protein slr1794 [Synechocystis sp. PCC 6803]	112	39116	4	9.7	5.84	1	1	625.18	1248.34	2	1247.69	0.6575	1	39.96	0.00089	K	LKEVEAQYLR	S
61	gi|16329406	hypothetical protein slr1794 [Synechocystis sp. PCC 6803]	112	39116	4	9.7	5.84	1	1	858.402	1714.79	2	1713.85	0.9365	0	69.8	1.4e-06	K	LTQSGPELTIEAGDQR	R				emPAI	0.44
62	gi|16329328	F0F1 ATP synthase subunit delta [Synechocystis sp. PCC 6803]	112	20138	2	11.4	6.33	1	0	573.719	1145.42	2	1144.61	0.8141	1	58.63	2.1e-05	K	LTDAQKDQVK	E
62	gi|16329328	F0F1 ATP synthase subunit delta [Synechocystis sp. PCC 6803]	112	20138	2	11.4	6.33	1	1	598.225	1194.44	2	1193.6	0.8318	0	76.05	2.4e-07	K	VGSQVFDSSLR	G				emPAI	0.42
63	gi|16329661	hypothetical protein sll1638 [Synechocystis sp. PCC 6803]	110	16524	2	13.4	6.73	1	1	494.124	986.234	2	985.498	0.7355	0	64.5	4.6e-06	K	EVFGHLER	L
63	gi|16329661	hypothetical protein sll1638 [Synechocystis sp. PCC 6803]	110	16524	2	13.4	6.73	1	1	623.23	1244.44	2	1243.68	0.7603	0	69.91	1.3e-06	R	DMLGLASSLLPK	D				emPAI	0.52
64	gi|16331635	hypothetical protein slr0209 [Synechocystis sp. PCC 6803]	110	40740	3	9.8	5.44	1	1	530.482	1058.95	2	1058.6	0.3517	0	57.99	1.9e-05	R	TVVEAIAQTK	T
64	gi|16331635	hypothetical protein slr0209 [Synechocystis sp. PCC 6803]	110	40740	3	9.8	5.44	1	1	657.102	1312.19	2	1311.67	0.5228	0	54.65	3.9e-05	K	QEVPEEALIER	K
64	gi|16331635	hypothetical protein slr0209 [Synechocystis sp. PCC 6803]	110	40740	3	9.8	5.44	1	1	727.339	1452.66	2	1451.81	0.8542	0	43.39	0.00056	K	QISDNPLGLNLLR	R				emPAI	0.3
65	gi|16330391	photosystem II CP43 protein [Synechocystis sp. PCC 6803]	110	51757	3	6.8	6.5	2	0	764.372	763.365	1	763.386	-0.0217	0	26.1	0.039	R	AAAAGFEK	G
65	gi|16330391	photosystem II CP43 protein [Synechocystis sp. PCC 6803]	110	51757	3	6.8	6.5	1	1	578.823	1155.63	2	1154.58	1.0474	0	55.35	5.1e-05	R	NDIQPWQVR	R
65	gi|16330391	photosystem II CP43 protein [Synechocystis sp. PCC 6803]	110	51757	3	6.8	6.5	1	1	833.222	1664.43	2	1663.77	0.6545	0	75.63	2.5e-07	R	DLPSTGFAWWSGNAR	L				emPAI	0.23
66	gi|16332233	photosystem I reaction center protein subunit XI [Synechocystis sp. PCC 6803]	109	16613	2	25.5	4.67	1	1	576.559	1151.1	2	1150.61	0.4894	0	40.86	0.00067	R	TFIGNLPAYR	K
66	gi|16332233	photosystem I reaction center protein subunit XI [Synechocystis sp. PCC 6803]	109	16613	2	25.5	4.67	1	1	1069.95	3206.84	3	3206.53	0.3163	0	90.09	8.2e-09	M	AESNQVVQAYNGDPFVGHLSTPISDSAFTR	T				emPAI	0.52
67	gi|16329930	50S ribosomal protein L24 [Synechocystis sp. PCC 6803]	109	12872	3	35.7	10.09	1	1	573.707	1145.4	2	1144.65	0.7537	1	79.62	1.5e-07	K	KGDTIQVISGK	D
67	gi|16329930	50S ribosomal protein L24 [Synechocystis sp. PCC 6803]	109	12872	3	35.7	10.09	1	1	598.263	1194.51	2	1193.68	0.8338	0	28.25	0.017	R	TIPSHSQVVVK	G
67	gi|16329930	50S ribosomal protein L24 [Synechocystis sp. PCC 6803]	109	12872	3	35.7	10.09	1	1	678.995	2033.96	3	2032.93	1.03	0	48.34	0.00019	R	QEGESGQISSYEAPIHSSK	V				emPAI	1.23
68	gi|16331629	hypothetical protein sll0180 [Synechocystis sp. PCC 6803]	109	53991	1	2.8	5.7	1	1	703.765	1405.51	2	1404.7	0.8189	0	108.53	1.5e-10	K	ATVQANQSSVSASR	S				emPAI	0.07
69	gi|16331266	beta transducin-like protein [Synechocystis sp. PCC 6803]	108	191186	2	1.2	5.6	1	1	506.594	1011.17	2	1010.51	0.6582	0	71.7	6.4e-07	R	HGEEVATLR	G
69	gi|16331266	beta transducin-like protein [Synechocystis sp. PCC 6803]	108	191186	2	1.2	5.6	1	1	620.849	1239.68	2	1239.61	0.0743	0	59.4	1.8e-05	K	IVTYSTDNTAR	L				emPAI	0.04
70	gi|16332007	nitrate transport protein; NrtC [Synechocystis sp. PCC 6803]	106	74506	3	5.1	6.28	1	0	454.2	906.385	2	906.492	-0.1077	0	52.94	7.5e-05	R	VGVFSTAAR	E
70	gi|16332007	nitrate transport protein; NrtC [Synechocystis sp. PCC 6803]	106	74506	3	5.1	6.28	1	1	563.18	1124.34	2	1123.6	0.7463	0	64.68	3.4e-06	K	HGLDEVSLVR	E
70	gi|16332007	nitrate transport protein; NrtC [Synechocystis sp. PCC 6803]	106	74506	3	5.1	6.28	1	1	526.264	1575.77	3	1574.79	0.9812	1	34.66	0.0048	K	KGEFVSLIGHSGCGK	S				emPAI	0.16
71	gi|16331685	flavoprotein [Synechocystis sp. PCC 6803]	104	63808	4	4	5.54	1	1	531.678	1061.34	2	1060.58	0.7644	0	34.28	0.0043	R	LSTQTEAIAK	N
71	gi|16331685	flavoprotein [Synechocystis sp. PCC 6803]	104	63808	4	4	5.54	1	1	545.698	1089.38	2	1089.57	-0.1873	0	46.47	0.00033	K	AEGLTAVHHR	K
71	gi|16331685	flavoprotein [Synechocystis sp. PCC 6803]	104	63808	4	4	5.54	1	1	546.222	1090.43	2	1089.57	0.8609	0	50.87	0.00013	K	AEGLTAVHHR	K
71	gi|16331685	flavoprotein [Synechocystis sp. PCC 6803]	104	63808	4	4	5.54	1	1	463.983	1388.93	3	1387.77	1.1594	1	44.11	0.00052	R	VAKAEGLTAVHHR	K				emPAI	0.19
72	gi|16330468	phycobilisome LC linker polypeptide [Synechocystis sp. PCC 6803]	97	7857	3	46.3	10.94	1	1	572.444	1142.87	2	1142.56	0.3121	0	33.82	0.0057	R	ELQNTYFTK	L
72	gi|16330468	phycobilisome LC linker polypeptide [Synechocystis sp. PCC 6803]	97	7857	3	46.3	10.94	1	1	714.21	1426.41	2	1425.76	0.6481	0	83.5	4.2e-08	K	VELATGRPGTNAGLA	-
72	gi|16330468	phycobilisome LC linker polypeptide [Synechocystis sp. PCC 6803]	97	7857	3	46.3	10.94	1	1	714.21	2139.61	3	2139.18	0.4251	2	25.5	0.027	K	MGGKIVKVELATGRPGTNAGLA	-				emPAI	2.53
73	gi|16331000	OmpR subfamily [Synechocystis sp. PCC 6803]	96	26305	3	16.7	4.8	1	1	498.08	994.146	2	993.488	0.6577	1	41.03	0.00067	R	QVYKGDER	I
73	gi|16331000	OmpR subfamily [Synechocystis sp. PCC 6803]	96	26305	3	16.7	4.8	1	1	854.278	1706.54	2	1705.83	0.7095	0	51.19	6.9e-05	R	SEILQEVWGYTPER	H
73	gi|16331000	OmpR subfamily [Synechocystis sp. PCC 6803]	96	26305	3	16.7	4.8	1	1	632.992	1895.95	3	1895	0.9548	1	49.34	0.00016	R	AKLEEDPSNPELILTAR	G				emPAI	0.5
74	gi|16332243	glutathione S-transferase [Synechocystis sp. PCC 6803]	96	29803	1	5.5	5.45	1	1	798.366	1594.72	2	1593.91	0.8086	0	95.8	3.2e-09	R	TVEVVPGVGQLDLLR	L				emPAI	0.13
75	gi|16329412	hypothetical protein sll1665 [Synechocystis sp. PCC 6803]	94	63569	2	3.1	3.44	1	1	494.638	987.262	2	986.514	0.7472	0	57.43	2.4e-05	K	AETQALQAR	L
75	gi|16329412	hypothetical protein sll1665 [Synechocystis sp. PCC 6803]	94	63569	2	3.1	3.44	1	1	529.596	1057.18	2	1056.52	0.6579	0	59.71	1.2e-05	R	LESLESSHR	N				emPAI	0.12
76	gi|16330763	UDP-N-acetylmuramoylalanyl-D-glutamyl-2,6-diamino-pimelate-D-alanyl-D-alanine ligase [Synechocystis sp. PCC 6803]	93	48437	1	3.3	5.18	1	1	813.814	1625.61	2	1624.89	0.72	0	93.22	5.1e-09	K	ELIAAVLSQFGNVHK	T				emPAI	0.08
77	gi|16331661	hypothetical protein slr0907 [Synechocystis sp. PCC 6803]	89	116053	6	6.8	5.09	1	1	781.228	780.221	1	779.381	0.8394	0	22.1	0.053	R	FEAQSAK	I
77	gi|16331661	hypothetical protein slr0907 [Synechocystis sp. PCC 6803]	89	116053	6	6.8	5.09	1	1	484.187	966.36	2	965.493	0.8666	0	44.55	0.00047	K	TSAASFINR	F
77	gi|16331661	hypothetical protein slr0907 [Synechocystis sp. PCC 6803]	89	116053	6	6.8	5.09	1	1	486.202	970.39	2	969.503	0.8864	0	27.34	0.033	R	FATHPELR	D
77	gi|16331661	hypothetical protein slr0907 [Synechocystis sp. PCC 6803]	89	116053	6	6.8	5.09	1	1	536.277	1070.54	2	1070.6	-0.0573	0	34.79	0.0063	R	SPIDGTLLQK	E
77	gi|16331661	hypothetical protein slr0907 [Synechocystis sp. PCC 6803]	89	116053	6	6.8	5.09	1	1	887.351	1772.69	2	1772.83	-0.1381	0	39.5	0.0014	K	YYWLTESEQDLQAK	G
77	gi|16331661	hypothetical protein slr0907 [Synechocystis sp. PCC 6803]	89	116053	6	6.8	5.09	1	1	828.66	2482.96	3	2482.09	0.8641	0	38.68	0.0011	R	SDNHYGGEHNFGLESYYLPQR	G				emPAI	0.21
78	gi|16331753	general secretion pathway protein E [Synechocystis sp. PCC 6803]	87	90479	2	2.5	5.33	1	1	488.651	975.287	2	974.478	0.8085	0	59.61	1.4e-05	R	QSQESLQR	L
78	gi|16331753	general secretion pathway protein E [Synechocystis sp. PCC 6803]	87	90479	2	2.5	5.33	1	1	721.769	1441.52	2	1440.73	0.7918	1	51.6	9.2e-05	R	LRGEVTPEEQQR	F				emPAI	0.08
79	gi|16329822	phycocyanin associated linker protein [Synechocystis sp. PCC 6803]	82	30779	2	8.4	9.39	1	1	464.131	926.248	2	925.491	0.7568	0	24.75	0.034	R	FIELNYK	H
79	gi|16329822	phycocyanin associated linker protein [Synechocystis sp. PCC 6803]	82	30779	2	8.4	9.39	1	1	812.789	1623.56	2	1622.79	0.7739	0	79.77	9.2e-08	R	NTASPVYAGSTAESLR	G				emPAI	0.26
80	gi|16331825	thioredoxin [Synechocystis sp. PCC 6803]	82	11855	3	38.3	4.79	1	1	482.598	963.182	2	962.528	0.6532	0	31.26	0.0073	K	TTLASTLEK	Y
80	gi|16331825	thioredoxin [Synechocystis sp. PCC 6803]	82	11855	3	38.3	4.79	1	1	897.24	1792.46	2	1791.84	0.6261	0	68.54	1.5e-06	K	LNTDENPNTASQYGIR	S
80	gi|16331825	thioredoxin [Synechocystis sp. PCC 6803]	82	11855	3	38.3	4.79	1	1	905.386	1808.76	2	1807.87	0.8906	0	25.48	0.03	R	MVAPVVDEISQQYEGK	V		Oxidation (M)	0.1000000000000000.0	emPAI	1.37
81	gi|16332220	circadian rhythm protein [Synechocystis sp. PCC 6803]	81	35100	1	5.4	4.94	1	1	838.323	1674.63	2	1674.03	0.5976	0	80.73	9.1e-08	R	LLPIILLEPSPSALAK	T				emPAI	0.11
82	gi|16330612	hypothetical protein slr1512 [Synechocystis sp. PCC 6803]	81	39679	1	3.2	5.33	1	1	614.117	1226.22	2	1225.58	0.6372	0	80.67	1e-07	K	SAAASIEESFSK	Q				emPAI	0.09
83	gi|16330615	Thf1-like protein [Synechocystis sp. PCC 6803]	80	27115	2	7.5	5.41	1	1	476.669	951.323	2	950.493	0.8293	1	44.4	0.00041	K	RQDYLTR	L
83	gi|16330615	Thf1-like protein [Synechocystis sp. PCC 6803]	80	27115	2	7.5	5.41	1	1	616.179	1230.34	2	1229.63	0.7185	1	58.74	1.5e-05	K	VLEDAAEAERK	K				emPAI	0.3
84	gi|16329367	carbon dioxide concentrating mechanism protein; CcmK [Synechocystis sp. PCC 6803]	80	12094	3	23.4	6.1	1	0	454.953	907.891	2	907.501	0.3892	0	36.52	0.0019	R	VTLVGYEK	I
84	gi|16329367	carbon dioxide concentrating mechanism protein; CcmK [Synechocystis sp. PCC 6803]	80	12094	3	23.4	6.1	1	1	521.183	1040.35	2	1039.6	0.7493	0	31.09	0.0084	R	EIVNPSIIR	R
84	gi|16329367	carbon dioxide concentrating mechanism protein; CcmK [Synechocystis sp. PCC 6803]	80	12094	3	23.4	6.1	1	1	572.157	1142.3	2	1141.54	0.7595	0	58.21	2e-05	R	YTEAVEQFR	E				emPAI	1.34
85	gi|16331748	hypothetical protein sll0086 [Synechocystis sp. PCC 6803]	80	44712	2	5.1	5.17	1	1	546.725	1091.44	2	1090.61	0.8224	0	47.77	0.00022	R	YITQVLQAR	G
85	gi|16331748	hypothetical protein sll0086 [Synechocystis sp. PCC 6803]	80	44712	2	5.1	5.17	1	1	617.669	1233.32	2	1232.64	0.6878	0	55.3	3.3e-05	K	VLTDNTQTSVR	L				emPAI	0.17
86	gi|16331012	hypothetical protein ssr1600 [Synechocystis sp. PCC 6803]	79	7542	1	15.7	6.7	1	1	600.244	1198.47	2	1197.65	0.8271	0	79.4	1.8e-07	K	QGSVQIVTNPR	V				emPAI	0.55
87	gi|16331694	hypothetical protein ssl1046 [Synechocystis sp. PCC 6803]	79	9304	1	13.1	8.52	1	1	555.629	1109.24	2	1108.54	0.7028	0	78.6	1.1e-07	R	LASGDYEGAVK	A				emPAI	0.43
88	gi|16332053	hypothetical protein slr0929 [Synechocystis sp. PCC 6803]	78	21686	3	16.4	8.83	2	1	465.912	929.81	2	929.529	0.2802	0	27.85	0.023	R	ASQSGVIIR	D
88	gi|16332053	hypothetical protein slr0929 [Synechocystis sp. PCC 6803]	78	21686	3	16.4	8.83	1	1	466.049	930.083	2	929.518	0.5645	0	69.98	1.4e-06	K	AAEQLASLK	V
88	gi|16332053	hypothetical protein slr0929 [Synechocystis sp. PCC 6803]	78	21686	3	16.4	8.83	1	1	772.952	1543.89	2	1543.84	0.0538	0	28.03	0.022	K	TTTAVHLAAYLQQK	D				emPAI	0.63
89	gi|16331518	hypothetical protein slr0483 [Synechocystis sp. PCC 6803]	76	16874	2	16.1	6.59	1	1	597.163	1192.31	2	1191.61	0.6973	0	40.15	0.00095	R	QELASEFGALK	E
89	gi|16331518	hypothetical protein slr0483 [Synechocystis sp. PCC 6803]	76	16874	2	16.1	6.59	1	1	684.824	1367.63	2	1366.71	0.9246	0	58.9	2e-05	K	TDVGPITTPNPQK	S				emPAI	0.51
90	gi|16329934	50S ribosomal protein L16 [Synechocystis sp. PCC 6803]	75	16082	1	6.5	11.06	1	1	491.685	981.355	2	980.638	0.7164	1	74.76	3.8e-07	R	LAAQKLPIK	T				emPAI	0.24
91	gi|16329469	hypothetical protein sll0936 [Synechocystis sp. PCC 6803]	74	55452	1	3	5.2	1	1	787.912	1573.81	2	1572.83	0.9755	0	74.33	5.6e-07	R	MLQAGGPGLLFENVK	G				emPAI	0.07
92	gi|16332094	UDP-N-acetylmuramate--L-alanine ligase [Synechocystis sp. PCC 6803]	73	55050	1	2.4	5.83	1	1	642.227	1282.44	2	1281.72	0.7218	0	73.3	5.3e-07	K	TTTSSLIGYVLK	E				emPAI	0.07
93	gi|16329683	Ycf48-like protein [Synechocystis sp. PCC 6803]	72	37382	1	3.2	4.76	1	1	521.31	1040.6	2	1040.6	0.007	0	72.34	9.5e-07	K	ALVEGAVGVAR	T				emPAI	0.1
94	gi|16331209	hypothetical protein slr1949 [Synechocystis sp. PCC 6803]	72	23925	2	9.4	9.16	1	1	573.734	1145.45	2	1144.6	0.8551	1	57.71	2.7e-05	R	IKEAIEADEK	A
94	gi|16331209	hypothetical protein slr1949 [Synechocystis sp. PCC 6803]	72	23925	2	9.4	9.16	1	1	587.702	1173.39	2	1172.59	0.8031	0	38.42	0.0019	R	FGYTLPNAYK	S				emPAI	0.34
95	gi|16329348	hypothetical protein slr1097 [Synechocystis sp. PCC 6803]	71	19048	2	11	4.57	1	1	536.306	1070.6	2	1070.56	0.0361	0	37.28	0.0035	R	ELSEIPEVR	L
95	gi|16329348	hypothetical protein slr1097 [Synechocystis sp. PCC 6803]	71	19048	2	11	4.57	1	1	545.939	1089.86	2	1089.62	0.2406	0	57.49	2.1e-05	R	VFVLADWLK	K				emPAI	0.44
96	gi|16329335	sensory transduction histidine kinase [Synechocystis sp. PCC 6803]	71	48533	1	2.7	5.94	1	1	703.771	1405.53	2	1404.76	0.7666	0	70.54	9.8e-07	K	TALQLLESFQQK	K				emPAI	0.08
97	gi|16330838	hypothetical protein sll1384 [Synechocystis sp. PCC 6803]	70	34638	1	3.8	9.38	1	1	638.169	1274.32	2	1273.62	0.7089	0	70.02	8.9e-07	K	ATNEEEQALAAK	L				emPAI	0.11
98	gi|16331991	PatA subfamily protein [Synechocystis sp. PCC 6803]	70	45129	3	6	8.67	1	1	474.072	946.13	2	945.488	0.6417	0	43.4	0.00055	R	QDNLLSTR	L
98	gi|16331991	PatA subfamily protein [Synechocystis sp. PCC 6803]	70	45129	3	6	8.67	1	1	476.625	951.235	2	950.519	0.7161	0	36.5	0.0021	K	ILTTANYR	F
98	gi|16331991	PatA subfamily protein [Synechocystis sp. PCC 6803]	70	45129	3	6	8.67	1	1	500.889	999.763	2	999.51	0.2529	0	35.66	0.0041	R	QAEQLQQR	T				emPAI	0.27
99	gi|16330166	pyruvate kinase [Synechocystis sp. PCC 6803]	66	63231	2	3.6	6.2	1	1	529.692	1057.37	2	1056.57	0.8012	0	60.49	1.3e-05	R	GVGIGQGAVSGR	A
99	gi|16330166	pyruvate kinase [Synechocystis sp. PCC 6803]	66	63231	2	3.6	6.2	1	1	536.154	1070.29	2	1070.52	-0.2305	0	29.96	0.013	R	NPQDIDEIK	G				emPAI	0.12
100	gi|16330340	hypothetical protein slr1816 [Synechocystis sp. PCC 6803]	66	83438	3	3.5	5.17	1	0	465.912	929.81	2	929.457	0.353	0	36.52	0.0031	K	GGGDNELIR	A
100	gi|16330340	hypothetical protein slr1816 [Synechocystis sp. PCC 6803]	66	83438	3	3.5	5.17	1	1	480.054	958.093	2	957.524	0.5683	1	44.8	0.0004	R	KDQDALLR	T
100	gi|16330340	hypothetical protein slr1816 [Synechocystis sp. PCC 6803]	66	83438	3	3.5	5.17	1	1	486.114	970.214	2	969.47	0.7435	0	31.73	0.0083	K	EMGLDLHR	I				emPAI	0.14
101	gi|16331764	delta(24)-sterol C-methyltransferase [Synechocystis sp. PCC 6803]	66	35947	1	3.5	6.55	1	1	579.78	1157.55	2	1156.72	0.8239	0	66.28	4.1e-06	R	FGLLTGIKPLV	-				emPAI	0.1
102	gi|16330162	30S ribosomal protein S1 [Synechocystis sp. PCC 6803]	65	36547	2	5.5	4.57	1	1	455.17	908.326	2	907.451	0.8745	0	41.16	0.00093	R	SNVFATNR	G
102	gi|16330162	30S ribosomal protein S1 [Synechocystis sp. PCC 6803]	65	36547	2	5.5	4.57	1	1	566.073	1130.13	2	1129.57	0.5591	0	46.76	0.00023	R	QLQAEDATVR	S				emPAI	0.22
103	gi|16331499	put. ATPase [Synechocystis sp. PCC 6803]	61	37279	3	8.2	5.02	1	1	451.854	901.694	2	901.523	0.1704	0	32.7	0.01	K	NIIAISSGK	G
103	gi|16331499	put. ATPase [Synechocystis sp. PCC 6803]	61	37279	3	8.2	5.02	1	1	501.375	1000.74	2	1000.52	0.2167	0	46.1	0.00047	K	VTAETPQQK	S
103	gi|16331499	put. ATPase [Synechocystis sp. PCC 6803]	61	37279	3	8.2	5.02	1	1	600.254	1198.49	2	1197.7	0.796	1	31.79	0.011	K	TLPGVEKVEVK	V				emPAI	0.33
104	gi|16330975	photosystem I reaction center subunit IV [Synechocystis sp. PCC 6803]	60	8140	1	13.5	8.04	1	1	558.885	1115.75	2	1115.67	0.0844	0	60.41	1.3e-05	K	SGILYPVIVR	F				emPAI	0.51
105	gi|16330739	30S ribosomal protein S2 [Synechocystis sp. PCC 6803]	59	30302	1	4.5	5.14	1	1	636.757	1271.5	2	1270.66	0.8367	0	58.75	2.1e-05	R	QAAGIISQEAQR	C				emPAI	0.12
106	gi|16331660	photosystem II CP47 protein [Synechocystis sp. PCC 6803]	57	55924	1	1.8	5.52	1	1	585.608	1169.2	2	1168.55	0.6496	0	57.43	1.7e-05	K	GYFQEEIQR	R				emPAI	0.07
107	gi|16331741	glucose-inhibited division protein B [Synechocystis sp. PCC 6803]	57	28943	2	6.8	6.71	1	1	461.826	921.638	2	920.512	1.1257	0	31.8	0.0097	R	HFIYLTK	E
107	gi|16331741	glucose-inhibited division protein B [Synechocystis sp. PCC 6803]	57	28943	2	6.8	6.71	1	1	595.685	1189.36	2	1188.66	0.6943	0	49.08	0.00014	K	LYQGVLVGNAR	L				emPAI	0.28
108	gi|16330375	NADH dehydrogenase [Synechocystis sp. PCC 6803]	57	44632	1	2.5	5.17	1	1	516.611	1031.21	2	1030.54	0.667	0	57.22	2e-05	R	QQAQASLSAK	G				emPAI	0.08
109	gi|16330993	hypothetical protein slr0941 [Synechocystis sp. PCC 6803]	57	17204	1	6.8	5.16	1	1	579.661	1157.31	2	1156.57	0.7342	0	56.76	2.4e-05	K	VLEDNPDLSR	W				emPAI	0.23
110	gi|16332186	6-phosphogluconolactonase [Synechocystis sp. PCC 6803]	56	28072	1	4.7	5.23	1	1	709.195	1416.38	2	1415.64	0.7329	0	55.56	2.7e-05	R	YVSVDHPDSNQR	M				emPAI	0.13
111	gi|16329818	hypothetical protein slr1702 [Synechocystis sp. PCC 6803]	55	27327	1	5.2	4.89	1	1	644.707	1287.4	2	1286.72	0.6764	0	55.04	3e-05	R	IIFPDTGAAALAK	R				emPAI	0.14
112	gi|16332002	hypothetical protein slr0039 [Synechocystis sp. PCC 6803]	55	38622	1	2.5	4.81	1	1	512.669	1023.32	2	1022.55	0.7718	0	54.92	2.9e-05	R	ELAHQLNAK	V				emPAI	0.1
113	gi|16331780	hypothetical protein slr0503 [Synechocystis sp. PCC 6803]	55	37668	3	9.2	5.14	1	1	465.462	928.909	2	928.509	0.3996	0	36.21	0.0031	R	SVRPEVSR	D
113	gi|16331780	hypothetical protein slr0503 [Synechocystis sp. PCC 6803]	55	37668	3	9.2	5.14	1	1	525.907	1049.8	2	1049.49	0.3099	1	33.74	0.0045	R	SAPYADDRR	V
113	gi|16331780	hypothetical protein slr0503 [Synechocystis sp. PCC 6803]	55	37668	3	9.2	5.14	1	1	760.829	1519.64	2	1518.77	0.8787	0	31.33	0.0089	R	RPRPEAGNDPAPSR	R				emPAI	0.33
114	gi|16330069	cell division protein; FtsH [Synechocystis sp. PCC 6803]	54	68214	2	4.1	5.31	1	1	548.149	1094.28	2	1093.65	0.6343	0	38.22	0.0013	K	GVLLVGPPGTGK	T
114	gi|16330069	cell division protein; FtsH [Synechocystis sp. PCC 6803]	54	68214	2	4.1	5.31	1	1	555.667	1663.98	3	1662.81	1.1685	1	38.75	0.0018	R	YQLKPEAEDEGKEK	A				emPAI	0.11
115	gi|16331323	50S ribosomal protein L20 [Synechocystis sp. PCC 6803]	53	13545	2	14.5	12.02	1	1	460.597	919.179	2	918.459	0.7194	0	36.31	0.0023	R	TANQQVMK	A
115	gi|16331323	50S ribosomal protein L20 [Synechocystis sp. PCC 6803]	53	13545	2	14.5	12.02	1	1	543.523	1085.03	2	1084.64	0.3964	2	39.03	0.0014	K	KANIEINRK	M				emPAI	0.66
116	gi|16331158	twitching motility protein [Synechocystis sp. PCC 6803]	53	40761	2	6.2	6.57	1	1	515.499	1028.98	2	1028.53	0.4586	0	39.2	0.0015	K	SGKPDELQR	L
116	gi|16331158	twitching motility protein [Synechocystis sp. PCC 6803]	53	40761	2	6.2	6.57	1	1	816.249	1630.48	2	1629.83	0.6532	0	35.94	0.0025	R	MLDVFPANQQAQIR	A				emPAI	0.19
117	gi|16332133	hypothetical protein slr0654 [Synechocystis sp. PCC 6803]	52	28752	2	7.1	5.93	1	1	464.036	926.058	2	925.523	0.5344	0	25.79	0.026	R	QPQQLLSL	-
117	gi|16332133	hypothetical protein slr0654 [Synechocystis sp. PCC 6803]	52	28752	2	7.1	5.93	1	1	529.104	1056.19	2	1055.6	0.5964	0	48.27	0.00016	R	LIAASPVTER	M				emPAI	0.28
118	gi|16330174	hypothetical protein sll1272 [Synechocystis sp. PCC 6803]	51	29047	1	3.1	5.07	1	1	461.968	921.921	2	922.535	-0.6142	0	50.59	8.9e-05	K	ISNALHLR	D				emPAI	0.13
119	gi|16330531	NAD(P)H-quinone oxidoreductase subunit H [Synechocystis sp. PCC 6803]	47	45790	1	2.3	5.75	1	1	521.27	1040.52	2	1040.54	-0.0155	0	47.23	0.00031	K	IPAGEHYVR	L				emPAI	0.08
120	gi|16330036	OmpR subfamily [Synechocystis sp. PCC 6803]	46	25811	1	3.8	5.51	1	1	527.29	1052.57	2	1051.58	0.9884	1	46.36	0.00031	R	KIEQPNAPR	L				emPAI	0.15
121	gi|16330678	hybrid sensory kinase [Synechocystis sp. PCC 6803]	46	70309	2	3.5	5.46	1	1	614.64	1227.26	2	1226.63	0.6391	0	43.65	0.00043	R	HQAETTLTQAK	E
121	gi|16330678	hybrid sensory kinase [Synechocystis sp. PCC 6803]	46	70309	2	3.5	5.46	1	1	643.206	1284.4	2	1283.68	0.7145	0	24.9	0.036	K	VLVVDDRPESR	L				emPAI	0.11
122	gi|16330009	50S ribosomal protein L10 [Synechocystis sp. PCC 6803]	44	18721	1	5.2	8.64	1	1	499.323	996.632	2	995.504	1.128	1	43.56	0.00054	R	GLQAHVDKE	-				emPAI	0.21
123	gi|16329794	PatA subfamily protein [Synechocystis sp. PCC 6803]	42	45145	1	3.2	6.1	1	1	483.515	1447.52	3	1446.65	0.8759	0	41.65	0.00079	R	IHYAGSDQGQSER	L				emPAI	0.08
124	gi|16330738	elongation factor Ts [Synechocystis sp. PCC 6803]	39	24387	1	5	5.37	1	1	623.781	1245.55	2	1244.62	0.923	1	39.39	0.0018	K	ALKENEGDLEK	S				emPAI	0.16
125	gi|16329790	CheA like protein [Synechocystis sp. PCC 6803]	39	102218	1	1.2	4.8	1	1	564.689	1127.36	2	1126.57	0.7906	0	39.06	0.0016	R	VLGPAGDSQQR	Q				emPAI	0.04
126	gi|16330752	hypothetical protein sll1252 [Synechocystis sp. PCC 6803]	39	28630	2	6.9	7.82	1	0	559.361	558.354	1	558.312	0.0412	0	31.2	0.02	R	EAIAR	V
126	gi|16330752	hypothetical protein sll1252 [Synechocystis sp. PCC 6803]	39	28630	2	6.9	7.82	1	1	666.662	1331.31	2	1330.76	0.548	0	32.59	0.006	R	DFLGALLGTGLVR	E				emPAI	0.28
127	gi|16330306	processing protease [Synechocystis sp. PCC 6803]	39	48360	1	5.1	4.92	1	1	1168.12	2334.23	2	2333.22	1.016	0	38.55	0.0017	R	VAQTYLAEPYLSVVGPEEGLAK	Y				emPAI	0.08
128	gi|16331996	methylglyoxal synthase [Synechocystis sp. PCC 6803]	38	46109	1	2.5	4.95	1	1	649.902	1297.79	2	1297.68	0.112	0	38.18	0.0024	K	DALVNFVQQHK	S				emPAI	0.08
129	gi|16330876	NADH dehydrogenase subunit B [Synechocystis sp. PCC 6803]	38	27556	1	3.6	8.31	1	1	523.802	1045.59	2	1044.52	1.0699	0	37.7	0.0028	K	VANESIQER	A				emPAI	0.14
130	gi|16331216	light repressed protein [Synechocystis sp. PCC 6803]	37	21881	1	4.2	6.07	1	1	494.899	987.784	2	987.514	0.2699	0	36.6	0.0028	K	HFQNLTTK	V				emPAI	0.18
131	gi|16331840	hypothetical protein slr0106 [Synechocystis sp. PCC 6803]	36	26034	1	3.8	8.63	1	1	545.565	1089.12	2	1089.62	-0.5024	0	36.29	0.0027	K	LALDYLINR	S				emPAI	0.15
132	gi|16330190	aspartyl/glutamyl-tRNA amidotransferase subunit A [Synechocystis sp. PCC 6803]	36	51837	1	3.7	4.99	1	1	645.566	1933.68	3	1934.03	-0.3566	1	35.81	0.002	R	RVEDAAILLQAIAGHDSR	D				emPAI	0.07
133	gi|16331854	OmpR subfamily [Synechocystis sp. PCC 6803]	35	27430	2	8.3	5.2	1	1	478.118	954.221	2	953.529	0.6912	1	23.31	0.039	R	TKLEPNPR	R
133	gi|16331854	OmpR subfamily [Synechocystis sp. PCC 6803]	35	27430	2	8.3	5.2	1	1	655.53	1309.05	2	1308.68	0.3672	0	33.04	0.0039	R	HGQTVSPSDILR	E				emPAI	0.3
134	gi|16330867	membrane protein [Synechocystis sp. PCC 6803]	34	40854	1	2.5	4.51	1	1	487.239	972.463	2	971.522	0.9404	0	34.49	0.007	K	QVATAVPMR	E				emPAI	0.09
135	gi|16331386	fructose-1,6-bisphosphate aldolase [Synechocystis sp. PCC 6803]	34	39119	1	3.1	5.46	1	1	598.691	1195.37	2	1195.62	-0.2528	1	34.35	0.003	K	YAKGELTATSR	T				emPAI	0.1
136	gi|16331390	hypothetical protein slr0007 [Synechocystis sp. PCC 6803]	34	27302	1	3.2	4.89	1	1	520.454	1038.89	2	1038.52	0.3682	0	34.35	0.0029	R	YLQQQGFR	R				emPAI	0.14
137	gi|16329993	hypothetical protein slr2070 [Synechocystis sp. PCC 6803]	34	32082	1	3.2	5.39	1	1	1077.51	1076.5	1	1076.54	-0.0402	0	34.33	0.006	R	EADYEPILK	V				emPAI	0.12
138	gi|16329354	hypothetical protein slr1103 [Synechocystis sp. PCC 6803]	33	80237	1	1.3	5.25	1	1	564.847	1127.68	2	1127.6	0.0823	0	33.41	0.008	R	HIFVIEDQK	A				emPAI	0.05
139	gi|16331429	plastocyanin [Synechocystis sp. PCC 6803]	33	13195	1	14.3	6.28	1	1	920.381	1838.75	2	1837.91	0.8347	0	33.38	0.0052	K	MGSDSGALVFEPSTVTIK	A				emPAI	0.3
140	gi|16332238	hypothetical protein slr1659 [Synechocystis sp. PCC 6803]	33	13356	2	15	5.01	1	1	507.731	1013.45	2	1012.49	0.9601	0	32.04	0.012	R	IYFEEANK	T
140	gi|16332238	hypothetical protein slr1659 [Synechocystis sp. PCC 6803]	33	13356	2	15	5.01	1	1	579.675	1157.33	2	1156.51	0.8278	0	25.29	0.034	-	MEITTEDYR	I				emPAI	0.68
141	gi|16331444	hypothetical protein sll0414 [Synechocystis sp. PCC 6803]	33	31824	1	2.8	5.97	1	1	481.916	961.817	2	961.534	0.2822	0	33.24	0.0054	R	YLQSARPK	Q				emPAI	0.12
142	gi|16329936	50S ribosomal protein L22 [Synechocystis sp. PCC 6803]	33	13607	1	8.3	10.01	1	1	553.388	1104.76	2	1104.6	0.158	1	32.87	0.0077	M	TKLDTTAEVK	A				emPAI	0.29
143	gi|16331927	protein kinase [Synechocystis sp. PCC 6803]	32	55180	1	2.2	6.55	1	1	595.777	1189.54	2	1188.73	0.8059	0	32.46	0.0096	K	TILSSLLTTLK	Y				emPAI	0.07
144	gi|16329288	translation initiation factor IF-2 [Synechocystis sp. PCC 6803]	32	108281	1	0.9	5.73	1	1	538.37	1074.72	2	1073.61	1.1168	1	32.28	0.0096	K	ISETDIIKR	L				emPAI	0.03
145	gi|16332157	mannose-1-phosphate guanyltransferase [Synechocystis sp. PCC 6803]	32	93072	1	1.3	5.59	1	1	502.394	1002.77	2	1002.53	0.2456	0	31.78	0.0081	R	AVLMAGGAGTR	L				emPAI	0.04
146	gi|16329539	hypothetical protein sll1020 [Synechocystis sp. PCC 6803]	32	33961	1	2.7	5.75	1	1	515.313	1028.61	2	1028.56	0.0494	1	31.61	0.013	R	REVLEDLR	L				emPAI	0.11
147	gi|16331949	DNA polymerase I [Synechocystis sp. PCC 6803]	31	110731	1	0.8	5.26	1	1	462.016	922.017	2	921.401	0.6152	0	30.89	0.0084	R	GSNWMEAK	-				emPAI	0.03
148	gi|16331014	hypothetical protein slr0955 [Synechocystis sp. PCC 6803]	31	42875	1	1.6	9.65	1	1	752.271	751.264	1	751.324	-0.0607	0	30.67	0.0095	-	MTEMPK	K		Oxidation (M)	0.100000.0	emPAI	0.09
149	gi|16329710	phycobilisome rod-core linker polypeptide; CpcG [Synechocystis sp. PCC 6803]	30	27432	2	8.1	9.25	1	1	513.499	1024.98	2	1024.48	0.5003	1	27.24	0.016	R	DVYSEREK	I
149	gi|16329710	phycobilisome rod-core linker polypeptide; CpcG [Synechocystis sp. PCC 6803]	30	27432	2	8.1	9.25	1	1	563.833	1125.65	2	1124.62	1.0317	0	26.02	0.039	R	SINPAANTIPK	V				emPAI	0.3
150	gi|16330312	DNA gyrase B subunit [Synechocystis sp. PCC 6803]	30	123427	1	0.8	6.19	1	1	509.612	1017.21	2	1016.56	0.6472	1	29.68	0.011	K	TKLGNTEVR	G				emPAI	0.03
151	gi|16329304	photosystem I assembly protein Ycf4 [Synechocystis sp. PCC 6803]	29	20441	1	4.8	10.04	1	1	944.572	943.565	1	943.538	0.0269	0	29.35	0.021	R	FLGVPLEGL	-				emPAI	0.19
152	gi|16331081	negative aliphatic amidase regulator [Synechocystis sp. PCC 6803]	29	48557	1	2.7	4.82	1	1	724.392	1446.77	2	1445.73	1.0355	0	28.81	0.018	K	FFLVGSDYVFPR	T				emPAI	0.08
153	gi|16329196	biopolymer transport ExbB protein [Synechocystis sp. PCC 6803]	28	23004	1	4.3	9.2	1	1	508.44	1014.87	2	1014.49	0.374	0	27.91	0.02	K	QNADLPMAR	I				emPAI	0.17
154	gi|16330456	DNA topoisomerase I [Synechocystis sp. PCC 6803]	28	99507	1	1.3	8.88	1	1	695.181	1388.35	2	1388.81	-0.4589	0	27.78	0.018	R	LVGYTLSPLLWK	K				emPAI	0.04
155	gi|16329356	elongation factor EF-G [Synechocystis sp. PCC 6803]	28	66371	1	3.4	4.98	1	1	1109.05	2216.09	2	2215.04	1.0448	0	27.75	0.02	R	SATGDELVQLQAPEDMNLER	A				emPAI	0.06
156	gi|16329601	hypothetical protein slr1603 [Synechocystis sp. PCC 6803]	27	49185	1	2	5.71	1	1	537.283	1072.55	2	1072.6	-0.0513	0	27.38	0.032	R	WQTLGSLIR	H				emPAI	0.08
157	gi|16329729	hypothetical protein sll1835 [Synechocystis sp. PCC 6803]	26	28928	1	6	4.88	1	1	1022.46	2042.91	2	2042.83	0.0785	0	26.13	0.033	K	NDTNMSWWWWSGNTSR	E		Oxidation (M)	0.0000100000000000.0	emPAI	0.13
158	gi|16330971	mannose-1-phosphate guanyltransferase [Synechocystis sp. PCC 6803]	26	42969	1	2.6	4.8	1	1	533.573	1065.13	2	1064.57	0.5585	1	26.09	0.022	-	MKAMILAAGK	G		2 Oxidation (M)	0.1001000000.0	emPAI	0.09
159	gi|16330487	hypothetical protein slr1712 [Synechocystis sp. PCC 6803]	25	30699	1	5.6	5.24	1	1	582.037	1743.09	3	1741.92	1.1667	1	25.1	0.04	R	EVATVLEQIEDNRVK	A				emPAI	0.12
160	gi|16330954	hypothetical protein slr1679 [Synechocystis sp. PCC 6803]	25	28476	1	5.7	5.26	1	1	537.39	1609.15	3	1608.82	0.3307	0	24.8	0.028	R	ELLNTIMESAGFLR	H		Oxidation (M)	0.00000010000000.0	emPAI	0.13
161	gi|16331475	hypothetical protein sll0068 [Synechocystis sp. PCC 6803]	24	138936	1	1.1	5.64	1	1	753.825	1505.64	2	1505.86	-0.2209	0	24.44	0.049	R	IDPGNPIAINTLLR	L				emPAI	0.03
162	gi|16330953	50S ribosomal protein L27 [Synechocystis sp. PCC 6803]	24	9443	1	10.3	11.24	1	1	937.234	936.227	1	935.46	0.7667	0	24.36	0.031	K	VSVYPATAE	-				emPAI	0.43
163	gi|16332005	hypothetical protein slr0041 [Synechocystis sp. PCC 6803]	24	31003	1	3.6	10.07	1	1	610.24	1218.47	2	1218.68	-0.2102	0	24.32	0.052	K	ALDPIFQFLR	M				emPAI	0.12
164	gi|16330054	hypothetical protein slr1537 [Synechocystis sp. PCC 6803]	24	32511	1	3.1	4.82	1	1	575.864	1149.71	2	1149.63	0.0801	0	24.28	0.051	R	IPFFPVFQR	Q				emPAI	0.12
165	gi|16330319	hypothetical protein slr2144 [Synechocystis sp. PCC 6803]	24	33482	2	4	5.44	1	1	498.047	497.04	1	497.321	-0.2816	0	20.09	0.033	R	LAVVP	-
165	gi|16330319	hypothetical protein slr2144 [Synechocystis sp. PCC 6803]	24	33482	2	4	5.44	2	0	847.598	846.591	1	845.449	1.1413	0	25.33	0.051	R	QEVLTEK	M				emPAI	0.24
166	gi|16331392	ribulose bisophosphate carboxylase [Synechocystis sp. PCC 6803]	23	53084	1	2.8	5.77	1	1	501.797	1502.37	3	1501.84	0.5259	0	22.62	0.054	K	YGRPLLGCTIKPK	L				emPAI	0.07

## Sheet: gel02
prot_hit_num	prot_acc	prot_desc	prot_score	prot_mass	prot_matches	prot_cover	prot_pi	pep_rank	pep_isbold	pep_exp_mz	pep_exp_mr	pep_exp_z	pep_calc_mr	pep_delta	pep_miss	pep_score	pep_expect	pep_res_before	pep_seq	pep_res_after	pep_var_mod	pep_var_mod_pos	emPAI
1	gi|16331208	branched-chain alpha-keto acid dehydrogenase subunit E2 [Synechocystis sp. PCC 6803]	831	44927	25	37	5.85	1	1	685.542	684.535	1	684.453	0.0813	0	24.46	0.053	K	AVALALK	K
1	gi|16331208	branched-chain alpha-keto acid dehydrogenase subunit E2 [Synechocystis sp. PCC 6803]	831	44927	25	37	5.85	1	1	733.654	732.647	1	732.417	0.2297	0	35.4	0.0029	K	IVSWTK	S
1	gi|16331208	branched-chain alpha-keto acid dehydrogenase subunit E2 [Synechocystis sp. PCC 6803]	831	44927	25	37	5.85	1	1	959.711	958.704	1	958.524	0.1801	1	43.65	0.00072	R	WKELVER	A
1	gi|16331208	branched-chain alpha-keto acid dehydrogenase subunit E2 [Synechocystis sp. PCC 6803]	831	44927	25	37	5.85	1	1	480.672	959.33	2	958.524	0.8061	1	25.28	0.048	R	WKELVER	A
1	gi|16331208	branched-chain alpha-keto acid dehydrogenase subunit E2 [Synechocystis sp. PCC 6803]	831	44927	25	37	5.85	1	1	503.138	1004.26	2	1003.57	0.6881	0	73.25	5.7e-07	K	GVTMTALLAK	A
1	gi|16331208	branched-chain alpha-keto acid dehydrogenase subunit E2 [Synechocystis sp. PCC 6803]	831	44927	25	37	5.85	1	1	511.282	1020.55	2	1019.57	0.9801	0	74.3	5.7e-07	K	GVTMTALLAK	A	Oxidation (M)	0.0001000000.0
1	gi|16331208	branched-chain alpha-keto acid dehydrogenase subunit E2 [Synechocystis sp. PCC 6803]	831	44927	25	37	5.85	1	1	558.739	1115.46	2	1114.62	0.838	2	34.63	0.0052	R	RWKELVER	A
1	gi|16331208	branched-chain alpha-keto acid dehydrogenase subunit E2 [Synechocystis sp. PCC 6803]	831	44927	25	37	5.85	1	1	595.801	1189.59	2	1188.69	0.8976	1	48.76	0.00022	K	GKGVTMTALLAK	A
1	gi|16331208	branched-chain alpha-keto acid dehydrogenase subunit E2 [Synechocystis sp. PCC 6803]	831	44927	25	37	5.85	1	1	603.653	1205.29	2	1204.68	0.6067	1	55.03	3e-05	K	GKGVTMTALLAK	A	Oxidation (M)	0.000001000000.0
1	gi|16331208	branched-chain alpha-keto acid dehydrogenase subunit E2 [Synechocystis sp. PCC 6803]	831	44927	25	37	5.85	1	1	666.116	1330.22	2	1329.59	0.6251	0	62.74	5.7e-06	R	QMAVNVTCDHR	V
1	gi|16331208	branched-chain alpha-keto acid dehydrogenase subunit E2 [Synechocystis sp. PCC 6803]	831	44927	25	37	5.85	1	1	683.317	1364.62	2	1363.72	0.898	0	55.2	4.2e-05	K	VDLATIAGTGPHGR	I
1	gi|16331208	branched-chain alpha-keto acid dehydrogenase subunit E2 [Synechocystis sp. PCC 6803]	831	44927	25	37	5.85	1	1	501.844	1502.51	3	1501.69	0.8218	1	44.41	0.00037	K	RQMAVNVTCDHR	V	Oxidation (M)	0.001000000000.0
1	gi|16331208	branched-chain alpha-keto acid dehydrogenase subunit E2 [Synechocystis sp. PCC 6803]	831	44927	25	37	5.85	1	1	525.559	1573.66	3	1572.85	0.8055	2	36.42	0.0031	K	IVSWTKSPGDKVEK	G
1	gi|16331208	branched-chain alpha-keto acid dehydrogenase subunit E2 [Synechocystis sp. PCC 6803]	831	44927	25	37	5.85	1	1	844.429	1686.84	2	1685.85	0.9914	0	80.25	1.4e-07	R	VGYTITTDGLDQLYK	Q
1	gi|16331208	branched-chain alpha-keto acid dehydrogenase subunit E2 [Synechocystis sp. PCC 6803]	831	44927	25	37	5.85	1	1	846.216	1690.42	2	1689.87	0.5484	0	95.73	2.3e-09	K	ALVQNMVAAMAAPTFR	V
1	gi|16331208	branched-chain alpha-keto acid dehydrogenase subunit E2 [Synechocystis sp. PCC 6803]	831	44927	25	37	5.85	1	1	564.677	1691.01	3	1689.87	1.1382	0	50.24	0.00012	K	ALVQNMVAAMAAPTFR	V
1	gi|16331208	branched-chain alpha-keto acid dehydrogenase subunit E2 [Synechocystis sp. PCC 6803]	831	44927	25	37	5.85	1	1	854.279	1706.54	2	1705.86	0.6785	0	41.8	0.0006	K	ALVQNMVAAMAAPTFR	V	Oxidation (M)	0.0000000001000000.0
1	gi|16331208	branched-chain alpha-keto acid dehydrogenase subunit E2 [Synechocystis sp. PCC 6803]	831	44927	25	37	5.85	1	1	862.381	1722.75	2	1721.86	0.8886	0	75.44	3.6e-07	K	ALVQNMVAAMAAPTFR	V	2 Oxidation (M)	0.0000010001000000.0
1	gi|16331208	branched-chain alpha-keto acid dehydrogenase subunit E2 [Synechocystis sp. PCC 6803]	831	44927	25	37	5.85	1	1	868.356	1734.7	2	1733.94	0.7552	1	64.94	3.4e-06	K	ELKVDLATIAGTGPHGR	I
1	gi|16331208	branched-chain alpha-keto acid dehydrogenase subunit E2 [Synechocystis sp. PCC 6803]	831	44927	25	37	5.85	1	1	1018.28	2034.55	2	2033.95	0.6003	0	75.31	2.7e-07	-	MIYDIFMPALSSTMTEGK	I
1	gi|16331208	branched-chain alpha-keto acid dehydrogenase subunit E2 [Synechocystis sp. PCC 6803]	831	44927	25	37	5.85	1	1	683.317	2046.93	3	2046.16	0.7691	2	39.37	0.0015	K	LAKELKVDLATIAGTGPHGR	I
1	gi|16331208	branched-chain alpha-keto acid dehydrogenase subunit E2 [Synechocystis sp. PCC 6803]	831	44927	25	37	5.85	1	1	1026.38	2050.75	2	2049.95	0.8073	0	66.17	2.3e-06	-	MIYDIFMPALSSTMTEGK	I	Oxidation (M)	0.000000000000010000.0
1	gi|16331208	branched-chain alpha-keto acid dehydrogenase subunit E2 [Synechocystis sp. PCC 6803]	831	44927	25	37	5.85	1	1	1042.98	2083.94	2	2083.09	0.8564	1	89.97	1.3e-08	K	KHPIVNASYTDQGIIYHK	D
1	gi|16331208	branched-chain alpha-keto acid dehydrogenase subunit E2 [Synechocystis sp. PCC 6803]	831	44927	25	37	5.85	1	1	1044.21	2086.41	2	2086.13	0.2804	0	28.02	0.013	R	VTSTPSVPVGQTVPLTTFQK	A
1	gi|16331208	branched-chain alpha-keto acid dehydrogenase subunit E2 [Synechocystis sp. PCC 6803]	831	44927	25	37	5.85	1	1	1044.43	2086.85	2	2086.13	0.7184	0	70.07	9e-07	R	VTSTPSVPVGQTVPLTTFQK	A			5.81
2	gi|16331244	phycobilisome LCM core-membrane linker polypeptide [Synechocystis sp. PCC 6803]	781	100405	25	29	9.25	1	1	777.471	776.464	1	776.41	0.0535	0	34.85	0.0055	K	VIEMGTK	H
2	gi|16331244	phycobilisome LCM core-membrane linker polypeptide [Synechocystis sp. PCC 6803]	781	100405	25	29	9.25	1	1	880.543	879.536	1	879.409	0.1271	0	25	0.04	R	DLYEGQR	L
2	gi|16331244	phycobilisome LCM core-membrane linker polypeptide [Synechocystis sp. PCC 6803]	781	100405	25	29	9.25	1	1	450.836	899.658	2	899.414	0.2439	0	68.77	2.3e-06	R	AASADYFR	N
2	gi|16331244	phycobilisome LCM core-membrane linker polypeptide [Synechocystis sp. PCC 6803]	781	100405	25	29	9.25	1	1	463.06	924.106	2	923.417	0.6886	0	43.09	0.00031	R	YGPSNMQK	S
2	gi|16331244	phycobilisome LCM core-membrane linker polypeptide [Synechocystis sp. PCC 6803]	781	100405	25	29	9.25	1	1	477.819	953.623	2	953.443	0.1797	0	34.5	0.0041	R	DMSWFLR	Y
2	gi|16331244	phycobilisome LCM core-membrane linker polypeptide [Synechocystis sp. PCC 6803]	781	100405	25	29	9.25	2	1	559.02	1116.03	2	1115.56	0.4686	1	28.35	0.014	R	GPSSREEVQK	Y
2	gi|16331244	phycobilisome LCM core-membrane linker polypeptide [Synechocystis sp. PCC 6803]	781	100405	25	29	9.25	1	1	568.644	1135.27	2	1134.59	0.6873	0	44.79	0.00033	R	YLTPGGLQMR	S
2	gi|16331244	phycobilisome LCM core-membrane linker polypeptide [Synechocystis sp. PCC 6803]	781	100405	25	29	9.25	1	1	575.766	1149.52	2	1148.62	0.8989	1	45.62	0.00038	R	QIFERDITK	A
2	gi|16331244	phycobilisome LCM core-membrane linker polypeptide [Synechocystis sp. PCC 6803]	781	100405	25	29	9.25	1	1	576.408	1150.8	2	1150.58	0.2212	0	24.19	0.039	R	YLTPGGLQMR	S	Oxidation (M)	0.0000000010.0
2	gi|16331244	phycobilisome LCM core-membrane linker polypeptide [Synechocystis sp. PCC 6803]	781	100405	25	29	9.25	1	1	587.324	1172.63	2	1172.63	0.0037	1	39.43	0.0022	K	RPAPFNKDTK	R
2	gi|16331244	phycobilisome LCM core-membrane linker polypeptide [Synechocystis sp. PCC 6803]	781	100405	25	29	9.25	1	1	594.757	1187.5	2	1186.59	0.9054	0	43.8	0.00071	R	QPALVGASSDSR	N
2	gi|16331244	phycobilisome LCM core-membrane linker polypeptide [Synechocystis sp. PCC 6803]	781	100405	25	29	9.25	1	1	604.965	1207.92	2	1207.62	0.296	0	64.16	3.7e-06	K	FGESSTQALIR	A
2	gi|16331244	phycobilisome LCM core-membrane linker polypeptide [Synechocystis sp. PCC 6803]	781	100405	25	29	9.25	1	1	610.26	1218.51	2	1217.68	0.8288	0	63.75	6.3e-06	R	FVELGQVSAIR	T
2	gi|16331244	phycobilisome LCM core-membrane linker polypeptide [Synechocystis sp. PCC 6803]	781	100405	25	29	9.25	1	1	612.311	1222.61	2	1221.7	0.91	1	49.03	0.00016	K	LVSTYDKVAVK	N
2	gi|16331244	phycobilisome LCM core-membrane linker polypeptide [Synechocystis sp. PCC 6803]	781	100405	25	29	9.25	1	1	615.751	1229.49	2	1228.65	0.8345	1	38.61	0.002	R	VGSLREDIGQR	V
2	gi|16331244	phycobilisome LCM core-membrane linker polypeptide [Synechocystis sp. PCC 6803]	781	100405	25	29	9.25	1	1	643.211	1284.41	2	1283.63	0.7768	0	52.16	6.8e-05	K	QFFEPFINSR	A
2	gi|16331244	phycobilisome LCM core-membrane linker polypeptide [Synechocystis sp. PCC 6803]	781	100405	25	29	9.25	1	1	707.328	1412.64	2	1411.72	0.917	1	55.96	4.7e-05	R	KQFFEPFINSR	A
2	gi|16331244	phycobilisome LCM core-membrane linker polypeptide [Synechocystis sp. PCC 6803]	781	100405	25	29	9.25	1	1	745.779	1489.54	2	1488.66	0.8884	0	68.66	1.7e-06	R	QEMNQYFDIASK	Q	Oxidation (M)	0.001000000000.0
2	gi|16331244	phycobilisome LCM core-membrane linker polypeptide [Synechocystis sp. PCC 6803]	781	100405	25	29	9.25	1	1	816.404	1630.79	2	1629.8	0.993	0	81.52	1e-07	K	AYSQSISYLESQVR	N
2	gi|16331244	phycobilisome LCM core-membrane linker polypeptide [Synechocystis sp. PCC 6803]	781	100405	25	29	9.25	1	1	867.022	1732.03	2	1731.92	0.1133	0	82.57	7.4e-08	K	EIQQYNQILASQGLK	A
2	gi|16331244	phycobilisome LCM core-membrane linker polypeptide [Synechocystis sp. PCC 6803]	781	100405	25	29	9.25	1	1	867.532	1733.05	2	1731.92	1.1343	0	91.16	9e-09	K	EIQQYNQILASQGLK	A
2	gi|16331244	phycobilisome LCM core-membrane linker polypeptide [Synechocystis sp. PCC 6803]	781	100405	25	29	9.25	1	1	889.736	1777.46	2	1776.75	0.709	0	105.45	2.4e-10	K	EYSDAFGEDTVPYER	Y
2	gi|16331244	phycobilisome LCM core-membrane linker polypeptide [Synechocystis sp. PCC 6803]	781	100405	25	29	9.25	1	1	946.448	1890.88	2	1892	-1.1237	0	23.66	0.051	R	IFTGGSPLSYLEKPVER	Q
2	gi|16331244	phycobilisome LCM core-membrane linker polypeptide [Synechocystis sp. PCC 6803]	781	100405	25	29	9.25	1	1	705.356	2113.05	3	2112.15	0.8985	0	49.17	0.00015	R	SVFSSTGPIPPGFRPINIAR	Y
2	gi|16331244	phycobilisome LCM core-membrane linker polypeptide [Synechocystis sp. PCC 6803]	781	100405	25	29	9.25	1	1	1134.52	2267.03	2	2266.13	0.8912	0	84.49	4.1e-08	R	GPAVNNQVGNPSAVGEFPGSLGAK	V			1.38
3	gi|16330780	hypothetical protein slr1963 [Synechocystis sp. PCC 6803]	673	34808	19	42.3	4.94	1	1	630.524	629.517	1	629.35	0.1671	0	29.75	0.024	K	ENVLR	F
3	gi|16330780	hypothetical protein slr1963 [Synechocystis sp. PCC 6803]	673	34808	19	42.3	4.94	1	1	862.648	861.641	1	861.471	0.1699	0	26.31	0.032	K	ELLNFAR	-
3	gi|16330780	hypothetical protein slr1963 [Synechocystis sp. PCC 6803]	673	34808	19	42.3	4.94	1	1	454.112	906.209	2	905.461	0.748	0	56.43	2.5e-05	M	PFTIDSAR	G
3	gi|16330780	hypothetical protein slr1963 [Synechocystis sp. PCC 6803]	673	34808	19	42.3	4.94	1	1	459.853	917.691	2	916.502	1.1888	0	46.83	0.00032	R	FLLNPEGK	I
3	gi|16330780	hypothetical protein slr1963 [Synechocystis sp. PCC 6803]	673	34808	19	42.3	4.94	1	1	583.929	1165.84	2	1165.58	0.2659	0	40.99	0.00082	R	TYASWSPNIK	L
3	gi|16330780	hypothetical protein slr1963 [Synechocystis sp. PCC 6803]	673	34808	19	42.3	4.94	1	1	605.652	1209.29	2	1208.59	0.7039	0	78.1	1.2e-07	R	NAVVDMGFTAGK	D
3	gi|16330780	hypothetical protein slr1963 [Synechocystis sp. PCC 6803]	673	34808	19	42.3	4.94	1	1	613.684	1225.35	2	1224.58	0.7728	0	56.19	2.6e-05	R	NAVVDMGFTAGK	D	Oxidation (M)	0.000001000000.0
3	gi|16330780	hypothetical protein slr1963 [Synechocystis sp. PCC 6803]	673	34808	19	42.3	4.94	1	1	686.252	1370.49	2	1369.64	0.8448	1	37.13	0.0024	R	FFREECQNLK	L
3	gi|16330780	hypothetical protein slr1963 [Synechocystis sp. PCC 6803]	673	34808	19	42.3	4.94	1	1	740.728	1479.44	2	1478.77	0.6679	0	35.66	0.0021	R	IAEPVVPPQDTASR	T
3	gi|16330780	hypothetical protein slr1963 [Synechocystis sp. PCC 6803]	673	34808	19	42.3	4.94	1	1	746.707	1491.4	2	1490.73	0.6736	0	81.1	7.8e-08	R	GVTEPAEDGFTQIK	V
3	gi|16330780	hypothetical protein slr1963 [Synechocystis sp. PCC 6803]	673	34808	19	42.3	4.94	1	1	755.732	1509.45	2	1508.73	0.7205	1	77.75	1.5e-07	R	NAVVDMGFTAGKDGK	R
3	gi|16330780	hypothetical protein slr1963 [Synechocystis sp. PCC 6803]	673	34808	19	42.3	4.94	1	1	763.802	1525.59	2	1524.72	0.8644	1	67.32	2.1e-06	R	NAVVDMGFTAGKDGK	R	Oxidation (M)	0.000001000000000.0
3	gi|16330780	hypothetical protein slr1963 [Synechocystis sp. PCC 6803]	673	34808	19	42.3	4.94	1	1	818.928	1635.84	2	1634.87	0.9668	1	38.6	0.0019	K	RIAEPVVPPQDTASR	T
3	gi|16330780	hypothetical protein slr1963 [Synechocystis sp. PCC 6803]	673	34808	19	42.3	4.94	1	1	556.163	1665.47	3	1664.83	0.637	2	28.33	0.015	R	NAVVDMGFTAGKDGKR	I
3	gi|16330780	hypothetical protein slr1963 [Synechocystis sp. PCC 6803]	673	34808	19	42.3	4.94	1	1	833.895	1665.78	2	1664.83	0.9452	2	69.54	1.6e-06	R	NAVVDMGFTAGKDGKR	I
3	gi|16330780	hypothetical protein slr1963 [Synechocystis sp. PCC 6803]	673	34808	19	42.3	4.94	1	1	913.532	1825.05	2	1825.01	0.0401	0	114.59	4.7e-11	R	GIFPNTLAADVVPATIAR	F
3	gi|16330780	hypothetical protein slr1963 [Synechocystis sp. PCC 6803]	673	34808	19	42.3	4.94	1	1	939.373	1876.73	2	1875.96	0.774	1	74.83	2.9e-07	R	GVTEPAEDGFTQIKVTGK	V
3	gi|16330780	hypothetical protein slr1963 [Synechocystis sp. PCC 6803]	673	34808	19	42.3	4.94	1	1	626.66	1876.96	3	1875.96	1.0018	1	24.82	0.039	R	GVTEPAEDGFTQIKVTGK	V
3	gi|16330780	hypothetical protein slr1963 [Synechocystis sp. PCC 6803]	673	34808	19	42.3	4.94	1	1	986.384	1970.75	2	1970.05	0.7032	0	104.08	3.7e-10	K	TLTIAAPGAASMQLAENALK	E			6.02
4	gi|16331384	ATP-dependent Clp protease regulatory subunit [Synechocystis sp. PCC 6803]	590	91175	13	18.1	5.4	1	1	607.521	606.514	1	606.313	0.2012	0	31.07	0.0098	R	DVFAR	L
4	gi|16331384	ATP-dependent Clp protease regulatory subunit [Synechocystis sp. PCC 6803]	590	91175	13	18.1	5.4	2	1	452.152	902.289	2	901.487	0.8018	1	28.15	0.028	K	ELDKELR	Q
4	gi|16331384	ATP-dependent Clp protease regulatory subunit [Synechocystis sp. PCC 6803]	590	91175	13	18.1	5.4	1	1	487.166	972.317	2	971.529	0.7879	0	56.14	3.9e-05	R	LIGQEDAVK	A
4	gi|16331384	ATP-dependent Clp protease regulatory subunit [Synechocystis sp. PCC 6803]	590	91175	13	18.1	5.4	1	1	515.609	1029.2	2	1028.56	0.6412	0	67.43	2.3e-06	K	TAIAEGLAQR	I
4	gi|16331384	ATP-dependent Clp protease regulatory subunit [Synechocystis sp. PCC 6803]	590	91175	13	18.1	5.4	1	1	543.659	1085.3	2	1084.49	0.8101	1	33.47	0.0053	K	YRGEFEER	L
4	gi|16331384	ATP-dependent Clp protease regulatory subunit [Synechocystis sp. PCC 6803]	590	91175	13	18.1	5.4	1	1	572.706	1143.4	2	1142.62	0.7796	0	78.45	2.2e-07	K	ILDEALEAAAK	L
4	gi|16331384	ATP-dependent Clp protease regulatory subunit [Synechocystis sp. PCC 6803]	590	91175	13	18.1	5.4	1	1	579.509	1157	2	1156.49	0.5146	0	66.82	2.4e-06	R	LDMSEFMER	H
4	gi|16331384	ATP-dependent Clp protease regulatory subunit [Synechocystis sp. PCC 6803]	590	91175	13	18.1	5.4	1	1	594.277	1186.54	2	1185.66	0.8794	0	81.51	1.2e-07	R	VLENLGVDLSK	V
4	gi|16331384	ATP-dependent Clp protease regulatory subunit [Synechocystis sp. PCC 6803]	590	91175	13	18.1	5.4	1	1	696.917	1391.82	2	1390.75	1.0699	0	100.52	1.2e-09	K	NTLLIMTSNIGSK	V
4	gi|16331384	ATP-dependent Clp protease regulatory subunit [Synechocystis sp. PCC 6803]	590	91175	13	18.1	5.4	1	1	768.318	1534.62	2	1534.7	-0.0827	0	67.87	1.9e-06	R	MLGETAEVAAGGGSGGR	T	Oxidation (M)	0.10000000000000000.0
4	gi|16331384	ATP-dependent Clp protease regulatory subunit [Synechocystis sp. PCC 6803]	590	91175	13	18.1	5.4	1	1	779.304	1556.59	2	1555.85	0.7469	0	113.3	4.6e-11	R	LLEDVLAEEILSGR	L
4	gi|16331384	ATP-dependent Clp protease regulatory subunit [Synechocystis sp. PCC 6803]	590	91175	13	18.1	5.4	1	1	889.118	1776.22	2	1776	0.2186	2	57.03	1.9e-05	R	LVEKEISLQVTDKFK	E
4	gi|16331384	ATP-dependent Clp protease regulatory subunit [Synechocystis sp. PCC 6803]	590	91175	13	18.1	5.4	1	1	1052.8	2103.59	2	2102.89	0.6985	0	89.73	9.5e-09	K	GGGGLGFDFADDQAESQYNR	I			0.68
5	gi|16330029	photosystem I P700 chlorophyll a apoprotein A1 [Synechocystis sp. PCC 6803]	432	83110	15	14.4	7.33	1	1	453.516	905.018	2	904.386	0.6315	0	28.32	0.015	R	FPCDGPGR	G
5	gi|16330029	photosystem I P700 chlorophyll a apoprotein A1 [Synechocystis sp. PCC 6803]	432	83110	15	14.4	7.33	1	1	453.683	905.351	2	904.386	0.9645	0	30.64	0.014	R	FPCDGPGR	G
5	gi|16330029	photosystem I P700 chlorophyll a apoprotein A1 [Synechocystis sp. PCC 6803]	432	83110	15	14.4	7.33	1	1	479.611	957.208	2	956.504	0.7037	0	50.11	0.00012	K	NVNNLLDR	M
5	gi|16330029	photosystem I P700 chlorophyll a apoprotein A1 [Synechocystis sp. PCC 6803]	432	83110	15	14.4	7.33	1	1	540.362	1078.71	2	1077.63	1.0792	0	63.69	6e-06	K	LNVAPAIQPR	A
5	gi|16330029	photosystem I P700 chlorophyll a apoprotein A1 [Synechocystis sp. PCC 6803]	432	83110	15	14.4	7.33	1	1	550.419	1098.82	2	1098.54	0.2879	0	58.34	1.9e-05	K	WGKPGHFDR	T
5	gi|16330029	photosystem I P700 chlorophyll a apoprotein A1 [Synechocystis sp. PCC 6803]	432	83110	15	14.4	7.33	1	1	566.118	1130.22	2	1129.53	0.687	0	41.6	0.00076	R	TNWGIGHSMK	E
5	gi|16330029	photosystem I P700 chlorophyll a apoprotein A1 [Synechocystis sp. PCC 6803]	432	83110	15	14.4	7.33	1	1	574.162	1146.31	2	1145.53	0.7811	0	40.7	0.00093	R	TNWGIGHSMK	E	Oxidation (M)	0.0000000010.0
5	gi|16330029	photosystem I P700 chlorophyll a apoprotein A1 [Synechocystis sp. PCC 6803]	432	83110	15	14.4	7.33	1	1	1147.39	1146.39	1	1145.53	0.8569	0	23.53	0.055	R	TNWGIGHSMK	E	Oxidation (M)	0.0000000010.0
5	gi|16330029	photosystem I P700 chlorophyll a apoprotein A1 [Synechocystis sp. PCC 6803]	432	83110	15	14.4	7.33	1	1	615.695	1229.38	2	1228.69	0.6831	1	40.02	0.0011	R	LVPDKANLGFR	F
5	gi|16330029	photosystem I P700 chlorophyll a apoprotein A1 [Synechocystis sp. PCC 6803]	432	83110	15	14.4	7.33	1	1	767.048	1532.08	2	1531.75	0.33	0	96.6	2.1e-09	K	VSVDNNPVPTSFEK	W
5	gi|16330029	photosystem I P700 chlorophyll a apoprotein A1 [Synechocystis sp. PCC 6803]	432	83110	15	14.4	7.33	1	1	818.382	1634.75	2	1633.87	0.8773	0	52.5	8.4e-05	K	DIPLPHEFILEPSK	M
5	gi|16330029	photosystem I P700 chlorophyll a apoprotein A1 [Synechocystis sp. PCC 6803]	432	83110	15	14.4	7.33	1	1	824.393	1646.77	2	1645.81	0.9647	1	74.82	4.8e-07	R	DYDPAKNVNNLLDR	M
5	gi|16330029	photosystem I P700 chlorophyll a apoprotein A1 [Synechocystis sp. PCC 6803]	432	83110	15	14.4	7.33	1	1	866.919	1731.82	2	1730.88	0.9387	1	75.44	4e-07	K	AKVSVDNNPVPTSFEK	W
5	gi|16330029	photosystem I P700 chlorophyll a apoprotein A1 [Synechocystis sp. PCC 6803]	432	83110	15	14.4	7.33	1	1	584.104	1749.29	3	1748.88	0.405	1	30.25	0.0084	K	EILEAHKGPFTGEGHK	G
5	gi|16330029	photosystem I P700 chlorophyll a apoprotein A1 [Synechocystis sp. PCC 6803]	432	83110	15	14.4	7.33	1	1	875.928	1749.84	2	1748.88	0.9563	1	52.39	7.3e-05	K	EILEAHKGPFTGEGHK	G			0.84
6	gi|16329938	50S ribosomal protein L2 [Synechocystis sp. PCC 6803]	432	30528	14	50.7	11.21	1	1	745.665	744.658	1	744.449	0.2084	0	26.44	0.042	R	SSALIVR	R
6	gi|16329938	50S ribosomal protein L2 [Synechocystis sp. PCC 6803]	432	30528	14	50.7	11.21	1	1	471.18	940.345	2	939.525	0.8197	1	27.51	0.02	R	NKQNIPAR	V
6	gi|16329938	50S ribosomal protein L2 [Synechocystis sp. PCC 6803]	432	30528	14	50.7	11.21	1	1	517.385	1032.76	2	1032.54	0.217	1	47.59	0.00024	R	KECVATLGR	V
6	gi|16329938	50S ribosomal protein L2 [Synechocystis sp. PCC 6803]	432	30528	14	50.7	11.21	1	1	525.24	1048.47	2	1047.57	0.8946	0	87.35	2.8e-08	R	SAGAFAQVVAK	E
6	gi|16329938	50S ribosomal protein L2 [Synechocystis sp. PCC 6803]	432	30528	14	50.7	11.21	1	1	574.539	1147.06	2	1146.57	0.4957	0	56.63	2e-05	R	VAAIEYDPNR	N
6	gi|16329938	50S ribosomal protein L2 [Synechocystis sp. PCC 6803]	432	30528	14	50.7	11.21	1	1	597.211	1192.41	2	1191.58	0.826	0	28.37	0.017	R	NYRPMTPGTR	Q
6	gi|16329938	50S ribosomal protein L2 [Synechocystis sp. PCC 6803]	432	30528	14	50.7	11.21	1	1	600.672	1199.33	2	1198.61	0.7234	1	32.61	0.0068	K	SLTTNRHDQK	G
6	gi|16329938	50S ribosomal protein L2 [Synechocystis sp. PCC 6803]	432	30528	14	50.7	11.21	1	1	663.739	1325.46	2	1324.65	0.8126	0	73.83	4.4e-07	R	QASVSDFTEITK	S
6	gi|16329938	50S ribosomal protein L2 [Synechocystis sp. PCC 6803]	432	30528	14	50.7	11.21	1	1	476.066	1425.18	3	1424.77	0.4104	1	55.1	3.3e-05	R	IALLFYTDGEKR	Y
6	gi|16329938	50S ribosomal protein L2 [Synechocystis sp. PCC 6803]	432	30528	14	50.7	11.21	1	1	713.737	1425.46	2	1424.77	0.6923	1	60.23	1e-05	R	IALLFYTDGEKR	Y
6	gi|16329938	50S ribosomal protein L2 [Synechocystis sp. PCC 6803]	432	30528	14	50.7	11.21	1	1	726.762	1451.51	2	1450.79	0.7156	0	51.49	6.9e-05	R	SGPVSPWGKPALGAK	T
6	gi|16329938	50S ribosomal protein L2 [Synechocystis sp. PCC 6803]	432	30528	14	50.7	11.21	1	1	745.389	1488.76	2	1487.75	1.0158	1	39.3	0.0019	R	VAAIEYDPNRNAR	I
6	gi|16329938	50S ribosomal protein L2 [Synechocystis sp. PCC 6803]	432	30528	14	50.7	11.21	1	1	852.861	1703.71	2	1702.94	0.7702	0	113.26	5.8e-11	R	IPLGSEIHNVELVAGR	G
6	gi|16329938	50S ribosomal protein L2 [Synechocystis sp. PCC 6803]	432	30528	14	50.7	11.21	1	1	588.848	1763.52	3	1762.73	0.7952	0	33.83	0.0036	R	GSVMNPCDHPHGGGEGR	A			4.13
7	gi|16329538	hypothetical protein sll1021 [Synechocystis sp. PCC 6803]	431	74492	12	18	5.08	1	1	466.169	930.323	2	929.518	0.8045	0	34.26	0.0067	R	EISIDVVR	A
7	gi|16329538	hypothetical protein sll1021 [Synechocystis sp. PCC 6803]	431	74492	12	18	5.08	1	1	487.127	972.24	2	971.529	0.7109	0	71.38	1e-06	K	AEIALAEQK	T
7	gi|16329538	hypothetical protein sll1021 [Synechocystis sp. PCC 6803]	431	74492	12	18	5.08	2	1	495.165	988.316	2	987.56	0.7556	0	42.69	0.00078	K	LSTVVDQVK	S
7	gi|16329538	hypothetical protein sll1021 [Synechocystis sp. PCC 6803]	431	74492	12	18	5.08	1	1	509.02	1016.02	2	1015.58	0.4472	1	33.14	0.0052	R	LRTETIQR	S
7	gi|16329538	hypothetical protein sll1021 [Synechocystis sp. PCC 6803]	431	74492	12	18	5.08	1	1	545.1	1088.19	2	1087.59	0.5985	0	58.93	1.3e-05	K	TIEASQLQAK	A
7	gi|16329538	hypothetical protein sll1021 [Synechocystis sp. PCC 6803]	431	74492	12	18	5.08	1	1	609.21	1216.4	2	1215.61	0.7954	0	79.34	1.4e-07	R	QAAELEAESIR	T
7	gi|16329538	hypothetical protein sll1021 [Synechocystis sp. PCC 6803]	431	74492	12	18	5.08	1	1	673.722	1345.43	2	1344.63	0.8019	0	55.83	2.7e-05	K	ELESQEAQQQR	E
7	gi|16329538	hypothetical protein sll1021 [Synechocystis sp. PCC 6803]	431	74492	12	18	5.08	1	1	722.835	1443.65	2	1442.76	0.8932	1	73.34	6.8e-07	R	VAIEQGELEAEKK	S
7	gi|16329538	hypothetical protein sll1021 [Synechocystis sp. PCC 6803]	431	74492	12	18	5.08	1	1	755.771	1509.53	2	1508.77	0.7583	0	80.23	8.8e-08	K	AIIEAHNSLSNANR	T
7	gi|16329538	hypothetical protein sll1021 [Synechocystis sp. PCC 6803]	431	74492	12	18	5.08	1	1	504.253	1509.74	3	1508.77	0.9674	0	45.21	0.00039	K	AIIEAHNSLSNANR	T
7	gi|16329538	hypothetical protein sll1021 [Synechocystis sp. PCC 6803]	431	74492	12	18	5.08	1	1	789.284	1576.55	2	1575.85	0.7057	0	77.49	1.6e-07	K	LAVIVAQQDAQQHR	I
7	gi|16329538	hypothetical protein sll1021 [Synechocystis sp. PCC 6803]	431	74492	12	18	5.08	1	1	571.918	1712.73	3	1711.91	0.8203	1	36.88	0.0029	K	ILQEQAVEEERIQK	E			0.79
8	gi|16330700	photosystem I subunit III [Synechocystis sp. PCC 6803]	423	18351	11	40.6	6.82	1	1	1001.61	1000.61	1	1000.48	0.1242	0	46.39	0.00047	K	DSEIPTSPR	-
8	gi|16330700	photosystem I subunit III [Synechocystis sp. PCC 6803]	423	18351	11	40.6	6.82	1	1	501.388	1000.76	2	1000.48	0.2791	0	42	0.0011	K	DSEIPTSPR	-
8	gi|16330700	photosystem I subunit III [Synechocystis sp. PCC 6803]	423	18351	11	40.6	6.82	1	1	711.704	1421.39	2	1420.66	0.7356	0	79.34	1e-07	K	NFLNTTNDPNSGK	I
8	gi|16330700	photosystem I subunit III [Synechocystis sp. PCC 6803]	423	18351	11	40.6	6.82	1	1	737.462	1472.91	2	1471.77	1.1384	1	68.28	2.3e-06	K	LVMKDSEIPTSPR	-
8	gi|16330700	photosystem I subunit III [Synechocystis sp. PCC 6803]	423	18351	11	40.6	6.82	1	1	496.659	1486.96	3	1487.77	-0.8096	1	31.55	0.0091	K	LVMKDSEIPTSPR	-	Oxidation (M)	0.0010000000000.0
8	gi|16330700	photosystem I subunit III [Synechocystis sp. PCC 6803]	423	18351	11	40.6	6.82	1	1	745.311	1488.61	2	1487.77	0.8415	1	61.74	9.8e-06	K	LVMKDSEIPTSPR	-	Oxidation (M)	0.0010000000000.0
8	gi|16330700	photosystem I subunit III [Synechocystis sp. PCC 6803]	423	18351	11	40.6	6.82	1	1	819.358	1636.7	2	1635.79	0.9156	1	62.82	6.5e-06	K	SKNFLNTTNDPNSGK	I
8	gi|16330700	photosystem I subunit III [Synechocystis sp. PCC 6803]	423	18351	11	40.6	6.82	1	1	905.295	1808.58	2	1808.97	-0.3947	0	81.09	6.3e-08	K	NPEMQEVVINVPLAIK	K	Oxidation (M)	0.0001000000000000.0
8	gi|16330700	photosystem I subunit III [Synechocystis sp. PCC 6803]	423	18351	11	40.6	6.82	1	1	692.484	2074.43	3	2073.99	0.4354	0	62.31	4.8e-06	R	YASALCGPEGYPHLIVDGR	F
8	gi|16330700	photosystem I subunit III [Synechocystis sp. PCC 6803]	423	18351	11	40.6	6.82	1	1	1038.48	2074.95	2	2073.99	0.9532	0	82.38	6.9e-08	R	YASALCGPEGYPHLIVDGR	F
8	gi|16330700	photosystem I subunit III [Synechocystis sp. PCC 6803]	423	18351	11	40.6	6.82	1	1	761.779	2282.32	3	2281.24	1.0806	2	39.27	0.0014	R	ESKNPEMQEVVINVPLAIKK	M	Oxidation (M)	0.00000010000000000000.0	7.2
9	gi|16329249	putative membrane protein [Synechocystis sp. PCC 6803]	395	35762	8	24.9	5.55	1	1	523.557	1045.1	2	1044.56	0.5435	0	70.07	1.2e-06	R	AAILTSEGQR	D
9	gi|16329249	putative membrane protein [Synechocystis sp. PCC 6803]	395	35762	8	24.9	5.55	1	1	550.98	1099.94	2	1099.62	0.3212	0	70.12	1.1e-06	R	TEINELLLR	E
9	gi|16329249	putative membrane protein [Synechocystis sp. PCC 6803]	395	35762	8	24.9	5.55	1	1	551.455	1100.9	2	1100.62	0.2767	0	70.46	1e-06	R	NILSTLEGVR	S
9	gi|16329249	putative membrane protein [Synechocystis sp. PCC 6803]	395	35762	8	24.9	5.55	1	1	624.227	1246.44	2	1245.68	0.7583	0	68.27	1.7e-06	K	ATAEALSILTEK	L
9	gi|16329249	putative membrane protein [Synechocystis sp. PCC 6803]	395	35762	8	24.9	5.55	1	1	702.829	1403.64	2	1402.64	1.0002	0	84.3	4.8e-08	R	DSAINSAQGDAQAR	V
9	gi|16329249	putative membrane protein [Synechocystis sp. PCC 6803]	395	35762	8	24.9	5.55	1	1	707.771	1413.53	2	1412.76	0.7646	1	67.1	3e-06	K	AAILNAEAEQQKK	V
9	gi|16329249	putative membrane protein [Synechocystis sp. PCC 6803]	395	35762	8	24.9	5.55	1	1	753.889	1505.76	2	1504.79	0.9753	1	64.27	5.4e-06	K	IVNEKNEYLVER	L
9	gi|16329249	putative membrane protein [Synechocystis sp. PCC 6803]	395	35762	8	24.9	5.55	1	1	502.95	1505.83	3	1504.79	1.0391	1	64.97	4.6e-06	K	IVNEKNEYLVER	L			1.23
10	gi|16329280	photosystem I subunit II [Synechocystis sp. PCC 6803]	393	15691	12	58.9	8.94	1	1	666.107	665.1	1	665.338	-0.2387	0	24.11	0.031	K	IQDYK	I
10	gi|16329280	photosystem I subunit II [Synechocystis sp. PCC 6803]	393	15691	12	58.9	8.94	1	1	956.682	955.675	1	955.497	0.1773	0	49.46	0.00017	M	TELSGQPPK	F
10	gi|16329280	photosystem I subunit II [Synechocystis sp. PCC 6803]	393	15691	12	58.9	8.94	1	1	479.143	956.272	2	955.497	0.7742	0	40.92	0.00096	M	TELSGQPPK	F
10	gi|16329280	photosystem I subunit II [Synechocystis sp. PCC 6803]	393	15691	12	58.9	8.94	1	1	499.681	997.347	2	996.492	0.855	1	36.33	0.0024	K	FSGKAPYEV	-
10	gi|16329280	photosystem I subunit II [Synechocystis sp. PCC 6803]	393	15691	12	58.9	8.94	1	1	512.425	1022.84	2	1022.54	0.2962	0	70.82	6e-07	K	FGGSTGGLLSK	A
10	gi|16329280	photosystem I subunit II [Synechocystis sp. PCC 6803]	393	15691	12	58.9	8.94	1	1	598.47	1194.92	2	1194.66	0.264	0	61.51	5.5e-06	R	IGQNPEPVTIK	F
10	gi|16329280	photosystem I subunit II [Synechocystis sp. PCC 6803]	393	15691	12	58.9	8.94	1	1	676.821	1351.63	2	1350.76	0.8649	1	38.29	0.0018	R	RIGQNPEPVTIK	F
10	gi|16329280	photosystem I subunit II [Synechocystis sp. PCC 6803]	393	15691	12	58.9	8.94	1	1	451.621	1351.84	3	1350.76	1.0798	1	26.9	0.025	R	RIGQNPEPVTIK	F
10	gi|16329280	photosystem I subunit II [Synechocystis sp. PCC 6803]	393	15691	12	58.9	8.94	1	1	709.289	1416.56	2	1415.76	0.8084	1	72.58	6.7e-07	R	KEQCLALGTQLR	T
10	gi|16329280	photosystem I subunit II [Synechocystis sp. PCC 6803]	393	15691	12	58.9	8.94	1	1	473.269	1416.79	3	1415.76	1.0303	1	42.79	0.00073	R	KEQCLALGTQLR	T
10	gi|16329280	photosystem I subunit II [Synechocystis sp. PCC 6803]	393	15691	12	58.9	8.94	1	1	1116.97	2231.93	2	2231.09	0.8376	0	84.32	3.6e-08	R	VYPSGEVQYLHPADGVFPEK	V
10	gi|16329280	photosystem I subunit II [Synechocystis sp. PCC 6803]	393	15691	12	58.9	8.94	1	1	930.164	2787.47	3	2786.37	1.1053	1	94.72	3.5e-09	R	VYPSGEVQYLHPADGVFPEKVNEGR	E			13.39
11	gi|16331547	chloroplast membrane-associated 30 kD protein [Synechocystis sp. PCC 6803]	365	28888	8	33.7	4.95	1	1	559.504	558.497	1	558.312	0.1842	0	29.97	0.026	R	EALAR	K
11	gi|16331547	chloroplast membrane-associated 30 kD protein [Synechocystis sp. PCC 6803]	365	28888	8	33.7	4.95	1	1	732.537	731.53	1	731.375	0.1549	0	29.79	0.021	K	NMLQAR	A
11	gi|16331547	chloroplast membrane-associated 30 kD protein [Synechocystis sp. PCC 6803]	365	28888	8	33.7	4.95	1	1	487.584	973.154	2	972.524	0.6297	0	61.07	1e-05	R	ANLNDLVSK	A
11	gi|16331547	chloroplast membrane-associated 30 kD protein [Synechocystis sp. PCC 6803]	365	28888	8	33.7	4.95	1	1	493.487	984.96	2	984.572	0.3881	1	42.99	0.00059	R	RNLAALEAK	I
11	gi|16331547	chloroplast membrane-associated 30 kD protein [Synechocystis sp. PCC 6803]	365	28888	8	33.7	4.95	1	1	524.013	1046.01	2	1045.5	0.5079	0	55.75	2.8e-05	R	LNQDTQEAK	K
11	gi|16331547	chloroplast membrane-associated 30 kD protein [Synechocystis sp. PCC 6803]	365	28888	8	33.7	4.95	1	1	650.984	1299.95	2	1299.68	0.2756	0	94.69	3.9e-09	K	LALTNGEENLAR	E
11	gi|16331547	chloroplast membrane-associated 30 kD protein [Synechocystis sp. PCC 6803]	365	28888	8	33.7	4.95	1	1	933.883	1865.75	2	1864.93	0.824	0	94.4	4.1e-09	K	SLTDTAAAYQTQLAQQR	T
11	gi|16331547	chloroplast membrane-associated 30 kD protein [Synechocystis sp. PCC 6803]	365	28888	8	33.7	4.95	1	1	1155.54	2309.06	2	2308.13	0.9339	0	123.69	4.7e-12	K	ANAELQQTLGGLGTSSATSAFER	M			1.68
12	gi|16331030	hypothetical protein sll1536 [Synechocystis sp. PCC 6803]	347	43074	10	21.4	4.93	1	1	515.648	1029.28	2	1028.55	0.7304	0	47.61	0.00022	K	EAGIEGINVK	G
12	gi|16331030	hypothetical protein sll1536 [Synechocystis sp. PCC 6803]	347	43074	10	21.4	4.93	1	1	546.395	1090.77	2	1090.5	0.2705	0	44.93	0.00042	R	NPNEYDIAR	I
12	gi|16331030	hypothetical protein sll1536 [Synechocystis sp. PCC 6803]	347	43074	10	21.4	4.93	1	1	606.701	1211.39	2	1210.7	0.6845	0	24.97	0.035	K	IILGAPNTLSGR	L
12	gi|16331030	hypothetical protein sll1536 [Synechocystis sp. PCC 6803]	347	43074	10	21.4	4.93	1	1	625.771	1249.53	2	1249.65	-0.125	0	59.4	1.6e-05	R	LLLFNAWDMK	F
12	gi|16331030	hypothetical protein sll1536 [Synechocystis sp. PCC 6803]	347	43074	10	21.4	4.93	1	1	625.876	1249.74	2	1249.65	0.085	0	31.38	0.01	R	LLLFNAWDMK	F
12	gi|16331030	hypothetical protein sll1536 [Synechocystis sp. PCC 6803]	347	43074	10	21.4	4.93	1	1	633.926	1265.84	2	1265.65	0.189	0	54.6	4.1e-05	R	LLLFNAWDMK	F	Oxidation (M)	0.0000000010.0
12	gi|16331030	hypothetical protein sll1536 [Synechocystis sp. PCC 6803]	347	43074	10	21.4	4.93	1	1	726.341	1450.67	2	1449.81	0.8574	0	59.58	1.4e-05	R	QIIHGTSWVGKPK	I
12	gi|16331030	hypothetical protein sll1536 [Synechocystis sp. PCC 6803]	347	43074	10	21.4	4.93	1	1	832.715	1663.42	2	1662.79	0.6274	0	101.79	5.8e-10	K	AAEAEQASALSEMTVR	E
12	gi|16331030	hypothetical protein sll1536 [Synechocystis sp. PCC 6803]	347	43074	10	21.4	4.93	1	1	834.863	1667.71	2	1666.8	0.9084	0	53.99	5.8e-05	K	LIDYDQFCGIPQAK	A
12	gi|16331030	hypothetical protein sll1536 [Synechocystis sp. PCC 6803]	347	43074	10	21.4	4.93	1	1	840.855	1679.69	2	1678.78	0.9117	0	81.1	1.1e-07	K	AAEAEQASALSEMTVR	E	Oxidation (M)	0.0000000000001000.0	1.12
13	gi|16330088	cell division protein FtsZ [Synechocystis sp. PCC 6803]	274	44917	5	12.1	4.6	1	1	570.699	1139.38	2	1138.61	0.7734	0	56.41	2.7e-05	R	GLGAGGNPAIGQK	A
13	gi|16330088	cell division protein FtsZ [Synechocystis sp. PCC 6803]	274	44917	5	12.1	4.6	1	1	624.225	1246.44	2	1245.59	0.841	1	43.57	0.00051	K	AAEESRDEIAR	S
13	gi|16330088	cell division protein FtsZ [Synechocystis sp. PCC 6803]	274	44917	5	12.1	4.6	1	1	658.489	1314.96	2	1314.65	0.3099	0	95.65	2.9e-09	K	QAEEGINALQSR	V
13	gi|16330088	cell division protein FtsZ [Synechocystis sp. PCC 6803]	274	44917	5	12.1	4.6	1	1	665.777	1329.54	2	1328.66	0.8779	0	78.52	2.2e-07	K	VIGVGGGGCNAVNR	M
13	gi|16330088	cell division protein FtsZ [Synechocystis sp. PCC 6803]	274	44917	5	12.1	4.6	1	1	758.278	1514.54	2	1513.78	0.7568	1	92.87	5.8e-09	R	AKQAEEGINALQSR	V			0.49
14	gi|16329320	potential FMN-protein [Synechocystis sp. PCC 6803]	268	66183	8	14.8	8.21	1	1	552.282	1102.55	2	1101.62	0.9283	0	55.59	4.4e-05	R	MVTLEQLLR	R
14	gi|16329320	potential FMN-protein [Synechocystis sp. PCC 6803]	268	66183	8	14.8	8.21	1	1	560.207	1118.4	2	1117.57	0.833	0	33.01	0.0067	R	HFDHQPLPK	D
14	gi|16329320	potential FMN-protein [Synechocystis sp. PCC 6803]	268	66183	8	14.8	8.21	1	1	582.779	1163.54	2	1162.63	0.9157	0	44.16	0.00053	K	MIAPGHGPLVR	F	Oxidation (M)	0.10000000000.0
14	gi|16329320	potential FMN-protein [Synechocystis sp. PCC 6803]	268	66183	8	14.8	8.21	1	1	587.25	1172.48	2	1171.54	0.9436	0	26.74	0.039	K	ATFPHWEER	F
14	gi|16329320	potential FMN-protein [Synechocystis sp. PCC 6803]	268	66183	8	14.8	8.21	1	1	630.706	1259.4	2	1258.7	0.6945	0	74.05	4.2e-07	K	AFVLNLLQEGR	S
14	gi|16329320	potential FMN-protein [Synechocystis sp. PCC 6803]	268	66183	8	14.8	8.21	1	1	657.271	1312.53	2	1311.7	0.8234	0	61.23	1.2e-05	R	DIQVAEIAPQTK	V
14	gi|16329320	potential FMN-protein [Synechocystis sp. PCC 6803]	268	66183	8	14.8	8.21	1	1	766.833	1531.65	2	1530.72	0.9257	0	34.03	0.0054	R	QWCQQQPSQTLK	V
14	gi|16329320	potential FMN-protein [Synechocystis sp. PCC 6803]	268	66183	8	14.8	8.21	1	1	859.787	1717.56	2	1716.89	0.6654	0	106.68	1.8e-10	R	QVETALDQFDPLTLK	M			0.55
15	gi|16331988	tsr or; CheD [Synechocystis sp. PCC 6803]	256	108554	5	5.6	4.69	1	1	484.992	967.969	2	967.509	0.46	0	48.56	0.00015	R	HQQDLSLK	Q
15	gi|16331988	tsr or; CheD [Synechocystis sp. PCC 6803]	256	108554	5	5.6	4.69	1	1	497.658	993.302	2	992.577	0.7249	0	42.76	0.00052	K	ASLTVPLHR	D
15	gi|16331988	tsr or; CheD [Synechocystis sp. PCC 6803]	256	108554	5	5.6	4.69	1	1	580.544	1159.07	2	1158.62	0.4482	0	73.06	5.4e-07	K	QAELLTELSR	A
15	gi|16331988	tsr or; CheD [Synechocystis sp. PCC 6803]	256	108554	5	5.6	4.69	1	1	768.712	1535.41	2	1534.67	0.7407	0	68.77	1.2e-06	R	ATQTVDQGEDAMNR	T
15	gi|16331988	tsr or; CheD [Synechocystis sp. PCC 6803]	256	108554	5	5.6	4.69	1	1	822.257	1642.5	2	1641.86	0.6423	0	113.01	5.2e-11	R	ANLSDIDEIQGVIQK	N			0.18
16	gi|16330343	general secretion pathway protein G [Synechocystis sp. PCC 6803]	248	17677	6	12.5	4.68	1	1	939.604	938.597	1	938.464	0.1323	0	28.54	0.015	R	AFSTVVCR	A
16	gi|16330343	general secretion pathway protein G [Synechocystis sp. PCC 6803]	248	17677	6	12.5	4.68	1	1	470.386	938.758	2	938.464	0.2932	0	53.7	3.1e-05	R	AFSTVVCR	A
16	gi|16330343	general secretion pathway protein G [Synechocystis sp. PCC 6803]	248	17677	6	12.5	4.68	1	1	683.196	1364.38	2	1364.57	-0.1888	0	23.89	0.04	R	SMSGGTFYDSGTR	A
16	gi|16330343	general secretion pathway protein G [Synechocystis sp. PCC 6803]	248	17677	6	12.5	4.68	1	1	683.663	1365.31	2	1364.57	0.745	0	90.3	8.6e-09	R	SMSGGTFYDSGTR	A
16	gi|16330343	general secretion pathway protein G [Synechocystis sp. PCC 6803]	248	17677	6	12.5	4.68	1	1	691.615	1381.22	2	1380.56	0.6542	0	82.56	5.4e-08	R	SMSGGTFYDSGTR	A	Oxidation (M)	0.0100000000000.0
16	gi|16330343	general secretion pathway protein G [Synechocystis sp. PCC 6803]	248	17677	6	12.5	4.68	1	1	691.667	1381.32	2	1380.56	0.7572	0	79	1.2e-07	R	SMSGGTFYDSGTR	A	Oxidation (M)	0.0100000000000.0	1.21
17	gi|16331128	hypothetical protein slr0404 [Synechocystis sp. PCC 6803]	237	34843	4	17.4	5.4	1	1	681.695	1361.37	2	1360.69	0.68	0	90.43	8.6e-09	K	QSLQTLGGISSDR	L
17	gi|16331128	hypothetical protein slr0404 [Synechocystis sp. PCC 6803]	237	34843	4	17.4	5.4	1	1	714.273	1426.53	2	1425.86	0.6752	0	73.55	4.8e-07	R	SLVLQEATLALLR	H
17	gi|16331128	hypothetical protein slr0404 [Synechocystis sp. PCC 6803]	237	34843	4	17.4	5.4	1	1	853.353	1704.69	2	1703.88	0.8074	0	88.54	1.7e-08	R	LSAAEAAFNQLALTER	S
17	gi|16331128	hypothetical protein slr0404 [Synechocystis sp. PCC 6803]	237	34843	4	17.4	5.4	1	1	646.999	1937.97	3	1936.91	1.0669	1	53.92	5.1e-05	R	HPEYWVYGSSQSDKVR	L			0.51
18	gi|16332203	hypothetical protein sll0735 [Synechocystis sp. PCC 6803]	237	62264	8	13.8	5.83	1	1	680.29	679.283	1	679.318	-0.035	0	25.03	0.032	R	DGVDFK	I
18	gi|16332203	hypothetical protein sll0735 [Synechocystis sp. PCC 6803]	237	62264	8	13.8	5.83	1	1	531.336	1060.66	2	1060.49	0.1642	0	32.82	0.0079	R	EAVDELEEK	A
18	gi|16332203	hypothetical protein sll0735 [Synechocystis sp. PCC 6803]	237	62264	8	13.8	5.83	1	1	555.793	1109.57	2	1109.55	0.0179	0	42.07	0.00073	R	TGTMVPYAVR	R	Oxidation (M)	0.0001000000.0
18	gi|16332203	hypothetical protein sll0735 [Synechocystis sp. PCC 6803]	237	62264	8	13.8	5.83	1	1	585.259	1168.5	2	1167.59	0.9104	1	48.6	0.00018	R	FDKLFDDIR	A
18	gi|16332203	hypothetical protein sll0735 [Synechocystis sp. PCC 6803]	237	62264	8	13.8	5.83	1	1	600.616	1199.22	2	1198.54	0.6729	0	27.34	0.023	K	AWYDPYWAK	E
18	gi|16332203	hypothetical protein sll0735 [Synechocystis sp. PCC 6803]	237	62264	8	13.8	5.83	1	1	706.198	1410.38	2	1409.61	0.7661	0	70.24	8.6e-07	K	AAEHASNFMYNR	Q
18	gi|16332203	hypothetical protein sll0735 [Synechocystis sp. PCC 6803]	237	62264	8	13.8	5.83	1	1	714.222	1426.43	2	1425.61	0.8193	0	53.32	4.4e-05	K	AAEHASNFMYNR	Q	Oxidation (M)	0.000000001000.0
18	gi|16332203	hypothetical protein sll0735 [Synechocystis sp. PCC 6803]	237	62264	8	13.8	5.83	1	1	953.261	1904.51	2	1903.95	0.56	0	97.69	1.5e-09	K	FGTYAPIFTETGVAAFGR	D			0.59
19	gi|16330030	photosystem I P700 chlorophyll a apoprotein A2 [Synechocystis sp. PCC 6803]	223	81354	13	9.6	6.43	1	1	687.568	686.561	1	686.371	0.1896	0	34.1	0.0087	K	DNVLAR	M
19	gi|16330030	photosystem I P700 chlorophyll a apoprotein A2 [Synechocystis sp. PCC 6803]	223	81354	13	9.6	6.43	1	1	691.51	690.503	1	690.406	0.0963	1	36.96	0.0037	M	ATKFPK	F
19	gi|16330030	photosystem I P700 chlorophyll a apoprotein A2 [Synechocystis sp. PCC 6803]	223	81354	13	9.6	6.43	1	1	824.633	823.626	1	823.455	0.1706	0	40.59	0.0008	K	EILNAHK	G
19	gi|16330030	photosystem I P700 chlorophyll a apoprotein A2 [Synechocystis sp. PCC 6803]	223	81354	13	9.6	6.43	1	1	883.673	882.666	1	882.529	0.137	0	30.41	0.01	R	TPLANLVR	W
19	gi|16330030	photosystem I P700 chlorophyll a apoprotein A2 [Synechocystis sp. PCC 6803]	223	81354	13	9.6	6.43	1	1	921.538	920.531	1	920.424	0.1068	0	42.01	0.001	R	DYDPVANK	D
19	gi|16330030	photosystem I P700 chlorophyll a apoprotein A2 [Synechocystis sp. PCC 6803]	223	81354	13	9.6	6.43	1	1	461.349	920.683	2	920.424	0.2587	0	30.58	0.012	R	DYDPVANK	D
19	gi|16330030	photosystem I P700 chlorophyll a apoprotein A2 [Synechocystis sp. PCC 6803]	223	81354	13	9.6	6.43	1	1	576.736	1151.46	2	1150.63	0.8281	0	36.56	0.0025	K	FRPSLAWFK	N
19	gi|16330030	photosystem I P700 chlorophyll a apoprotein A2 [Synechocystis sp. PCC 6803]	223	81354	13	9.6	6.43	1	1	689.95	1377.89	2	1377.65	0.2332	0	25.15	0.031	K	FSQDLAQDPTTR	R
19	gi|16330030	photosystem I P700 chlorophyll a apoprotein A2 [Synechocystis sp. PCC 6803]	223	81354	13	9.6	6.43	1	1	689.986	1377.96	2	1377.65	0.3044	0	66.73	1.8e-06	K	FSQDLAQDPTTR	R
19	gi|16330030	photosystem I P700 chlorophyll a apoprotein A2 [Synechocystis sp. PCC 6803]	223	81354	13	9.6	6.43	1	1	690.375	1378.73	2	1377.65	1.0822	0	41.44	0.00087	K	FSQDLAQDPTTR	R
19	gi|16330030	photosystem I P700 chlorophyll a apoprotein A2 [Synechocystis sp. PCC 6803]	223	81354	13	9.6	6.43	1	1	738.192	1474.37	2	1473.6	0.7705	0	27.79	0.019	K	DFGYSFPCDGPGR	G
19	gi|16330030	photosystem I P700 chlorophyll a apoprotein A2 [Synechocystis sp. PCC 6803]	223	81354	13	9.6	6.43	2	0	768.318	1534.62	2	1533.75	0.8683	1	31.36	0.0085	K	FSQDLAQDPTTRR	I
19	gi|16330030	photosystem I P700 chlorophyll a apoprotein A2 [Synechocystis sp. PCC 6803]	223	81354	13	9.6	6.43	1	1	795.741	1589.47	2	1588.78	0.6831	1	60.22	8.1e-06	R	DYDPVANKDNVLAR	M			0.63
20	gi|16329930	50S ribosomal protein L24 [Synechocystis sp. PCC 6803]	213	12872	4	35.7	10.09	1	1	573.492	1144.97	2	1144.65	0.3247	1	79.68	1.3e-07	K	KGDTIQVISGK	D
20	gi|16329930	50S ribosomal protein L24 [Synechocystis sp. PCC 6803]	213	12872	4	35.7	10.09	1	1	600.805	1199.59	2	1198.53	1.066	0	52.85	9.7e-05	R	ICYTVTDDGR	K
20	gi|16329930	50S ribosomal protein L24 [Synechocystis sp. PCC 6803]	213	12872	4	35.7	10.09	1	1	664.877	1327.74	2	1326.62	1.1158	1	53.96	7.3e-05	R	ICYTVTDDGRK	V
20	gi|16329930	50S ribosomal protein L24 [Synechocystis sp. PCC 6803]	213	12872	4	35.7	10.09	1	1	1017.62	2033.23	2	2032.93	0.2977	0	98.04	1.6e-09	R	QEGESGQISSYEAPIHSSK	V			1.91
21	gi|16331389	hypothetical protein slr0006 [Synechocystis sp. PCC 6803]	207	23587	5	21.7	8.7	1	1	489.131	976.248	2	975.56	0.6876	1	64.74	3.9e-06	M	VTLDKTATK	I
21	gi|16331389	hypothetical protein slr0006 [Synechocystis sp. PCC 6803]	207	23587	5	21.7	8.7	1	1	552.564	1103.11	2	1102.58	0.5365	0	62.02	6.8e-06	K	LDPGITQGFR	N
21	gi|16331389	hypothetical protein slr0006 [Synechocystis sp. PCC 6803]	207	23587	5	21.7	8.7	1	1	704.199	1406.38	2	1405.68	0.6991	0	83.67	4.2e-08	K	VGGEPVTSFEAASR	Y
21	gi|16331389	hypothetical protein slr0006 [Synechocystis sp. PCC 6803]	207	23587	5	21.7	8.7	1	1	704.262	1406.51	2	1405.68	0.8251	0	28.34	0.018	K	VGGEPVTSFEAASR	Y
21	gi|16331389	hypothetical protein slr0006 [Synechocystis sp. PCC 6803]	207	23587	5	21.7	8.7	1	1	754.762	1507.51	2	1506.75	0.7621	0	59.53	1.3e-05	R	YFEGQVPLIGDGGR	C			0.82
22	gi|16331238	photosystem I subunit VII [Synechocystis sp. PCC 6803]	202	9335	8	56.8	5.65	1	1	641.328	640.321	1	640.289	0.0317	0	27.51	0.013	R	SMGLAY	-
22	gi|16331238	photosystem I subunit VII [Synechocystis sp. PCC 6803]	202	9335	8	56.8	5.65	1	1	657.406	656.399	1	656.284	0.1148	0	30.94	0.012	R	SMGLAY	-	Oxidation (M)	0.010000.0
22	gi|16331238	photosystem I subunit VII [Synechocystis sp. PCC 6803]	202	9335	8	56.8	5.65	1	1	900.632	899.625	1	899.482	0.1423	0	41.28	0.0014	K	AAQIASSPR	T
22	gi|16331238	photosystem I subunit VII [Synechocystis sp. PCC 6803]	202	9335	8	56.8	5.65	1	1	451.09	900.165	2	899.482	0.6822	0	58.58	1.9e-05	K	AAQIASSPR	T
22	gi|16331238	photosystem I subunit VII [Synechocystis sp. PCC 6803]	202	9335	8	56.8	5.65	1	1	485.156	968.297	2	967.374	0.9227	0	27.77	0.021	R	TEDCVGCK	R
22	gi|16331238	photosystem I subunit VII [Synechocystis sp. PCC 6803]	202	9335	8	56.8	5.65	1	1	505.634	1009.25	2	1008.52	0.7286	0	48.21	0.00012	R	VYLGAETTR	S
22	gi|16331238	photosystem I subunit VII [Synechocystis sp. PCC 6803]	202	9335	8	56.8	5.65	1	1	563.16	1124.31	2	1123.47	0.8308	1	43.62	0.00041	R	TEDCVGCKR	C
22	gi|16331238	photosystem I subunit VII [Synechocystis sp. PCC 6803]	202	9335	8	56.8	5.65	1	1	823.517	1645.02	2	1644.71	0.313	0	85.96	3.5e-08	K	IYDTCIGCTQCVR	A			16.93
23	gi|16331186	pyruvate dehydrogenase E1 component, alpha subunit [Synechocystis sp. PCC 6803]	199	38419	4	10.2	5.09	1	1	518.985	1035.96	2	1035.52	0.4322	0	24.32	0.028	R	ATSQPEIYK	K
23	gi|16331186	pyruvate dehydrogenase E1 component, alpha subunit [Synechocystis sp. PCC 6803]	199	38419	4	10.2	5.09	1	1	583.212	1164.41	2	1163.62	0.7912	1	45.2	0.00034	R	ATSQPEIYKK	A
23	gi|16331186	pyruvate dehydrogenase E1 component, alpha subunit [Synechocystis sp. PCC 6803]	199	38419	4	10.2	5.09	1	1	643.747	1285.48	2	1284.74	0.7345	0	79.8	1.5e-07	K	LPILFVVENNK	W
23	gi|16331186	pyruvate dehydrogenase E1 component, alpha subunit [Synechocystis sp. PCC 6803]	199	38419	4	10.2	5.09	1	1	745.997	1489.98	2	1489.78	0.2022	0	118.39	2e-11	R	AGEGPTLIEALTYR	F			0.45
24	gi|16332103	hypothetical protein sll1334 [Synechocystis sp. PCC 6803]	198	57084	4	9	6.02	1	1	489.297	976.579	2	975.489	1.09	0	40.81	0.0015	R	NFNNVNVR	L
24	gi|16332103	hypothetical protein sll1334 [Synechocystis sp. PCC 6803]	198	57084	4	9	6.02	1	1	571.654	1141.29	2	1140.69	0.6072	0	78.09	1.7e-07	K	LLELGLLTNR	N
24	gi|16332103	hypothetical protein sll1334 [Synechocystis sp. PCC 6803]	198	57084	4	9	6.02	1	1	741.216	1480.42	2	1479.75	0.6636	0	69.8	9.1e-07	K	SHQGQIALQGSAQR	G
24	gi|16332103	hypothetical protein sll1334 [Synechocystis sp. PCC 6803]	198	57084	4	9	6.02	1	1	808.28	1614.55	2	1613.77	0.7773	0	79.16	1.3e-07	R	NSTFFEEATQTLAR	N			0.29
25	gi|16329941	50S ribosomal protein L3 [Synechocystis sp. PCC 6803]	186	22784	4	13.6	10.13	1	1	586.677	1171.34	2	1170.6	0.7405	0	61.23	9.3e-06	R	LPGSTGAGTTPGR	V
25	gi|16329941	50S ribosomal protein L3 [Synechocystis sp. PCC 6803]	186	22784	4	13.6	10.13	1	1	684.764	1367.51	2	1366.67	0.8475	0	73.3	6e-07	R	MAGQYGASQVTVR	R
25	gi|16329941	50S ribosomal protein L3 [Synechocystis sp. PCC 6803]	186	22784	4	13.6	10.13	1	1	790.283	1578.55	2	1577.8	0.7486	1	72.08	5.9e-07	K	NHRLPGSTGAGTTPGR	V
25	gi|16329941	50S ribosomal protein L3 [Synechocystis sp. PCC 6803]	186	22784	4	13.6	10.13	1	1	527.229	1578.66	3	1577.8	0.8614	1	48.57	0.00016	K	NHRLPGSTGAGTTPGR	V			0.86
26	gi|16330615	Thf1-like protein [Synechocystis sp. PCC 6803]	182	27115	6	16.7	5.41	1	1	794.848	793.841	1	793.397	0.4437	0	26.91	0.017	K	DLDLYR	S
26	gi|16330615	Thf1-like protein [Synechocystis sp. PCC 6803]	182	27115	6	16.7	5.41	1	1	476.579	951.144	2	950.493	0.6503	1	46.38	0.00021	K	RQDYLTR	L
26	gi|16330615	Thf1-like protein [Synechocystis sp. PCC 6803]	182	27115	6	16.7	5.41	1	1	552.003	1101.99	2	1101.53	0.4607	0	76.66	2.3e-07	K	VLEDAAEAER	K
26	gi|16330615	Thf1-like protein [Synechocystis sp. PCC 6803]	182	27115	6	16.7	5.41	1	1	616.178	1230.34	2	1229.63	0.7157	1	61.5	7.8e-06	K	VLEDAAEAERK	K
26	gi|16330615	Thf1-like protein [Synechocystis sp. PCC 6803]	182	27115	6	16.7	5.41	1	1	644.352	1286.69	2	1285.72	0.9657	1	54.89	5.1e-05	R	SNLEKVDQLLK	V
26	gi|16330615	Thf1-like protein [Synechocystis sp. PCC 6803]	182	27115	6	16.7	5.41	1	1	518.433	1552.28	3	1551.73	0.551	2	28.84	0.012	K	DNDEKRQDYLTR	L			1.2
27	gi|16330467	allophycocyanin b chain [Synechocystis sp. PCC 6803]	179	17319	4	31.7	5.43	1	1	515.586	1029.16	2	1028.49	0.664	0	33.16	0.006	K	SYFASGELR	V
27	gi|16330467	allophycocyanin b chain [Synechocystis sp. PCC 6803]	179	17319	4	31.7	5.43	1	1	621.166	1240.32	2	1239.62	0.7007	1	61.69	6.9e-06	K	YLDGAAMDKLK	S	Oxidation (M)	0.00000010000.0
27	gi|16330467	allophycocyanin b chain [Synechocystis sp. PCC 6803]	179	17319	4	31.7	5.43	1	1	658.792	1315.57	2	1314.75	0.8182	0	67.39	2.7e-06	R	AASVISANAATIVK	E
27	gi|16330467	allophycocyanin b chain [Synechocystis sp. PCC 6803]	179	17319	4	31.7	5.43	1	1	881.321	1760.63	2	1759.88	0.7494	0	86.24	2.3e-08	-	MQDAITAVINSADVQGK	Y			1.24
28	gi|16329934	50S ribosomal protein L16 [Synechocystis sp. PCC 6803]	178	16082	3	26.6	11.06	1	1	491.713	981.412	2	980.638	0.7734	1	54.81	4e-05	R	LAAQKLPIK	T
28	gi|16329934	50S ribosomal protein L16 [Synechocystis sp. PCC 6803]	178	16082	3	26.6	11.06	1	1	769.288	1536.56	2	1535.77	0.7963	0	96.68	2e-09	R	VMFELAGVSEEVAR	E
28	gi|16329934	50S ribosomal protein L16 [Synechocystis sp. PCC 6803]	178	16082	3	26.6	11.06	1	1	773.314	1544.61	2	1543.81	0.7989	0	71.91	7.9e-07	K	GSPEYWVAVVKPGR	V			0.91
29	gi|16330913	elongation factor Tu [Synechocystis sp. PCC 6803]	177	43762	6	13.5	5.16	1	1	935.544	934.537	1	934.497	0.0396	0	29.56	0.016	R	TTDVTGTIK	S
29	gi|16330913	elongation factor Tu [Synechocystis sp. PCC 6803]	177	43762	6	13.5	5.16	1	1	468.614	935.214	2	934.497	0.7165	0	32.61	0.0055	R	TTDVTGTIK	S
29	gi|16330913	elongation factor Tu [Synechocystis sp. PCC 6803]	177	43762	6	13.5	5.16	1	1	530.695	1059.38	2	1058.58	0.7926	1	34.88	0.0047	R	GTVATGRIER	G
29	gi|16330913	elongation factor Tu [Synechocystis sp. PCC 6803]	177	43762	6	13.5	5.16	1	1	544.73	1087.44	2	1086.57	0.8779	1	55.19	4.6e-05	R	GIQKEDIER	G
29	gi|16330913	elongation factor Tu [Synechocystis sp. PCC 6803]	177	43762	6	13.5	5.16	1	1	704.717	1407.42	2	1406.66	0.7634	1	70.15	9.5e-07	R	KYEDIDAAPEEK	A
29	gi|16330913	elongation factor Tu [Synechocystis sp. PCC 6803]	177	43762	6	13.5	5.16	1	1	758.815	1515.62	2	1514.83	0.7854	1	72.53	7.6e-07	K	VGEEISIVGIKDTR	K			0.64
30	gi|16330961	delta-1-pyrroline-5-carboxylate dehydrogenase [Synechocystis sp. PCC 6803]	160	110701	5	4.5	5.46	1	1	534.684	1067.35	2	1066.47	0.8857	0	47.55	0.00017	K	AQTDANYER	M
30	gi|16330961	delta-1-pyrroline-5-carboxylate dehydrogenase [Synechocystis sp. PCC 6803]	160	110701	5	4.5	5.46	1	1	543.249	1084.48	2	1083.59	0.8891	1	26.16	0.039	K	HRGYPVTVR	L
30	gi|16330961	delta-1-pyrroline-5-carboxylate dehydrogenase [Synechocystis sp. PCC 6803]	160	110701	5	4.5	5.46	1	1	574.083	1146.15	2	1145.66	0.4876	0	57.45	1.9e-05	R	LLPGMAYLIR	R
30	gi|16330961	delta-1-pyrroline-5-carboxylate dehydrogenase [Synechocystis sp. PCC 6803]	160	110701	5	4.5	5.46	1	1	897.324	1792.63	2	1791.97	0.6598	0	73.79	4.6e-07	K	VGLISVEQADHALEIAK	A
30	gi|16330961	delta-1-pyrroline-5-carboxylate dehydrogenase [Synechocystis sp. PCC 6803]	160	110701	5	4.5	5.46	1	1	598.705	1793.09	3	1791.97	1.1195	0	48.83	0.00018	K	VGLISVEQADHALEIAK	A			0.18
31	gi|16329741	LysR transcriptional regulator [Synechocystis sp. PCC 6803]	160	38108	5	15.9	5.54	1	1	533.623	1065.23	2	1064.56	0.6694	1	64.23	3.3e-06	K	AIASEGSFKR	A
31	gi|16329741	LysR transcriptional regulator [Synechocystis sp. PCC 6803]	160	38108	5	15.9	5.54	1	1	538.139	1074.26	2	1073.59	0.6769	0	25.32	0.035	K	QLSVPLFDR	G
31	gi|16329741	LysR transcriptional regulator [Synechocystis sp. PCC 6803]	160	38108	5	15.9	5.54	1	1	647.568	1293.12	2	1292.62	0.5002	0	50.78	7.1e-05	K	IITLCQETCR	A
31	gi|16329741	LysR transcriptional regulator [Synechocystis sp. PCC 6803]	160	38108	5	15.9	5.54	1	1	652.988	1303.96	2	1303.68	0.2846	0	47.72	0.00019	M	SDIPFTLDQLR	I
31	gi|16329741	LysR transcriptional regulator [Synechocystis sp. PCC 6803]	160	38108	5	15.9	5.54	1	1	837.367	1672.72	2	1671.94	0.7792	2	62.76	7.1e-06	R	KVIDKVLSQGEIDTK	R			0.6
32	gi|16330470	D-3-phosphoglycerate dehydrogenase [Synechocystis sp. PCC 6803]	155	59356	3	7.6	5.48	1	1	726.685	1451.35	2	1450.75	0.6092	0	53.95	3.5e-05	K	LLAYDPFISQER	A
32	gi|16330470	D-3-phosphoglycerate dehydrogenase [Synechocystis sp. PCC 6803]	155	59356	3	7.6	5.48	1	1	728.077	1454.14	2	1453.75	0.3871	0	68.16	1.3e-06	R	AGVGVDNIDVPAATR	Q
32	gi|16330470	D-3-phosphoglycerate dehydrogenase [Synechocystis sp. PCC 6803]	155	59356	3	7.6	5.48	1	1	793.875	1585.74	2	1584.84	0.9	0	78.62	1.8e-07	K	TPETANLINAETLAK	M			0.2
33	gi|16330540	iron-stress chlorophyll-binding protein [Synechocystis sp. PCC 6803]	152	37254	4	11.7	6.17	1	1	458.602	915.189	2	914.507	0.6814	0	46.04	0.00036	R	APADLSTLK	G
33	gi|16330540	iron-stress chlorophyll-binding protein [Synechocystis sp. PCC 6803]	152	37254	4	11.7	6.17	1	1	643.765	1285.51	2	1284.7	0.8109	1	66.84	3.2e-06	R	APADLSTLKGQGK	K
33	gi|16330540	iron-stress chlorophyll-binding protein [Synechocystis sp. PCC 6803]	152	37254	4	11.7	6.17	1	1	647.623	1293.23	2	1292.64	0.5958	1	46.54	0.00019	K	RVEQAFDSLQT	-
33	gi|16330540	iron-stress chlorophyll-binding protein [Synechocystis sp. PCC 6803]	152	37254	4	11.7	6.17	1	1	925.213	1848.41	2	1847.85	0.5594	0	61.22	5.4e-06	K	AMYWGGLYDATTQTVR	L	Oxidation (M)	0.0100000000000000.0	0.47
34	gi|16330391	photosystem II CP43 protein [Synechocystis sp. PCC 6803]	152	51757	2	6.6	6.5	1	1	728.265	1454.51	2	1453.79	0.7258	0	86.54	2.1e-08	R	LGANIASAQGPTGLGK	Y
34	gi|16330391	photosystem II CP43 protein [Synechocystis sp. PCC 6803]	152	51757	2	6.6	6.5	1	1	833.127	1664.24	2	1663.77	0.4653	0	87.31	1.7e-08	R	DLPSTGFAWWSGNAR	L			0.15
35	gi|16332299	hypothetical protein sll1106 [Synechocystis sp. PCC 6803]	151	18076	3	17.5	4.71	1	1	700.592	1399.17	2	1398.81	0.3616	2	78.67	1.4e-07	K	KVTPDKVLADVSK	Y
35	gi|16332299	hypothetical protein sll1106 [Synechocystis sp. PCC 6803]	151	18076	3	17.5	4.71	1	1	467.666	1399.97	3	1398.81	1.1664	2	35.62	0.0033	K	KVTPDKVLADVSK	Y
35	gi|16332299	hypothetical protein sll1106 [Synechocystis sp. PCC 6803]	151	18076	3	17.5	4.71	1	1	960.474	1918.93	2	1917.93	1.0047	0	82.94	7.1e-08	R	TSLSQDEESQLQAVLDR	H			0.79
36	gi|16330516	rubisco operon transcriptional regulator [Synechocystis sp. PCC 6803]	145	35731	4	15.5	8.5	2	1	499.321	996.628	2	995.515	1.1128	0	26.11	0.03	K	VTNHEQIR	H
36	gi|16330516	rubisco operon transcriptional regulator [Synechocystis sp. PCC 6803]	145	35731	4	15.5	8.5	1	1	535.444	1068.87	2	1068.58	0.2989	0	34.36	0.004	-	MQATLHQLK	V
36	gi|16330516	rubisco operon transcriptional regulator [Synechocystis sp. PCC 6803]	145	35731	4	15.5	8.5	1	1	895.03	1788.05	2	1787.97	0.079	1	36.6	0.0032	R	SELTILDIDEFPIKR	R
36	gi|16330516	rubisco operon transcriptional regulator [Synechocystis sp. PCC 6803]	145	35731	4	15.5	8.5	1	1	939.849	1877.68	2	1876.98	0.7057	0	114.89	2.7e-11	R	AAEELYITQPTVSSQIK	Q			0.49
37	gi|16329578	hypothetical protein slr1590 [Synechocystis sp. PCC 6803]	142	32641	3	11.9	4.87	1	1	629.686	1257.36	2	1256.7	0.6602	1	61.24	8e-06	K	KVTGETDPALVK	Q
37	gi|16329578	hypothetical protein slr1590 [Synechocystis sp. PCC 6803]	142	32641	3	11.9	4.87	1	1	633.676	1265.34	2	1264.63	0.7069	1	37.89	0.0016	K	ELEQNKTFEK	I
37	gi|16329578	hypothetical protein slr1590 [Synechocystis sp. PCC 6803]	142	32641	3	11.9	4.87	1	1	712.808	1423.6	2	1422.75	0.8511	0	88.97	1.7e-08	K	VGESVNFLGFLNK	I			0.39
38	gi|16329924	50S ribosomal protein L15 [Synechocystis sp. PCC 6803]	138	15299	3	14.3	10.38	1	1	501.207	1000.4	2	999.55	0.8485	0	52.35	0.00012	K	HFTVVNVGK	L
38	gi|16329924	50S ribosomal protein L15 [Synechocystis sp. PCC 6803]	138	15299	3	14.3	10.38	1	1	663.485	1324.95	2	1324.62	0.3315	0	72.26	6.2e-07	K	AGFEGGQMPLYR	R
38	gi|16329924	50S ribosomal protein L15 [Synechocystis sp. PCC 6803]	138	15299	3	14.3	10.38	1	1	671.623	1341.23	2	1340.62	0.6125	0	60.61	9.7e-06	K	AGFEGGQMPLYR	R	Oxidation (M)	0.000000010000.0	0.97
39	gi|16330037	pyruvate dehydrogenase E1 beta subunit [Synechocystis sp. PCC 6803]	137	35858	3	11.7	5.35	1	1	553.263	1104.51	2	1103.63	0.878	0	62.43	9.6e-06	M	AETLLFAALR	Q
39	gi|16330037	pyruvate dehydrogenase E1 beta subunit [Synechocystis sp. PCC 6803]	137	35858	3	11.7	5.35	1	1	761.349	1520.68	2	1519.9	0.7865	0	47.6	0.00023	R	LTIVQPPQIVDAVK	A
39	gi|16330037	pyruvate dehydrogenase E1 beta subunit [Synechocystis sp. PCC 6803]	137	35858	3	11.7	5.35	1	1	800.32	1598.63	2	1597.79	0.8336	0	75.27	4.4e-07	R	YTSGGNYQIPMVIR	G			0.35
40	gi|16331154	ClpB protein [Synechocystis sp. PCC 6803]	134	101443	4	4.7	5.23	2	0	485.156	968.297	2	967.488	0.8091	0	25.4	0.036	K	YEVHHGVK	I
40	gi|16331154	ClpB protein [Synechocystis sp. PCC 6803]	134	101443	4	4.7	5.23	1	0	515.609	1029.2	2	1028.56	0.6412	0	67.43	2.3e-06	K	TAIAEGLAQR	I
40	gi|16331154	ClpB protein [Synechocystis sp. PCC 6803]	134	101443	4	4.7	5.23	1	0	543.659	1085.3	2	1084.49	0.8101	1	33.47	0.0053	K	YRGEFEER	L
40	gi|16331154	ClpB protein [Synechocystis sp. PCC 6803]	134	101443	4	4.7	5.23	1	1	872.619	1743.22	2	1742.92	0.3026	1	77.41	1.8e-07	R	FLPDKAIDLVDEAAAR	L			0.15
41	gi|16329299	hypothetical protein slr0244 [Synechocystis sp. PCC 6803]	127	31413	5	19.7	5.12	1	1	620.737	1239.46	2	1238.68	0.7781	0	51.42	9.5e-05	R	VNAPCPVLLTR	K
41	gi|16329299	hypothetical protein slr0244 [Synechocystis sp. PCC 6803]	127	31413	5	19.7	5.12	1	1	789.48	1576.95	2	1575.9	1.0474	0	54.26	4.8e-05	R	VNPDLKPDLLPLSR	Q
41	gi|16329299	hypothetical protein slr0244 [Synechocystis sp. PCC 6803]	127	31413	5	19.7	5.12	1	1	526.676	1577	3	1575.9	1.1063	0	45.2	0.00035	R	VNPDLKPDLLPLSR	Q
41	gi|16329299	hypothetical protein slr0244 [Synechocystis sp. PCC 6803]	127	31413	5	19.7	5.12	1	1	811.978	1621.94	2	1620.87	1.0694	0	43.32	0.00057	R	QEIEENPVLAPAIAK	A
41	gi|16329299	hypothetical protein slr0244 [Synechocystis sp. PCC 6803]	127	31413	5	19.7	5.12	1	1	893.071	1784.13	2	1783.87	0.2617	0	25.47	0.033	K	ILYADSGTSQTQEMLK	A			0.76
42	gi|16332004	bicarbonate transporter [Synechocystis sp. PCC 6803]	125	49487	3	8.2	5.5	1	1	536.125	1070.24	2	1069.51	0.7245	0	51.66	8.9e-05	K	YGMTGVEVSK	Q
42	gi|16332004	bicarbonate transporter [Synechocystis sp. PCC 6803]	125	49487	3	8.2	5.5	1	1	537.139	1072.26	2	1071.53	0.729	1	42.79	0.00062	R	ADWVDKNPK	A
42	gi|16332004	bicarbonate transporter [Synechocystis sp. PCC 6803]	125	49487	3	8.2	5.5	1	1	969.875	1937.74	2	1937.12	0.6121	0	76.34	2.1e-07	K	LGYIPIVEAAPLIIAQEK	G			0.24
43	gi|16331864	septum site-determining protein; MinD [Synechocystis sp. PCC 6803]	124	29143	2	9.8	5.26	1	1	693.711	1385.41	2	1384.78	0.624	0	87.56	2e-08	K	LSVPGLAFQNIAR	R
43	gi|16331864	septum site-determining protein; MinD [Synechocystis sp. PCC 6803]	124	29143	2	9.8	5.26	1	1	710.414	1418.81	2	1417.84	0.9721	0	60	1.3e-05	R	LPNLVLLPAAQNR	S			0.28
44	gi|16330468	phycobilisome LC linker polypeptide [Synechocystis sp. PCC 6803]	117	7857	3	50.7	10.94	1	1	566.835	1131.66	2	1131.57	0.085	0	47.82	0.00024	R	ITACVPSQTR	I
44	gi|16330468	phycobilisome LC linker polypeptide [Synechocystis sp. PCC 6803]	117	7857	3	50.7	10.94	1	1	572.423	1142.83	2	1142.56	0.2701	0	41.08	0.0012	R	ELQNTYFTK	L
44	gi|16330468	phycobilisome LC linker polypeptide [Synechocystis sp. PCC 6803]	117	7857	3	50.7	10.94	1	1	714.268	1426.52	2	1425.76	0.7643	0	75.5	3e-07	K	VELATGRPGTNAGLA	-			2.53
45	gi|16329328	F0F1 ATP synthase subunit delta [Synechocystis sp. PCC 6803]	113	20138	2	11.4	6.33	1	1	573.667	1145.32	2	1144.61	0.7101	1	55.25	3.6e-05	K	LTDAQKDQVK	E
45	gi|16329328	F0F1 ATP synthase subunit delta [Synechocystis sp. PCC 6803]	113	20138	2	11.4	6.33	1	1	598.254	1194.49	2	1193.6	0.8888	0	81.09	8.7e-08	K	VGSQVFDSSLR	G			0.42
46	gi|16329824	phycocyanin b subunit [Synechocystis sp. PCC 6803]	112	18286	3	16.9	4.98	1	1	845.124	844.117	1	844.44	-0.3236	0	26.92	0.029	R	VVSQADAR	G
46	gi|16329824	phycocyanin b subunit [Synechocystis sp. PCC 6803]	112	18286	3	16.9	4.98	1	1	458.567	915.119	2	914.432	0.6866	0	42.27	0.00085	-	MFDVFTR	V
46	gi|16329824	phycocyanin b subunit [Synechocystis sp. PCC 6803]	112	18286	3	16.9	4.98	1	1	673.07	1344.13	2	1343.72	0.4102	0	90.42	9.2e-09	R	ITGNASAIVSNAAR	A			0.78
47	gi|16329178	photosystem II D1 protein [Synechocystis sp. PCC 6803]	109	39924	2	6.7	5.38	1	1	622.625	1243.24	2	1242.67	0.5638	0	74.15	3.7e-07	R	VIGTWADVLNR	A
47	gi|16329178	photosystem II D1 protein [Synechocystis sp. PCC 6803]	109	39924	2	6.7	5.38	1	1	774.765	1547.51	2	1546.68	0.8359	0	56.84	1.8e-05	R	ETTEVESQNYGYK	F			0.2
48	gi|16329458	50S ribosomal protein L28 [Synechocystis sp. PCC 6803]	103	9045	3	41	11.81	1	1	503.596	1005.18	2	1004.53	0.6476	1	53.18	6e-05	K	EAGINLNKF	-
48	gi|16329458	50S ribosomal protein L28 [Synechocystis sp. PCC 6803]	103	9045	3	41	11.81	1	1	629.035	1256.06	2	1255.7	0.3522	1	41.6	0.00075	K	KLQQANLQWK	R
48	gi|16329458	50S ribosomal protein L28 [Synechocystis sp. PCC 6803]	103	9045	3	41	11.81	1	1	475.91	1424.71	3	1423.71	1.0019	1	55.19	4.8e-05	K	KANNGFAVSHSHR	R			2.06
49	gi|16331619	hypothetical protein sll0185 [Synechocystis sp. PCC 6803]	102	47078	4	9.5	4.99	1	1	522.674	1043.33	2	1042.58	0.7556	1	44.85	0.00045	M	AKEDRPSLK	D
49	gi|16331619	hypothetical protein sll0185 [Synechocystis sp. PCC 6803]	102	47078	4	9.5	4.99	1	1	529.464	1056.91	2	1056.57	0.3463	0	60.01	1.1e-05	R	SQGGQQLALR	L
49	gi|16331619	hypothetical protein sll0185 [Synechocystis sp. PCC 6803]	102	47078	4	9.5	4.99	1	1	559.607	1675.8	3	1674.87	0.9275	2	24.97	0.043	M	AKEDRPSLKDMTLR	Q	Oxidation (M)	0.00000000001000.0
49	gi|16331619	hypothetical protein sll0185 [Synechocystis sp. PCC 6803]	102	47078	4	9.5	4.99	1	1	683.297	2046.87	3	2045.96	0.905	1	42.75	0.00063	R	DPQWAYAYWDIPKEHK	D			0.36
50	gi|16329269	hypothetical protein slr0731 [Synechocystis sp. PCC 6803]	101	44803	3	9	4.42	1	1	670.77	1339.52	2	1338.67	0.8528	0	72.04	8.4e-07	R	IENWFFTLGGR	G
50	gi|16329269	hypothetical protein slr0731 [Synechocystis sp. PCC 6803]	101	44803	3	9	4.42	1	1	682.826	1363.64	2	1363.71	-0.0717	0	48.14	0.00022	R	TTFAGASQELAIR	V
50	gi|16329269	hypothetical protein slr0731 [Synechocystis sp. PCC 6803]	101	44803	3	9	4.42	1	1	694.277	1386.54	2	1385.73	0.8126	1	28.46	0.02	R	LVEEGTRELGQR	K			0.27
51	gi|16331660	photosystem II CP47 protein [Synechocystis sp. PCC 6803]	95	55924	2	3.9	5.52	1	1	585.723	1169.43	2	1168.55	0.8804	0	61.75	8e-06	K	GYFQEEIQR	R
51	gi|16331660	photosystem II CP47 protein [Synechocystis sp. PCC 6803]	95	55924	2	3.9	5.52	1	1	649.26	1296.51	2	1295.65	0.8538	0	56.37	2.7e-05	R	QGMFVLPFMAR	L			0.14
52	gi|16331662	hypothetical protein slr0909 [Synechocystis sp. PCC 6803]	94	52577	4	6.7	5.19	1	1	460.14	918.266	2	917.457	0.809	1	32.6	0.007	R	IREESER	S
52	gi|16331662	hypothetical protein slr0909 [Synechocystis sp. PCC 6803]	94	52577	4	6.7	5.19	1	1	540.605	1079.2	2	1078.54	0.6551	0	57.42	1.5e-05	K	YLVESGQQR	Q
52	gi|16331662	hypothetical protein slr0909 [Synechocystis sp. PCC 6803]	94	52577	4	6.7	5.19	1	1	716.004	1429.99	2	1429.73	0.2665	1	45.23	0.00037	R	TIDVGANRGDVSAR	L
52	gi|16331662	hypothetical protein slr0909 [Synechocystis sp. PCC 6803]	94	52577	4	6.7	5.19	1	1	477.978	1430.91	3	1429.73	1.1854	1	28.71	0.018	R	TIDVGANRGDVSAR	L			0.32
53	gi|16332220	circadian rhythm protein [Synechocystis sp. PCC 6803]	94	35100	1	5.4	4.94	1	1	838.218	1674.42	2	1674.03	0.3886	0	93.65	4.2e-09	R	LLPIILLEPSPSALAK	T			0.11
54	gi|16331224	CheA like protein [Synechocystis sp. PCC 6803]	91	120938	2	2.1	4.65	2	1	484.705	967.396	2	966.404	0.9914	0	25	0.044	K	DTADDFAGR	G
54	gi|16331224	CheA like protein [Synechocystis sp. PCC 6803]	91	120938	2	2.1	4.65	1	1	762.217	1522.42	2	1521.74	0.6765	1	89.65	1.1e-08	R	GSVYGGKQEEDVVR	V			0.06
55	gi|16329365	carbon dioxide concentrating mechanism protein; CcmM [Synechocystis sp. PCC 6803]	86	73589	1	1.5	8.83	1	1	565.972	1129.93	2	1129.61	0.3207	0	86.42	2.5e-08	R	LDNSVVTQVR	S			0.05
56	gi|16331048	ClpB protein [Synechocystis sp. PCC 6803]	85	98119	4	3.9	5.16	1	1	909.122	908.115	1	907.501	0.6133	0	27.23	0.017	K	YLETAIAK	G
56	gi|16331048	ClpB protein [Synechocystis sp. PCC 6803]	85	98119	4	3.9	5.16	2	0	485.156	968.297	2	967.488	0.8091	0	25.4	0.036	R	YEVHHGVK	I
56	gi|16331048	ClpB protein [Synechocystis sp. PCC 6803]	85	98119	4	3.9	5.16	1	0	515.609	1029.2	2	1028.56	0.6412	0	67.43	2.3e-06	K	TAIAEGLAQR	I
56	gi|16331048	ClpB protein [Synechocystis sp. PCC 6803]	85	98119	4	3.9	5.16	1	0	543.659	1085.3	2	1084.49	0.8101	1	33.47	0.0053	K	YRGEFEER	L			0.16
57	gi|16331991	PatA subfamily protein [Synechocystis sp. PCC 6803]	83	45129	2	4.5	8.67	1	1	476.607	951.2	2	950.519	0.6811	0	25.58	0.025	K	ILTTANYR	F
57	gi|16331991	PatA subfamily protein [Synechocystis sp. PCC 6803]	83	45129	2	4.5	8.67	1	1	572.659	1143.3	2	1142.6	0.6985	0	80.53	1.2e-07	K	QLLDGNQSLR	D			0.17
58	gi|16331012	hypothetical protein ssr1600 [Synechocystis sp. PCC 6803]	80	7542	1	15.7	6.7	1	1	600.207	1198.4	2	1197.65	0.7523	0	79.78	1.4e-07	K	QGSVQIVTNPR	V			0.55
59	gi|16329823	phycocyanin a subunit [Synechocystis sp. PCC 6803]	79	17690	2	12.3	5.35	1	1	486.626	971.238	2	970.52	0.7181	0	69.04	1.6e-06	R	QANAGLQAAK	A
59	gi|16329823	phycocyanin a subunit [Synechocystis sp. PCC 6803]	79	17690	2	12.3	5.35	1	0	499.321	996.628	2	996.474	0.154	0	32.97	0.0063	K	ANHGLSGDAR	D			0.49
60	gi|16332073	hypothetical protein slr0552 [Synechocystis sp. PCC 6803]	77	26819	2	9.4	4.92	1	1	528.396	1054.78	2	1053.59	1.1848	0	52.54	6.9e-05	K	NGLSIVAQPR	S
60	gi|16332073	hypothetical protein slr0552 [Synechocystis sp. PCC 6803]	77	26819	2	9.4	4.92	1	1	773.809	1545.6	2	1544.81	0.7942	0	47.41	0.0002	K	ELDPTLVNEQFLK	F			0.3
61	gi|16329936	50S ribosomal protein L22 [Synechocystis sp. PCC 6803]	77	13607	3	14	10.01	1	1	450.689	899.364	2	898.535	0.8288	1	39.07	0.0022	R	RVLDQIR	G
61	gi|16329936	50S ribosomal protein L22 [Synechocystis sp. PCC 6803]	77	13607	3	14	10.01	1	1	553.468	1104.92	2	1104.6	0.319	1	45.01	0.00035	M	TKLDTTAEVK	A
61	gi|16329936	50S ribosomal protein L22 [Synechocystis sp. PCC 6803]	77	13607	3	14	10.01	1	1	1106.12	1105.12	1	1104.6	0.5141	1	39.79	0.0012	M	TKLDTTAEVK	A			1.14
62	gi|16331266	beta transducin-like protein [Synechocystis sp. PCC 6803]	75	191186	2	0.9	5.6	1	1	464.087	926.159	2	925.477	0.6817	0	23.74	0.041	K	SHWLDLR	L
62	gi|16331266	beta transducin-like protein [Synechocystis sp. PCC 6803]	75	191186	2	0.9	5.6	1	1	506.365	1010.71	2	1010.51	0.2002	0	74.2	4.4e-07	R	HGEEVATLR	G			0.04
63	gi|16330069	cell division protein; FtsH [Synechocystis sp. PCC 6803]	74	68214	2	4	5.31	1	1	637.721	1273.43	2	1272.7	0.7313	0	38.33	0.0016	R	TTPIFDLELPK	R
63	gi|16330069	cell division protein; FtsH [Synechocystis sp. PCC 6803]	74	68214	2	4	5.31	1	1	555.667	1663.98	3	1662.81	1.1697	1	59.37	1.6e-05	R	YQLKPEAEDEGKEK	A			0.11
64	gi|16330466	allophycocyanin a chain [Synechocystis sp. PCC 6803]	72	17458	1	6.2	4.86	1	1	523.406	1044.8	2	1044.52	0.2779	0	72.38	7.7e-07	K	SIVNADAEAR	Y			0.22
65	gi|16330103	phosphoribosylaminoimidazole-succinocarboxamide synthase [Synechocystis sp. PCC 6803]	72	30003	2	10.2	5.11	1	1	661.633	1321.25	2	1320.81	0.4379	0	39.58	0.00094	K	AVNIIPLEVVVR	N
65	gi|16330103	phosphoribosylaminoimidazole-succinocarboxamide synthase [Synechocystis sp. PCC 6803]	72	30003	2	10.2	5.11	1	1	840.149	1678.28	2	1678.85	-0.5697	1	55.24	3.2e-05	R	DLGSIEAAYQTVEKR	V			0.27
66	gi|16329412	hypothetical protein sll1665 [Synechocystis sp. PCC 6803]	71	63569	1	1.5	3.44	1	1	529.667	1057.32	2	1056.52	0.7989	0	71.3	8.7e-07	R	LESLESSHR	N			0.06
67	gi|16330975	photosystem I reaction center subunit IV [Synechocystis sp. PCC 6803]	70	8140	2	25.7	8.04	1	1	515.004	1027.99	2	1027.59	0.4042	2	24.47	0.046	M	ALNRGDKVR	I
67	gi|16330975	photosystem I reaction center subunit IV [Synechocystis sp. PCC 6803]	70	8140	2	25.7	8.04	1	1	558.967	1115.92	2	1115.67	0.2486	0	68.25	1.4e-06	K	SGILYPVIVR	F			1.27
68	gi|16330041	hypothetical protein slr1841 [Synechocystis sp. PCC 6803]	69	67673	1	2.5	4.47	1	1	939.42	1876.83	2	1875.88	0.9435	0	69.42	1.3e-06	K	TLNNQTDNNQAVFQNR	V			0.05
69	gi|16331499	put. ATPase [Synechocystis sp. PCC 6803]	69	37279	2	5.9	5.02	1	1	501.572	1001.13	2	1000.52	0.6107	0	47.27	0.00029	K	VTAETPQQK	S
69	gi|16331499	put. ATPase [Synechocystis sp. PCC 6803]	69	37279	2	5.9	5.02	1	1	657.793	1313.57	2	1312.71	0.8609	1	45.93	0.00042	K	SLPDRQSVGQVK	N			0.21
70	gi|16332194	phycobilisome rod-core linker polypeptide; CpcG [Synechocystis sp. PCC 6803]	69	28562	4	15.7	9.14	1	1	482.342	962.67	2	961.498	1.1715	0	29.45	0.017	R	NQAPLTYR	W
70	gi|16332194	phycobilisome rod-core linker polypeptide; CpcG [Synechocystis sp. PCC 6803]	69	28562	4	15.7	9.14	1	1	495.739	989.463	2	988.534	0.9285	0	52.25	9.5e-05	R	ISGELPFAR	M
70	gi|16332194	phycobilisome rod-core linker polypeptide; CpcG [Synechocystis sp. PCC 6803]	69	28562	4	15.7	9.14	1	1	585.748	1169.48	2	1168.53	0.9557	0	34.21	0.0051	R	NFEVNNNYR	F
70	gi|16332194	phycobilisome rod-core linker polypeptide; CpcG [Synechocystis sp. PCC 6803]	69	28562	4	15.7	9.14	1	1	819.788	1637.56	2	1636.76	0.7981	0	23.29	0.037	R	QVFNEQQMIQSNR	Q	Oxidation (M)	0.0000000100000.0	0.65
71	gi|16331748	hypothetical protein sll0086 [Synechocystis sp. PCC 6803]	67	44712	1	2.8	5.17	1	1	617.425	1232.83	2	1232.64	0.1988	0	67.14	2.8e-06	K	VLTDNTQTSVR	L			0.08
72	gi|16329916	50S ribosomal protein L17 [Synechocystis sp. PCC 6803]	64	13277	2	18.1	11.06	1	1	458.932	915.849	2	915.539	0.3097	0	62.35	8.2e-06	R	ALTTELIR	H
72	gi|16329916	50S ribosomal protein L17 [Synechocystis sp. PCC 6803]	64	13277	2	18.1	11.06	1	1	709.113	1416.21	2	1415.71	0.504	1	25.12	0.03	R	RGDNAEMAVIELV	-			0.68
73	gi|16331753	general secretion pathway protein E [Synechocystis sp. PCC 6803]	63	90479	4	5.3	5.33	1	1	721.812	1441.61	2	1440.73	0.8766	1	51.4	0.00011	R	LRGEVTPEEQQR	F
73	gi|16331753	general secretion pathway protein E [Synechocystis sp. PCC 6803]	63	90479	4	5.3	5.33	1	1	791.374	1580.73	2	1579.72	1.0102	0	23.49	0.054	R	EGASEIHIDPQDNR	V
73	gi|16331753	general secretion pathway protein E [Synechocystis sp. PCC 6803]	63	90479	4	5.3	5.33	1	1	527.976	1580.9	3	1579.72	1.182	0	26.72	0.026	R	EGASEIHIDPQDNR	V
73	gi|16331753	general secretion pathway protein E [Synechocystis sp. PCC 6803]	63	90479	4	5.3	5.33	1	1	956.115	1910.22	2	1910.99	-0.7725	1	30.84	0.0088	R	VKTMAHLDTSQTNIPQK	A			0.17
74	gi|16329406	hypothetical protein slr1794 [Synechocystis sp. PCC 6803]	61	39116	1	2.5	5.84	1	1	481.426	960.837	2	960.601	0.2358	0	60.94	9e-06	M	ALVLTFLGK	G			0.1
75	gi|16329920	50S ribosomal protein L36 [Synechocystis sp. PCC 6803]	61	4623	1	26.3	11.64	1	1	560.087	1118.16	2	1117.56	0.5965	0	60.93	8e-06	R	VMVICSANPK	H			0.95
76	gi|16329821	phycocyanin associated linker protein [Synechocystis sp. PCC 6803]	60	32501	1	2.7	9.35	1	1	475.671	949.328	2	948.441	0.8863	0	60.04	1.3e-05	R	FNNQVGDR	T			0.12
77	gi|16331694	hypothetical protein ssl1046 [Synechocystis sp. PCC 6803]	59	9304	1	13.1	8.52	1	1	555.632	1109.25	2	1108.54	0.7088	0	58.72	1e-05	R	LASGDYEGAVK	A			0.43
78	gi|16331672	2-ketoacid dehydrogenase; malate dehydrogenase; lactate dehydrogenase [Synechocystis sp. PCC 6803]	58	34609	1	3.1	4.92	1	1	507.853	1013.69	2	1012.54	1.1493	0	58.18	2.8e-05	K	NANIVAQGAR	E			0.11
79	gi|16332233	photosystem I reaction center protein subunit XI [Synechocystis sp. PCC 6803]	57	16613	2	7	4.67	1	1	576.423	1150.83	2	1150.61	0.2174	0	52.03	5.9e-05	R	TFIGNLPAYR	K
79	gi|16332233	photosystem I reaction center protein subunit XI [Synechocystis sp. PCC 6803]	57	16613	2	7	4.67	1	1	640.862	1279.71	2	1278.71	1.0014	1	28.1	0.022	R	TFIGNLPAYRK	G			0.52
80	gi|16330340	hypothetical protein slr1816 [Synechocystis sp. PCC 6803]	57	83438	2	2.4	5.17	1	1	466.185	930.355	2	929.457	0.898	0	38.61	0.0027	K	GGGDNELIR	A
80	gi|16330340	hypothetical protein slr1816 [Synechocystis sp. PCC 6803]	57	83438	2	2.4	5.17	1	1	480.056	958.097	2	957.524	0.5723	1	41.94	0.00076	R	KDQDALLR	T			0.09
81	gi|16330166	pyruvate kinase [Synechocystis sp. PCC 6803]	55	63231	1	2	6.2	1	1	529.663	1057.31	2	1056.57	0.7432	0	54.64	4e-05	R	GVGIGQGAVSGR	A			0.06
82	gi|16331764	delta(24)-sterol C-methyltransferase [Synechocystis sp. PCC 6803]	55	35947	1	3.5	6.55	1	1	579.774	1157.53	2	1156.72	0.8109	0	54.55	6.1e-05	R	FGLLTGIKPLV	-			0.1
83	gi|16330099	cell division inhibitor [Synechocystis sp. PCC 6803]	51	36875	1	3.2	7.67	1	1	603.227	1204.44	2	1203.67	0.7747	0	51.01	0.00011	R	LFAPGSFPQLK	A			0.1
84	gi|16331323	50S ribosomal protein L20 [Synechocystis sp. PCC 6803]	51	13545	2	14.5	12.02	1	1	460.661	919.307	2	918.459	0.8474	0	39.43	0.0015	R	TANQQVMK	A
84	gi|16331323	50S ribosomal protein L20 [Synechocystis sp. PCC 6803]	51	13545	2	14.5	12.02	1	1	543.695	1085.38	2	1084.64	0.7406	2	35.48	0.0039	K	KANIEINRK	M			0.66
85	gi|16329347	dihydrolipoamide dehydrogenase [Synechocystis sp. PCC 6803]	50	51631	1	2.5	5.35	1	1	623.736	1245.46	2	1244.66	0.7965	1	50.31	0.00013	K	ALAEKETDGIAK	V			0.07
86	gi|16331390	hypothetical protein slr0007 [Synechocystis sp. PCC 6803]	50	27302	1	3.2	4.89	1	1	520.281	1038.55	2	1038.52	0.022	0	49.71	0.00012	R	YLQQQGFR	R			0.14
87	gi|16329322	potential FMN-protein [Synechocystis sp. PCC 6803]	48	64442	1	1.6	5.11	1	1	507.677	1013.34	2	1012.53	0.8085	0	48.15	0.00022	K	TALIDTSHR	K			0.06
88	gi|16329925	30S ribosomal protein S5 [Synechocystis sp. PCC 6803]	46	18230	1	5.8	10.59	1	1	536.135	1070.25	2	1070.61	-0.3537	0	46.34	0.0003	R	AAINALETLR	T			0.21
89	gi|16329355	hypothetical protein slr1104 [Synechocystis sp. PCC 6803]	46	69689	1	1.8	5.34	1	1	612.187	1222.36	2	1221.62	0.7382	0	46.3	0.0002	R	HSGTSIQIHSR	Q			0.05
90	gi|16330531	NAD(P)H-quinone oxidoreductase subunit H [Synechocystis sp. PCC 6803]	46	45790	1	2.3	5.75	1	1	521.14	1040.26	2	1040.54	-0.2757	0	46.02	0.00024	K	IPAGEHYVR	L			0.08
91	gi|16331158	twitching motility protein [Synechocystis sp. PCC 6803]	46	40761	2	4.3	6.57	1	1	461.355	920.695	2	920.508	0.1867	1	25.02	0.044	R	INVYKER	G
91	gi|16331158	twitching motility protein [Synechocystis sp. PCC 6803]	46	40761	2	4.3	6.57	1	1	515.574	1029.13	2	1028.53	0.6088	0	44.09	0.00049	K	SGKPDELQR	L			0.19
92	gi|16330953	50S ribosomal protein L27 [Synechocystis sp. PCC 6803]	44	9443	2	26.4	11.24	1	1	611.141	1220.27	2	1219.66	0.6118	2	22.75	0.049	R	RKVSVYPATAE	-
92	gi|16330953	50S ribosomal protein L27 [Synechocystis sp. PCC 6803]	44	9443	2	26.4	11.24	1	1	618.773	1235.53	2	1234.62	0.9139	0	44	0.0005	R	GTQVHPGNNVGR	G			1.04
93	gi|16329710	phycobilisome rod-core linker polypeptide; CpcG [Synechocystis sp. PCC 6803]	41	27432	1	4.7	9.25	1	1	563.598	1125.18	2	1124.62	0.5619	0	41.48	0.00066	R	SINPAANTIPK	V			0.14
94	gi|16329790	CheA like protein [Synechocystis sp. PCC 6803]	40	102218	1	1.4	4.8	1	1	737.086	1472.16	2	1471.79	0.3684	0	40.44	0.00095	R	SALLTVEQIVDER	T			0.04
95	gi|16331629	hypothetical protein sll0180 [Synechocystis sp. PCC 6803]	40	53991	1	2.6	5.7	1	1	686.66	1371.3	2	1370.74	0.5643	0	39.94	0.0011	R	AIADLANSQEVLK	T			0.07
96	gi|16330952	50S ribosomal protein L21 [Synechocystis sp. PCC 6803]	40	13660	2	11.3	9.52	1	1	749.747	748.74	1	748.485	0.255	1	32.03	0.0059	R	KVIVYK	M
96	gi|16330952	50S ribosomal protein L21 [Synechocystis sp. PCC 6803]	40	13660	2	11.3	9.52	1	1	499.135	996.256	2	995.526	0.7296	1	29.61	0.0095	R	GHRQELTR	L			0.66
97	gi|16332128	1-(5-phosphoribosyl)-5-[(5-phosphoribosylamino)methylideneamino] imidazole-4-carboxamide isomerase [Synechocystis sp. PCC 6803]	40	27448	1	3.5	4.86	1	1	516.547	1031.08	2	1030.49	0.5844	0	39.62	0.0012	R	QWQAQGASR	L			0.14
98	gi|16331035	twitching mobility protein [Synechocystis sp. PCC 6803]	39	47926	1	4.4	5.84	1	1	651.004	1949.99	3	1949.02	0.9743	0	38.91	0.0017	K	AAQTGHLVMGTLHTNSAIK	T			0.08
99	gi|16332179	hypothetical protein slr1579 [Synechocystis sp. PCC 6803]	37	61140	1	2.1	5.5	1	1	672.399	1342.78	2	1342.73	0.0495	0	37.43	0.003	R	ELAELEQSLLAK	T			0.06
100	gi|16329680	hypothetical protein slr2032 [Synechocystis sp. PCC 6803]	37	25465	1	7.3	5.14	1	1	930.577	1859.14	2	1858.99	0.1488	0	37.32	0.0025	K	VISGLNNFDSANVLAVAR	A			0.15
101	gi|16330174	hypothetical protein sll1272 [Synechocystis sp. PCC 6803]	37	29047	1	3.1	5.07	1	1	461.968	921.921	2	922.535	-0.6142	0	36.57	0.0023	K	ISNALHLR	D			0.13
102	gi|16331685	flavoprotein [Synechocystis sp. PCC 6803]	34	63808	1	1.7	5.54	1	1	531.674	1061.33	2	1060.58	0.7562	0	33.8	0.0044	R	LSTQTEAIAK	N			0.06
103	gi|16331854	OmpR subfamily [Synechocystis sp. PCC 6803]	33	27430	1	3.3	5.2	1	1	478.171	954.328	2	953.529	0.7982	1	32.55	0.0058	R	TKLEPNPR	R			0.14
104	gi|16329820	phycocyanin associated linker protein [Synechocystis sp. PCC 6803]	32	9317	1	12	9.39	1	1	584.83	1167.65	2	1167.63	0.0168	0	31.68	0.0091	R	VFVYEVSGLR	Q			0.43
105	gi|16332238	hypothetical protein slr1659 [Synechocystis sp. PCC 6803]	31	13356	1	8	5.01	1	1	587.674	1173.33	2	1172.5	0.8307	0	31.07	0.0094	-	MEITTEDYR	I	Oxidation (M)	0.100000000.0	0.3
106	gi|16332296	chloroplast membrane-associated 30 kD protein [Synechocystis sp. PCC 6803]	30	25569	1	3.6	6.26	1	1	486.613	971.212	2	970.556	0.6557	1	30.12	0.012	R	GQLQKLER	K			0.15
107	gi|16330542	translation-associated GTPase [Synechocystis sp. PCC 6803]	29	39464	1	3	4.77	1	1	634.078	1266.14	2	1265.63	0.5167	0	29.36	0.01	R	TYLTTGPQETR	A			0.09
108	gi|16329231	hypothetical protein sll1060 [Synechocystis sp. PCC 6803]	29	117147	1	0.7	8.69	1	1	462.029	922.043	2	921.526	0.517	1	28.57	0.014	R	NINHRIR	H			0.03
109	gi|16329367	carbon dioxide concentrating mechanism protein; CcmK [Synechocystis sp. PCC 6803]	28	12094	1	7.2	6.1	1	1	454.81	907.605	2	907.501	0.1032	0	27.66	0.024	R	VTLVGYEK	I			0.33
110	gi|16329720	hypothetical protein slr1907 [Synechocystis sp. PCC 6803]	27	19549	1	4.5	5.55	1	1	464.038	926.062	2	925.534	0.5271	0	27.17	0.019	K	QSLVINPR	R			0.2
111	gi|16330629	hypothetical protein sll1411 [Synechocystis sp. PCC 6803]	26	16700	1	5.5	6.06	1	1	501.565	1001.11	2	1000.58	0.5369	1	25.73	0.041	R	QIITTRNR	L			0.23
112	gi|16329401	phosphoadenosine phosphosulfate reductase [Synechocystis sp. PCC 6803]	25	28508	1	4	5.83	1	1	593.066	1184.12	2	1183.66	0.4568	0	25.48	0.031	K	VLPILDWNSK	M			0.13
113	gi|16331986	CheA like protein [Synechocystis sp. PCC 6803]	25	153351	1	0.7	4.56	1	1	627.299	1252.58	2	1251.73	0.8497	0	24.58	0.05	K	LYDPLLHLLR	N			0.02
114	gi|16331327	high-affinity branched-chain amino acid transport ATP-binding protein [Synechocystis sp. PCC 6803]	24	41226	1	2.7	4.94	1	1	548.207	1094.4	2	1093.6	0.7969	0	24.49	0.039	K	TTFLDVITGK	V			0.09
115	gi|16330858	DNA-directed RNA polymerase subunit gamma [Synechocystis sp. PCC 6803]	24	71504	1	1.4	7.2	1	1	518.434	1034.85	2	1035.47	-0.6127	0	24.26	0.034	R	CGVEVTESR	V			0.05
116	gi|16329253	polynucleotide phosphorylase/polyadenylase [Synechocystis sp. PCC 6803]	24	77954	1	1.7	5.13	1	1	456.095	1365.26	3	1364.7	0.5656	1	23.83	0.038	K	TIKGITEQTSCK	I			0.05

## Sheet: gel03
prot_hit_num	prot_acc	prot_desc	prot_score	prot_mass	prot_matches	prot_cover	prot_pi	pep_rank	pep_isbold	pep_exp_mz	pep_exp_mr	pep_exp_z	pep_calc_mr	pep_delta	pep_miss	pep_score	pep_expect	pep_res_before	pep_seq	pep_res_after	pep_var_mod	pep_var_mod_pos	emPAI
1	gi|16331244	phycobilisome LCM core-membrane linker polypeptide [Synechocystis sp. PCC 6803]	1225	100405	38	44.8	9.25	1	1	880.602	879.595	1	879.409	0.1861	0	30.27	0.012	R	DLYEGQR	L
1	gi|16331244	phycobilisome LCM core-membrane linker polypeptide [Synechocystis sp. PCC 6803]	1225	100405	38	44.8	9.25	1	1	451.062	900.109	2	899.414	0.6949	0	66.77	2.9e-06	R	AASADYFR	N
1	gi|16331244	phycobilisome LCM core-membrane linker polypeptide [Synechocystis sp. PCC 6803]	1225	100405	38	44.8	9.25	1	1	463.077	924.14	2	923.417	0.7226	0	49.93	6.5e-05	R	YGPSNMQK	S
1	gi|16331244	phycobilisome LCM core-membrane linker polypeptide [Synechocystis sp. PCC 6803]	1225	100405	38	44.8	9.25	1	1	472.64	943.266	2	942.513	0.7522	1	43.03	0.00065	R	VDKEVTPR	F
1	gi|16331244	phycobilisome LCM core-membrane linker polypeptide [Synechocystis sp. PCC 6803]	1225	100405	38	44.8	9.25	1	1	954.628	953.621	1	953.443	0.1778	0	30.04	0.011	R	DMSWFLR	Y
1	gi|16331244	phycobilisome LCM core-membrane linker polypeptide [Synechocystis sp. PCC 6803]	1225	100405	38	44.8	9.25	1	1	478.192	954.369	2	953.443	0.9257	0	29.35	0.013	R	DMSWFLR	Y
1	gi|16331244	phycobilisome LCM core-membrane linker polypeptide [Synechocystis sp. PCC 6803]	1225	100405	38	44.8	9.25	1	1	490.011	978.007	2	977.482	0.5249	0	30.87	0.0085	R	TEPEIAYR	S
1	gi|16331244	phycobilisome LCM core-membrane linker polypeptide [Synechocystis sp. PCC 6803]	1225	100405	38	44.8	9.25	1	1	516.1	1030.18	2	1029.55	0.6394	0	53.8	5e-05	K	LSNNEINVK	E
1	gi|16331244	phycobilisome LCM core-membrane linker polypeptide [Synechocystis sp. PCC 6803]	1225	100405	38	44.8	9.25	2	1	559.234	1116.45	2	1115.56	0.8968	1	40.05	0.0014	R	GPSSREEVQK	Y
1	gi|16331244	phycobilisome LCM core-membrane linker polypeptide [Synechocystis sp. PCC 6803]	1225	100405	38	44.8	9.25	1	1	568.743	1135.47	2	1134.59	0.8853	0	35.46	0.0039	R	YLTPGGLQMR	S
1	gi|16331244	phycobilisome LCM core-membrane linker polypeptide [Synechocystis sp. PCC 6803]	1225	100405	38	44.8	9.25	1	1	575.728	1149.44	2	1148.62	0.8227	1	41.24	0.00096	R	QIFERDITK	A
1	gi|16331244	phycobilisome LCM core-membrane linker polypeptide [Synechocystis sp. PCC 6803]	1225	100405	38	44.8	9.25	1	1	594.611	1187.21	2	1186.59	0.6126	0	60.66	9.9e-06	R	QPALVGASSDSR	N
1	gi|16331244	phycobilisome LCM core-membrane linker polypeptide [Synechocystis sp. PCC 6803]	1225	100405	38	44.8	9.25	1	1	605.283	1208.55	2	1207.62	0.932	0	56.96	2.6e-05	K	FGESSTQALIR	A
1	gi|16331244	phycobilisome LCM core-membrane linker polypeptide [Synechocystis sp. PCC 6803]	1225	100405	38	44.8	9.25	1	1	610.25	1218.48	2	1217.68	0.8078	0	64.45	5.3e-06	R	FVELGQVSAIR	T
1	gi|16331244	phycobilisome LCM core-membrane linker polypeptide [Synechocystis sp. PCC 6803]	1225	100405	38	44.8	9.25	1	1	612.342	1222.67	2	1221.7	0.972	1	48.48	0.00018	K	LVSTYDKVAVK	N
1	gi|16331244	phycobilisome LCM core-membrane linker polypeptide [Synechocystis sp. PCC 6803]	1225	100405	38	44.8	9.25	1	1	615.678	1229.34	2	1228.58	0.7644	0	36.11	0.0026	K	EFYAPYPNTK	V
1	gi|16331244	phycobilisome LCM core-membrane linker polypeptide [Synechocystis sp. PCC 6803]	1225	100405	38	44.8	9.25	1	1	615.797	1229.58	2	1228.65	0.9265	1	45.46	0.00045	R	VGSLREDIGQR	V
1	gi|16331244	phycobilisome LCM core-membrane linker polypeptide [Synechocystis sp. PCC 6803]	1225	100405	38	44.8	9.25	1	1	643.179	1284.34	2	1283.63	0.7128	0	45.57	0.0003	K	QFFEPFINSR	A
1	gi|16331244	phycobilisome LCM core-membrane linker polypeptide [Synechocystis sp. PCC 6803]	1225	100405	38	44.8	9.25	1	1	654.726	1307.44	2	1306.7	0.7422	0	45.55	0.00029	K	YAMKPGLSALEK	N
1	gi|16331244	phycobilisome LCM core-membrane linker polypeptide [Synechocystis sp. PCC 6803]	1225	100405	38	44.8	9.25	1	1	656.234	1310.45	2	1309.66	0.7925	1	30.22	0.01	K	SLRDMSWFLR	Y
1	gi|16331244	phycobilisome LCM core-membrane linker polypeptide [Synechocystis sp. PCC 6803]	1225	100405	38	44.8	9.25	1	1	658.216	1314.42	2	1313.76	0.6583	0	44.24	0.00043	K	ELVVPSFTPVVK	V
1	gi|16331244	phycobilisome LCM core-membrane linker polypeptide [Synechocystis sp. PCC 6803]	1225	100405	38	44.8	9.25	2	1	664.4	1326.78	2	1325.65	1.1298	1	26.65	0.033	K	SLRDMSWFLR	Y	Oxidation (M)	0.0000100000.0
1	gi|16331244	phycobilisome LCM core-membrane linker polypeptide [Synechocystis sp. PCC 6803]	1225	100405	38	44.8	9.25	1	1	669.168	1336.32	2	1335.64	0.6784	0	45.67	0.00026	K	LYWAPHYVCK	A
1	gi|16331244	phycobilisome LCM core-membrane linker polypeptide [Synechocystis sp. PCC 6803]	1225	100405	38	44.8	9.25	1	1	707.263	1412.51	2	1411.72	0.787	1	52.79	7.3e-05	R	KQFFEPFINSR	A
1	gi|16331244	phycobilisome LCM core-membrane linker polypeptide [Synechocystis sp. PCC 6803]	1225	100405	38	44.8	9.25	1	1	737.479	1472.94	2	1472.66	0.2833	0	65.24	4.5e-06	R	QEMNQYFDIASK	Q
1	gi|16331244	phycobilisome LCM core-membrane linker polypeptide [Synechocystis sp. PCC 6803]	1225	100405	38	44.8	9.25	1	1	745.696	1489.38	2	1488.66	0.7224	0	59.34	1.3e-05	R	QEMNQYFDIASK	Q	Oxidation (M)	0.001000000000.0
1	gi|16331244	phycobilisome LCM core-membrane linker polypeptide [Synechocystis sp. PCC 6803]	1225	100405	38	44.8	9.25	1	1	788.341	1574.67	2	1573.79	0.879	0	53.25	6.3e-05	R	FPTLPAANFPNTER	L
1	gi|16331244	phycobilisome LCM core-membrane linker polypeptide [Synechocystis sp. PCC 6803]	1225	100405	38	44.8	9.25	1	1	809.154	1616.29	2	1615.78	0.5135	0	94.74	3.2e-09	K	EFIEGLGTSELYMK	E
1	gi|16331244	phycobilisome LCM core-membrane linker polypeptide [Synechocystis sp. PCC 6803]	1225	100405	38	44.8	9.25	1	1	816.271	1630.53	2	1629.8	0.728	0	94.54	3.4e-09	K	AYSQSISYLESQVR	N
1	gi|16331244	phycobilisome LCM core-membrane linker polypeptide [Synechocystis sp. PCC 6803]	1225	100405	38	44.8	9.25	1	1	817.323	1632.63	2	1631.78	0.8554	0	81.9	7.4e-08	K	EFIEGLGTSELYMK	E	Oxidation (M)	0.00000000000010.0
1	gi|16331244	phycobilisome LCM core-membrane linker polypeptide [Synechocystis sp. PCC 6803]	1225	100405	38	44.8	9.25	1	1	867.33	1732.64	2	1731.92	0.7293	0	84.01	3.9e-08	K	EIQQYNQILASQGLK	A
1	gi|16331244	phycobilisome LCM core-membrane linker polypeptide [Synechocystis sp. PCC 6803]	1225	100405	38	44.8	9.25	1	1	889.744	1777.47	2	1776.75	0.7258	0	50.52	7.4e-05	K	EYSDAFGEDTVPYER	Y
1	gi|16331244	phycobilisome LCM core-membrane linker polypeptide [Synechocystis sp. PCC 6803]	1225	100405	38	44.8	9.25	1	1	947.394	1892.77	2	1892	0.7685	0	86.21	2.5e-08	R	IFTGGSPLSYLEKPVER	Q
1	gi|16331244	phycobilisome LCM core-membrane linker polypeptide [Synechocystis sp. PCC 6803]	1225	100405	38	44.8	9.25	1	1	985.289	1968.56	2	1967.97	0.5911	0	99.98	8.5e-10	R	DLEPYIINSEFTALESK	L
1	gi|16331244	phycobilisome LCM core-membrane linker polypeptide [Synechocystis sp. PCC 6803]	1225	100405	38	44.8	9.25	1	1	1040.88	2079.74	2	2079.1	0.6354	0	67.73	1.7e-06	R	YTTYAIVAGDPNIIVVNTR	G
1	gi|16331244	phycobilisome LCM core-membrane linker polypeptide [Synechocystis sp. PCC 6803]	1225	100405	38	44.8	9.25	1	1	1057.53	2113.05	2	2112.15	0.9034	0	29.52	0.014	R	SVFSSTGPIPPGFRPINIAR	Y
1	gi|16331244	phycobilisome LCM core-membrane linker polypeptide [Synechocystis sp. PCC 6803]	1225	100405	38	44.8	9.25	1	1	1134.56	2267.11	2	2266.13	0.9772	0	79.61	1.4e-07	R	GPAVNNQVGNPSAVGEFPGSLGAK	V
1	gi|16331244	phycobilisome LCM core-membrane linker polypeptide [Synechocystis sp. PCC 6803]	1225	100405	38	44.8	9.25	1	1	1174.96	2347.91	2	2347.14	0.769	0	77.78	1.5e-07	R	QGPSNDIQGLELPQSYFNAAAK	R			2.95
2	gi|16331208	branched-chain alpha-keto acid dehydrogenase subunit E2 [Synechocystis sp. PCC 6803]	922	44927	25	37.6	5.85	1	1	656.555	655.548	1	655.402	0.146	0	23.36	0.038	R	IIASPR	A
2	gi|16331208	branched-chain alpha-keto acid dehydrogenase subunit E2 [Synechocystis sp. PCC 6803]	922	44927	25	37.6	5.85	1	1	860.214	859.207	1	858.445	0.762	1	35.9	0.0032	K	SPGDKVEK	G
2	gi|16331208	branched-chain alpha-keto acid dehydrogenase subunit E2 [Synechocystis sp. PCC 6803]	922	44927	25	37.6	5.85	1	1	480.419	958.823	2	958.524	0.2991	1	36.74	0.0027	R	WKELVER	A
2	gi|16331208	branched-chain alpha-keto acid dehydrogenase subunit E2 [Synechocystis sp. PCC 6803]	922	44927	25	37.6	5.85	1	1	503.078	1004.14	2	1003.57	0.5671	0	83.71	4.9e-08	K	GVTMTALLAK	A
2	gi|16331208	branched-chain alpha-keto acid dehydrogenase subunit E2 [Synechocystis sp. PCC 6803]	922	44927	25	37.6	5.85	1	1	511.063	1020.11	2	1019.57	0.5431	0	68.14	1.7e-06	K	GVTMTALLAK	A	Oxidation (M)	0.0001000000.0
2	gi|16331208	branched-chain alpha-keto acid dehydrogenase subunit E2 [Synechocystis sp. PCC 6803]	922	44927	25	37.6	5.85	1	1	558.763	1115.51	2	1114.62	0.886	2	34.49	0.0055	R	RWKELVER	A
2	gi|16331208	branched-chain alpha-keto acid dehydrogenase subunit E2 [Synechocystis sp. PCC 6803]	922	44927	25	37.6	5.85	1	1	595.799	1189.58	2	1188.69	0.8936	1	47.05	0.00033	K	GKGVTMTALLAK	A
2	gi|16331208	branched-chain alpha-keto acid dehydrogenase subunit E2 [Synechocystis sp. PCC 6803]	922	44927	25	37.6	5.85	1	1	631.264	1260.51	2	1259.7	0.8102	0	60.29	1.3e-05	R	VIYGAHAAAFLK	D
2	gi|16331208	branched-chain alpha-keto acid dehydrogenase subunit E2 [Synechocystis sp. PCC 6803]	922	44927	25	37.6	5.85	1	1	665.891	1329.77	2	1329.59	0.1761	0	53.62	7.4e-05	R	QMAVNVTCDHR	V
2	gi|16331208	branched-chain alpha-keto acid dehydrogenase subunit E2 [Synechocystis sp. PCC 6803]	922	44927	25	37.6	5.85	1	1	455.525	1363.55	3	1363.72	-0.168	0	41.62	0.00094	K	VDLATIAGTGPHGR	I
2	gi|16331208	branched-chain alpha-keto acid dehydrogenase subunit E2 [Synechocystis sp. PCC 6803]	922	44927	25	37.6	5.85	1	1	683.19	1364.37	2	1363.72	0.645	0	56.38	2.3e-05	K	VDLATIAGTGPHGR	I
2	gi|16331208	branched-chain alpha-keto acid dehydrogenase subunit E2 [Synechocystis sp. PCC 6803]	922	44927	25	37.6	5.85	1	1	844.258	1686.5	2	1685.85	0.6496	0	79.68	1.1e-07	R	VGYTITTDGLDQLYK	Q
2	gi|16331208	branched-chain alpha-keto acid dehydrogenase subunit E2 [Synechocystis sp. PCC 6803]	922	44927	25	37.6	5.85	1	1	846.076	1690.14	2	1689.87	0.2684	0	118.26	1.4e-11	K	ALVQNMVAAMAAPTFR	V
2	gi|16331208	branched-chain alpha-keto acid dehydrogenase subunit E2 [Synechocystis sp. PCC 6803]	922	44927	25	37.6	5.85	1	1	564.653	1690.94	3	1689.87	1.0671	0	49.79	0.00013	K	ALVQNMVAAMAAPTFR	V
2	gi|16331208	branched-chain alpha-keto acid dehydrogenase subunit E2 [Synechocystis sp. PCC 6803]	922	44927	25	37.6	5.85	1	1	569.762	1706.26	3	1705.86	0.3992	0	65.99	2.3e-06	K	ALVQNMVAAMAAPTFR	V	Oxidation (M)	0.0000000001000000.0
2	gi|16331208	branched-chain alpha-keto acid dehydrogenase subunit E2 [Synechocystis sp. PCC 6803]	922	44927	25	37.6	5.85	1	1	854.484	1706.95	2	1705.86	1.0895	0	75.1	4.4e-07	K	ALVQNMVAAMAAPTFR	V	Oxidation (M)	0.0000000001000000.0
2	gi|16331208	branched-chain alpha-keto acid dehydrogenase subunit E2 [Synechocystis sp. PCC 6803]	922	44927	25	37.6	5.85	1	1	862.211	1722.41	2	1721.86	0.5474	0	73.5	4.1e-07	K	ALVQNMVAAMAAPTFR	V	2 Oxidation (M)	0.0000010001000000.0
2	gi|16331208	branched-chain alpha-keto acid dehydrogenase subunit E2 [Synechocystis sp. PCC 6803]	922	44927	25	37.6	5.85	1	1	575.275	1722.8	3	1721.86	0.9433	0	26.97	0.028	K	ALVQNMVAAMAAPTFR	V	2 Oxidation (M)	0.0000010001000000.0
2	gi|16331208	branched-chain alpha-keto acid dehydrogenase subunit E2 [Synechocystis sp. PCC 6803]	922	44927	25	37.6	5.85	1	1	868.308	1734.6	2	1733.94	0.6594	1	80.25	8.4e-08	K	ELKVDLATIAGTGPHGR	I
2	gi|16331208	branched-chain alpha-keto acid dehydrogenase subunit E2 [Synechocystis sp. PCC 6803]	922	44927	25	37.6	5.85	1	1	978.805	1955.59	2	1954.99	0.6048	0	60.33	7.9e-06	K	HPIVNASYTDQGIIYHK	D
2	gi|16331208	branched-chain alpha-keto acid dehydrogenase subunit E2 [Synechocystis sp. PCC 6803]	922	44927	25	37.6	5.85	1	1	653.057	1956.15	3	1954.99	1.1597	0	47.41	0.00022	K	HPIVNASYTDQGIIYHK	D
2	gi|16331208	branched-chain alpha-keto acid dehydrogenase subunit E2 [Synechocystis sp. PCC 6803]	922	44927	25	37.6	5.85	1	1	683.19	2046.55	3	2046.16	0.3902	2	34.94	0.003	K	LAKELKVDLATIAGTGPHGR	I
2	gi|16331208	branched-chain alpha-keto acid dehydrogenase subunit E2 [Synechocystis sp. PCC 6803]	922	44927	25	37.6	5.85	1	1	1026.33	2050.65	2	2049.95	0.7033	0	75.25	2.7e-07	-	MIYDIFMPALSSTMTEGK	I	Oxidation (M)	0.000000000000010000.0
2	gi|16331208	branched-chain alpha-keto acid dehydrogenase subunit E2 [Synechocystis sp. PCC 6803]	922	44927	25	37.6	5.85	1	1	1026.41	2050.81	2	2049.95	0.8673	0	71.96	6.9e-07	-	MIYDIFMPALSSTMTEGK	I	Oxidation (M)	0.000000100000000000.0
2	gi|16331208	branched-chain alpha-keto acid dehydrogenase subunit E2 [Synechocystis sp. PCC 6803]	922	44927	25	37.6	5.85	1	1	1044.43	2086.85	2	2086.13	0.7184	0	74.01	3.6e-07	R	VTSTPSVPVGQTVPLTTFQK	A			5.81
3	gi|16331988	tsr or; CheD [Synechocystis sp. PCC 6803]	813	108554	18	19.2	4.69	1	1	716.439	715.432	1	715.361	0.0704	0	29.03	0.032	K	NLDQAR	A
3	gi|16331988	tsr or; CheD [Synechocystis sp. PCC 6803]	813	108554	18	19.2	4.69	1	1	465.127	928.239	2	927.489	0.75	0	53.59	5.5e-05	R	QLAQQANR	Q
3	gi|16331988	tsr or; CheD [Synechocystis sp. PCC 6803]	813	108554	18	19.2	4.69	1	1	472.668	943.322	2	942.55	0.7718	0	63.37	7.6e-06	R	TVDGIVAIR	E
3	gi|16331988	tsr or; CheD [Synechocystis sp. PCC 6803]	813	108554	18	19.2	4.69	1	1	484.909	967.803	2	967.509	0.294	0	54.95	3.6e-05	R	HQQDLSLK	Q
3	gi|16331988	tsr or; CheD [Synechocystis sp. PCC 6803]	813	108554	18	19.2	4.69	1	1	497.813	993.612	2	992.577	1.0349	0	46.01	0.0003	K	ASLTVPLHR	D
3	gi|16331988	tsr or; CheD [Synechocystis sp. PCC 6803]	813	108554	18	19.2	4.69	1	1	531.81	1061.6	2	1061.55	0.0543	0	80.99	1.1e-07	R	GFAVVADEVR	S
3	gi|16331988	tsr or; CheD [Synechocystis sp. PCC 6803]	813	108554	18	19.2	4.69	1	1	548.281	1094.55	2	1093.57	0.977	0	42.84	0.00064	R	LVFYYHPR	Y
3	gi|16331988	tsr or; CheD [Synechocystis sp. PCC 6803]	813	108554	18	19.2	4.69	1	1	552.196	1102.38	2	1101.62	0.7586	0	31.13	0.01	K	ANLVAPINYK	G
3	gi|16331988	tsr or; CheD [Synechocystis sp. PCC 6803]	813	108554	18	19.2	4.69	1	1	580.719	1159.42	2	1158.62	0.7994	0	78.63	1.9e-07	K	QAELLTELSR	A
3	gi|16331988	tsr or; CheD [Synechocystis sp. PCC 6803]	813	108554	18	19.2	4.69	1	1	608.075	1214.13	2	1213.63	0.5044	0	110.99	8e-11	R	QALDVAEALER	L
3	gi|16331988	tsr or; CheD [Synechocystis sp. PCC 6803]	813	108554	18	19.2	4.69	1	1	634.268	1266.52	2	1265.7	0.8239	0	46.84	0.00028	R	LPVPQTEQQVK	D
3	gi|16331988	tsr or; CheD [Synechocystis sp. PCC 6803]	813	108554	18	19.2	4.69	1	1	744.476	1486.94	2	1486.77	0.1665	0	36.06	0.0033	R	ALELLMEVDPVSR	G	Oxidation (M)	0.0000010000000.0
3	gi|16331988	tsr or; CheD [Synechocystis sp. PCC 6803]	813	108554	18	19.2	4.69	1	1	750.3	1498.58	2	1497.84	0.7446	0	85.55	3.1e-08	K	ELLAVAQSLQEAVK	Q
3	gi|16331988	tsr or; CheD [Synechocystis sp. PCC 6803]	813	108554	18	19.2	4.69	1	1	768.732	1535.45	2	1534.67	0.7807	0	72.54	5e-07	R	ATQTVDQGEDAMNR	T
3	gi|16331988	tsr or; CheD [Synechocystis sp. PCC 6803]	813	108554	18	19.2	4.69	1	1	776.791	1551.57	2	1550.66	0.9045	0	77.95	1.5e-07	R	ATQTVDQGEDAMNR	T	Oxidation (M)	0.00000000000100.0
3	gi|16331988	tsr or; CheD [Synechocystis sp. PCC 6803]	813	108554	18	19.2	4.69	1	1	822.346	1642.68	2	1641.86	0.8193	0	107.11	2.6e-10	R	ANLSDIDEIQGVIQK	N
3	gi|16331988	tsr or; CheD [Synechocystis sp. PCC 6803]	813	108554	18	19.2	4.69	1	1	922.535	1843.06	2	1841.92	1.1327	0	113.75	6.2e-11	K	SIQAVAENAAQAESAVQR	A
3	gi|16331988	tsr or; CheD [Synechocystis sp. PCC 6803]	813	108554	18	19.2	4.69	1	1	964.826	1927.64	2	1926.9	0.7345	0	82.65	5.4e-08	K	ALGATIADPCFADSYVEK	Y			0.83
4	gi|16330780	hypothetical protein slr1963 [Synechocystis sp. PCC 6803]	660	34808	14	32.5	4.94	1	1	454.212	906.41	2	905.461	0.949	0	53.35	6.8e-05	M	PFTIDSAR	G
4	gi|16330780	hypothetical protein slr1963 [Synechocystis sp. PCC 6803]	660	34808	14	32.5	4.94	1	1	459.512	917.009	2	916.502	0.5068	0	42.45	0.00076	R	FLLNPEGK	I
4	gi|16330780	hypothetical protein slr1963 [Synechocystis sp. PCC 6803]	660	34808	14	32.5	4.94	1	1	584.082	1166.15	2	1165.58	0.5721	0	36.11	0.0022	R	TYASWSPNIK	L
4	gi|16330780	hypothetical protein slr1963 [Synechocystis sp. PCC 6803]	660	34808	14	32.5	4.94	1	1	613.667	1225.32	2	1224.58	0.738	0	63.02	5.3e-06	R	NAVVDMGFTAGK	D	Oxidation (M)	0.000001000000.0
4	gi|16330780	hypothetical protein slr1963 [Synechocystis sp. PCC 6803]	660	34808	14	32.5	4.94	1	1	686.222	1370.43	2	1369.64	0.785	1	35.29	0.0034	R	FFREECQNLK	L
4	gi|16330780	hypothetical protein slr1963 [Synechocystis sp. PCC 6803]	660	34808	14	32.5	4.94	1	1	740.482	1478.95	2	1478.77	0.1769	0	77.24	1.9e-07	R	IAEPVVPPQDTASR	T
4	gi|16330780	hypothetical protein slr1963 [Synechocystis sp. PCC 6803]	660	34808	14	32.5	4.94	1	1	740.969	1479.92	2	1478.77	1.1499	0	32.28	0.007	R	IAEPVVPPQDTASR	T
4	gi|16330780	hypothetical protein slr1963 [Synechocystis sp. PCC 6803]	660	34808	14	32.5	4.94	1	1	755.597	1509.18	2	1508.73	0.4495	1	68.21	1.3e-06	R	NAVVDMGFTAGKDGK	R
4	gi|16330780	hypothetical protein slr1963 [Synechocystis sp. PCC 6803]	660	34808	14	32.5	4.94	1	1	763.887	1525.76	2	1524.72	1.0346	1	90.34	1.3e-08	R	NAVVDMGFTAGKDGK	R	Oxidation (M)	0.000001000000000.0
4	gi|16330780	hypothetical protein slr1963 [Synechocystis sp. PCC 6803]	660	34808	14	32.5	4.94	1	1	609.49	1825.45	3	1825.01	0.4369	0	29.28	0.011	R	GIFPNTLAADVVPATIAR	F
4	gi|16330780	hypothetical protein slr1963 [Synechocystis sp. PCC 6803]	660	34808	14	32.5	4.94	1	1	913.853	1825.69	2	1825.01	0.6819	0	97.26	1.9e-09	R	GIFPNTLAADVVPATIAR	F
4	gi|16330780	hypothetical protein slr1963 [Synechocystis sp. PCC 6803]	660	34808	14	32.5	4.94	1	1	986.078	1970.14	2	1970.05	0.0912	0	121.57	8.7e-12	K	TLTIAAPGAASMQLAENALK	E
4	gi|16330780	hypothetical protein slr1963 [Synechocystis sp. PCC 6803]	660	34808	14	32.5	4.94	1	1	986.585	1971.15	2	1970.05	1.1042	0	97.33	2.3e-09	K	TLTIAAPGAASMQLAENALK	E
4	gi|16330780	hypothetical protein slr1963 [Synechocystis sp. PCC 6803]	660	34808	14	32.5	4.94	1	1	994.136	1986.26	2	1986.05	0.2113	0	113.62	4.2e-11	K	TLTIAAPGAASMQLAENALK	E	Oxidation (M)	0.00000000000100000000.0	2.43
5	gi|16330700	photosystem I subunit III [Synechocystis sp. PCC 6803]	625	18351	13	40.6	6.82	1	1	1001.62	1000.61	1	1000.48	0.1322	0	45.01	0.00064	K	DSEIPTSPR	-
5	gi|16330700	photosystem I subunit III [Synechocystis sp. PCC 6803]	625	18351	13	40.6	6.82	1	1	501.345	1000.68	2	1000.48	0.1931	0	50.38	0.00019	K	DSEIPTSPR	-
5	gi|16330700	photosystem I subunit III [Synechocystis sp. PCC 6803]	625	18351	13	40.6	6.82	1	1	711.766	1421.52	2	1420.66	0.8586	0	60.16	1e-05	K	NFLNTTNDPNSGK	I
5	gi|16330700	photosystem I subunit III [Synechocystis sp. PCC 6803]	625	18351	13	40.6	6.82	1	1	737.355	1472.7	2	1471.77	0.9254	1	71.63	1.1e-06	K	LVMKDSEIPTSPR	-
5	gi|16330700	photosystem I subunit III [Synechocystis sp. PCC 6803]	625	18351	13	40.6	6.82	1	1	745.073	1488.13	2	1487.77	0.3653	1	65.25	3.1e-06	K	LVMKDSEIPTSPR	-	Oxidation (M)	0.0010000000000.0
5	gi|16330700	photosystem I subunit III [Synechocystis sp. PCC 6803]	625	18351	13	40.6	6.82	1	1	546.195	1635.56	3	1635.79	-0.2215	1	69.6	1.2e-06	K	SKNFLNTTNDPNSGK	I
5	gi|16330700	photosystem I subunit III [Synechocystis sp. PCC 6803]	625	18351	13	40.6	6.82	1	1	819.275	1636.54	2	1635.79	0.7504	1	73.19	4.5e-07	K	SKNFLNTTNDPNSGK	I
5	gi|16330700	photosystem I subunit III [Synechocystis sp. PCC 6803]	625	18351	13	40.6	6.82	1	1	897.856	1793.7	2	1792.98	0.7212	0	90.93	9.2e-09	K	NPEMQEVVINVPLAIK	K
5	gi|16330700	photosystem I subunit III [Synechocystis sp. PCC 6803]	625	18351	13	40.6	6.82	1	1	905.858	1809.7	2	1808.97	0.7313	0	74.75	3.3e-07	K	NPEMQEVVINVPLAIK	K	Oxidation (M)	0.0001000000000000.0
5	gi|16330700	photosystem I subunit III [Synechocystis sp. PCC 6803]	625	18351	13	40.6	6.82	1	1	961.971	1921.93	2	1921.07	0.856	1	76.94	2.8e-07	K	NPEMQEVVINVPLAIKK	M
5	gi|16330700	photosystem I subunit III [Synechocystis sp. PCC 6803]	625	18351	13	40.6	6.82	1	1	692.348	2074.02	3	2073.99	0.0295	0	62.84	6.8e-06	R	YASALCGPEGYPHLIVDGR	F
5	gi|16330700	photosystem I subunit III [Synechocystis sp. PCC 6803]	625	18351	13	40.6	6.82	1	1	1038.46	2074.91	2	2073.99	0.9112	0	88.57	1.6e-08	R	YASALCGPEGYPHLIVDGR	F
5	gi|16330700	photosystem I subunit III [Synechocystis sp. PCC 6803]	625	18351	13	40.6	6.82	1	1	1069.93	2137.84	2	2137.15	0.6922	1	78.46	1.4e-07	R	ESKNPEMQEVVINVPLAIK	K			11.02
6	gi|16331384	ATP-dependent Clp protease regulatory subunit [Synechocystis sp. PCC 6803]	608	91175	15	16.1	5.4	1	1	503.18	1004.35	2	1003.57	0.7754	0	63.2	7e-06	R	LDEIIVFR	Q
6	gi|16331384	ATP-dependent Clp protease regulatory subunit [Synechocystis sp. PCC 6803]	608	91175	15	16.1	5.4	1	1	515.62	1029.23	2	1028.56	0.6644	0	66.68	2.7e-06	K	TAIAEGLAQR	I
6	gi|16331384	ATP-dependent Clp protease regulatory subunit [Synechocystis sp. PCC 6803]	608	91175	15	16.1	5.4	1	1	543.629	1085.24	2	1084.49	0.7501	1	29.83	0.012	K	YRGEFEER	L
6	gi|16331384	ATP-dependent Clp protease regulatory subunit [Synechocystis sp. PCC 6803]	608	91175	15	16.1	5.4	1	1	572.349	1142.68	2	1142.62	0.0656	0	84.51	6.7e-08	K	ILDEALEAAAK	L
6	gi|16331384	ATP-dependent Clp protease regulatory subunit [Synechocystis sp. PCC 6803]	608	91175	15	16.1	5.4	1	1	579.653	1157.29	2	1156.49	0.8024	0	43.6	0.0005	R	LDMSEFMER	H
6	gi|16331384	ATP-dependent Clp protease regulatory subunit [Synechocystis sp. PCC 6803]	608	91175	15	16.1	5.4	2	1	587.25	1172.49	2	1172.48	0.0017	0	30.23	0.017	R	LDMSEFMER	H	Oxidation (M)	0.001000000.0
6	gi|16331384	ATP-dependent Clp protease regulatory subunit [Synechocystis sp. PCC 6803]	608	91175	15	16.1	5.4	1	1	594.293	1186.57	2	1185.66	0.9104	0	69.08	2.1e-06	R	VLENLGVDLSK	V
6	gi|16331384	ATP-dependent Clp protease regulatory subunit [Synechocystis sp. PCC 6803]	608	91175	15	16.1	5.4	1	1	696.714	1391.41	2	1390.75	0.6649	0	107.89	1.3e-10	K	NTLLIMTSNIGSK	V
6	gi|16331384	ATP-dependent Clp protease regulatory subunit [Synechocystis sp. PCC 6803]	608	91175	15	16.1	5.4	1	1	465.221	1392.64	3	1391.7	0.9438	0	37.42	0.0022	K	LLHMEDTLHQR	L
6	gi|16331384	ATP-dependent Clp protease regulatory subunit [Synechocystis sp. PCC 6803]	608	91175	15	16.1	5.4	1	1	704.653	1407.29	2	1406.74	0.5468	0	53.44	4.4e-05	K	NTLLIMTSNIGSK	V	Oxidation (M)	0.0000010000000.0
6	gi|16331384	ATP-dependent Clp protease regulatory subunit [Synechocystis sp. PCC 6803]	608	91175	15	16.1	5.4	1	1	470.631	1408.87	3	1407.69	1.1789	0	49.25	0.00014	K	LLHMEDTLHQR	L	Oxidation (M)	0.00010000000.0
6	gi|16331384	ATP-dependent Clp protease regulatory subunit [Synechocystis sp. PCC 6803]	608	91175	15	16.1	5.4	1	1	768.77	1535.52	2	1534.7	0.8203	0	118.74	1.2e-11	R	MLGETAEVAAGGGSGGR	T	Oxidation (M)	0.10000000000000000.0
6	gi|16331384	ATP-dependent Clp protease regulatory subunit [Synechocystis sp. PCC 6803]	608	91175	15	16.1	5.4	1	1	779.248	1556.48	2	1555.85	0.6361	0	64.84	2.8e-06	R	LLEDVLAEEILSGR	L
6	gi|16331384	ATP-dependent Clp protease regulatory subunit [Synechocystis sp. PCC 6803]	608	91175	15	16.1	5.4	1	1	702.237	2103.69	3	2102.89	0.7977	0	25.09	0.028	K	GGGGLGFDFADDQAESQYNR	I
6	gi|16331384	ATP-dependent Clp protease regulatory subunit [Synechocystis sp. PCC 6803]	608	91175	15	16.1	5.4	1	1	1052.9	2103.79	2	2102.89	0.8985	0	87.07	1.9e-08	K	GGGGLGFDFADDQAESQYNR	I			0.82
7	gi|16330961	delta-1-pyrroline-5-carboxylate dehydrogenase [Synechocystis sp. PCC 6803]	514	110701	12	14.3	5.46	1	1	498.891	995.767	2	995.515	0.2518	0	43.58	0.0004	R	HVTENIQR	Q
7	gi|16330961	delta-1-pyrroline-5-carboxylate dehydrogenase [Synechocystis sp. PCC 6803]	514	110701	12	14.3	5.46	1	1	532.216	1062.42	2	1061.56	0.8549	0	49.46	0.00015	R	QQAFQALTR	V
7	gi|16330961	delta-1-pyrroline-5-carboxylate dehydrogenase [Synechocystis sp. PCC 6803]	514	110701	12	14.3	5.46	1	1	534.673	1067.33	2	1066.47	0.8639	0	51.23	7e-05	K	AQTDANYER	M
7	gi|16330961	delta-1-pyrroline-5-carboxylate dehydrogenase [Synechocystis sp. PCC 6803]	514	110701	12	14.3	5.46	1	1	574.224	1146.43	2	1145.66	0.7708	0	55.93	3.5e-05	R	LLPGMAYLIR	R
7	gi|16330961	delta-1-pyrroline-5-carboxylate dehydrogenase [Synechocystis sp. PCC 6803]	514	110701	12	14.3	5.46	1	1	653.762	1305.51	2	1304.73	0.7757	0	88.56	1.9e-08	K	YIAGETIAQVIK	T
7	gi|16330961	delta-1-pyrroline-5-carboxylate dehydrogenase [Synechocystis sp. PCC 6803]	514	110701	12	14.3	5.46	1	1	687.871	1373.73	2	1372.73	0.9928	0	60.78	1.3e-05	R	IYADAALVQPGQK	H
7	gi|16330961	delta-1-pyrroline-5-carboxylate dehydrogenase [Synechocystis sp. PCC 6803]	514	110701	12	14.3	5.46	1	1	783.956	1565.9	2	1565.78	0.1131	0	74.25	4.9e-07	R	AAAEFEVGNLYINR	T
7	gi|16330961	delta-1-pyrroline-5-carboxylate dehydrogenase [Synechocystis sp. PCC 6803]	514	110701	12	14.3	5.46	1	1	784.235	1566.46	2	1565.86	0.5992	0	72.68	5.4e-07	R	VVVLSPVHDAFVER	F
7	gi|16330961	delta-1-pyrroline-5-carboxylate dehydrogenase [Synechocystis sp. PCC 6803]	514	110701	12	14.3	5.46	1	1	523.252	1566.73	3	1565.86	0.877	0	26.16	0.035	R	VVVLSPVHDAFVER	F
7	gi|16330961	delta-1-pyrroline-5-carboxylate dehydrogenase [Synechocystis sp. PCC 6803]	514	110701	12	14.3	5.46	1	1	821.302	1640.59	2	1639.82	0.7733	0	75.23	3e-07	R	LDQGVNLDIPGETNR	Y
7	gi|16330961	delta-1-pyrroline-5-carboxylate dehydrogenase [Synechocystis sp. PCC 6803]	514	110701	12	14.3	5.46	1	1	929.331	1856.65	2	1855.9	0.7486	0	66.36	2.5e-06	K	LTAFYSQFDPLDPAGSK	A
7	gi|16330961	delta-1-pyrroline-5-carboxylate dehydrogenase [Synechocystis sp. PCC 6803]	514	110701	12	14.3	5.46	1	1	1055.95	2109.88	2	2109.06	0.8204	0	103.25	4.7e-10	R	SLNVGPTDDPSTQVGPVIDAK	A			0.48
8	gi|16330029	photosystem I P700 chlorophyll a apoprotein A1 [Synechocystis sp. PCC 6803]	483	83110	20	16.6	7.33	1	1	707.81	706.803	1	707.313	-0.5099	0	29.42	0.0095	R	DYDPAK	N
8	gi|16330029	photosystem I P700 chlorophyll a apoprotein A1 [Synechocystis sp. PCC 6803]	483	83110	20	16.6	7.33	1	1	708.461	707.454	1	707.313	0.1411	0	35.96	0.0029	R	DYDPAK	N
8	gi|16330029	photosystem I P700 chlorophyll a apoprotein A1 [Synechocystis sp. PCC 6803]	483	83110	20	16.6	7.33	1	1	839.575	838.568	1	838.455	0.1129	0	36.21	0.0028	K	EILEAHK	G
8	gi|16330029	photosystem I P700 chlorophyll a apoprotein A1 [Synechocystis sp. PCC 6803]	483	83110	20	16.6	7.33	1	1	857.642	856.635	1	856.513	0.1217	0	27.21	0.031	R	ALSIIQGR	A
8	gi|16330029	photosystem I P700 chlorophyll a apoprotein A1 [Synechocystis sp. PCC 6803]	483	83110	20	16.6	7.33	1	1	883.573	882.566	1	882.518	0.0483	0	24.01	0.054	K	LLDAGVAPK	D
8	gi|16330029	photosystem I P700 chlorophyll a apoprotein A1 [Synechocystis sp. PCC 6803]	483	83110	20	16.6	7.33	1	1	453.12	904.226	2	904.386	-0.1605	0	29.48	0.014	R	FPCDGPGR	G
8	gi|16330029	photosystem I P700 chlorophyll a apoprotein A1 [Synechocystis sp. PCC 6803]	483	83110	20	16.6	7.33	1	1	453.273	904.531	2	904.386	0.1445	0	33.98	0.007	R	FPCDGPGR	G
8	gi|16330029	photosystem I P700 chlorophyll a apoprotein A1 [Synechocystis sp. PCC 6803]	483	83110	20	16.6	7.33	1	1	453.652	905.29	2	904.386	0.9035	0	34.68	0.0044	R	FPCDGPGR	G
8	gi|16330029	photosystem I P700 chlorophyll a apoprotein A1 [Synechocystis sp. PCC 6803]	483	83110	20	16.6	7.33	1	1	465.334	928.654	2	928.44	0.2134	0	42.83	0.00099	K	GPFTGEGHK	G
8	gi|16330029	photosystem I P700 chlorophyll a apoprotein A1 [Synechocystis sp. PCC 6803]	483	83110	20	16.6	7.33	1	1	479.591	957.168	2	956.504	0.6637	0	48.53	0.00017	K	NVNNLLDR	M
8	gi|16330029	photosystem I P700 chlorophyll a apoprotein A1 [Synechocystis sp. PCC 6803]	483	83110	20	16.6	7.33	1	1	540.206	1078.4	2	1077.63	0.7684	0	65.52	3.8e-06	K	LNVAPAIQPR	A
8	gi|16330029	photosystem I P700 chlorophyll a apoprotein A1 [Synechocystis sp. PCC 6803]	483	83110	20	16.6	7.33	1	1	550.688	1099.36	2	1098.54	0.8249	0	54.9	4.1e-05	K	WGKPGHFDR	T
8	gi|16330029	photosystem I P700 chlorophyll a apoprotein A1 [Synechocystis sp. PCC 6803]	483	83110	20	16.6	7.33	1	1	566.161	1130.31	2	1129.53	0.7728	0	48.39	0.00016	R	TNWGIGHSMK	E
8	gi|16330029	photosystem I P700 chlorophyll a apoprotein A1 [Synechocystis sp. PCC 6803]	483	83110	20	16.6	7.33	1	1	574.141	1146.27	2	1145.53	0.7381	0	47.39	0.0002	R	TNWGIGHSMK	E	Oxidation (M)	0.0000000010.0
8	gi|16330029	photosystem I P700 chlorophyll a apoprotein A1 [Synechocystis sp. PCC 6803]	483	83110	20	16.6	7.33	1	1	615.74	1229.47	2	1228.69	0.7731	1	47.86	0.00023	R	LVPDKANLGFR	F
8	gi|16330029	photosystem I P700 chlorophyll a apoprotein A1 [Synechocystis sp. PCC 6803]	483	83110	20	16.6	7.33	1	1	767.205	1532.39	2	1531.75	0.643	0	76.86	1.9e-07	K	VSVDNNPVPTSFEK	W
8	gi|16330029	photosystem I P700 chlorophyll a apoprotein A1 [Synechocystis sp. PCC 6803]	483	83110	20	16.6	7.33	1	1	818.278	1634.54	2	1633.87	0.6701	0	66	2.5e-06	K	DIPLPHEFILEPSK	M
8	gi|16330029	photosystem I P700 chlorophyll a apoprotein A1 [Synechocystis sp. PCC 6803]	483	83110	20	16.6	7.33	1	1	824.275	1646.53	2	1645.81	0.7289	1	57.35	1.8e-05	R	DYDPAKNVNNLLDR	M
8	gi|16330029	photosystem I P700 chlorophyll a apoprotein A1 [Synechocystis sp. PCC 6803]	483	83110	20	16.6	7.33	1	1	866.634	1731.25	2	1730.88	0.3699	1	92.95	4.8e-09	K	AKVSVDNNPVPTSFEK	W
8	gi|16330029	photosystem I P700 chlorophyll a apoprotein A1 [Synechocystis sp. PCC 6803]	483	83110	20	16.6	7.33	1	1	584.316	1749.93	3	1748.88	1.0422	1	28.4	0.018	K	EILEAHKGPFTGEGHK	G			1.1
9	gi|16330913	elongation factor Tu [Synechocystis sp. PCC 6803]	426	43762	11	29.1	5.16	1	1	468.606	935.197	2	934.497	0.6995	0	39.26	0.0012	R	TTDVTGTIK	S
9	gi|16330913	elongation factor Tu [Synechocystis sp. PCC 6803]	426	43762	11	29.1	5.16	1	1	481.217	960.42	2	959.617	0.8029	1	41.93	0.0011	K	LVVFLNKK	D
9	gi|16330913	elongation factor Tu [Synechocystis sp. PCC 6803]	426	43762	11	29.1	5.16	1	1	530.617	1059.22	2	1058.58	0.6366	1	31.33	0.0086	R	GTVATGRIER	G
9	gi|16330913	elongation factor Tu [Synechocystis sp. PCC 6803]	426	43762	11	29.1	5.16	1	1	544.688	1087.36	2	1086.57	0.7949	1	61.81	8.2e-06	R	GIQKEDIER	G
9	gi|16330913	elongation factor Tu [Synechocystis sp. PCC 6803]	426	43762	11	29.1	5.16	1	1	704.66	1407.3	2	1406.66	0.6484	1	81.58	6.7e-08	R	KYEDIDAAPEEK	A
9	gi|16330913	elongation factor Tu [Synechocystis sp. PCC 6803]	426	43762	11	29.1	5.16	1	1	470.253	1407.74	3	1406.66	1.0822	1	38.48	0.002	R	KYEDIDAAPEEK	A
9	gi|16330913	elongation factor Tu [Synechocystis sp. PCC 6803]	426	43762	11	29.1	5.16	1	1	758.837	1515.66	2	1514.83	0.8294	1	76.87	3e-07	K	VGEEISIVGIKDTR	K
9	gi|16330913	elongation factor Tu [Synechocystis sp. PCC 6803]	426	43762	11	29.1	5.16	1	1	844.797	1687.58	2	1686.86	0.7178	0	89.82	1.1e-08	K	TLEEGMAGDNVGLLLR	G
9	gi|16330913	elongation factor Tu [Synechocystis sp. PCC 6803]	426	43762	11	29.1	5.16	1	1	852.801	1703.59	2	1702.86	0.7309	0	98.87	1.2e-09	K	TLEEGMAGDNVGLLLR	G	Oxidation (M)	0.0000010000000000.0
9	gi|16330913	elongation factor Tu [Synechocystis sp. PCC 6803]	426	43762	11	29.1	5.16	1	1	903.832	1805.65	2	1804.86	0.7897	0	65.83	2.5e-06	R	GITINTAHVEYETDSR	H
9	gi|16330913	elongation factor Tu [Synechocystis sp. PCC 6803]	426	43762	11	29.1	5.16	1	1	1168.55	2335.08	2	2334.16	0.9163	0	25.73	0.032	R	ELLSDYDFPGDDIPIVAGSALK	A			1.47
10	gi|16329320	potential FMN-protein [Synechocystis sp. PCC 6803]	410	66183	12	18.4	8.21	1	1	454.51	907.006	2	906.383	0.6225	0	40.71	0.00082	K	DGDNPFSR	L
10	gi|16329320	potential FMN-protein [Synechocystis sp. PCC 6803]	410	66183	12	18.4	8.21	1	1	518.101	1034.19	2	1033.49	0.7014	0	52.9	5.2e-05	R	SQDMLDLGR	G
10	gi|16329320	potential FMN-protein [Synechocystis sp. PCC 6803]	410	66183	12	18.4	8.21	1	1	551.929	1101.84	2	1101.62	0.2221	0	72.74	6.1e-07	R	MVTLEQLLR	R
10	gi|16329320	potential FMN-protein [Synechocystis sp. PCC 6803]	410	66183	12	18.4	8.21	1	1	560.309	1118.6	2	1117.62	0.9871	0	55.86	4.1e-05	R	MVTLEQLLR	R	Oxidation (M)	0.100000000.0
10	gi|16329320	potential FMN-protein [Synechocystis sp. PCC 6803]	410	66183	12	18.4	8.21	1	1	582.73	1163.44	2	1162.63	0.8167	0	47.09	0.00025	K	MIAPGHGPLVR	F	Oxidation (M)	0.10000000000.0
10	gi|16329320	potential FMN-protein [Synechocystis sp. PCC 6803]	410	66183	12	18.4	8.21	1	1	585.837	1169.66	2	1168.66	0.996	0	41.96	0.00091	K	LQLMTLPTPR	W
10	gi|16329320	potential FMN-protein [Synechocystis sp. PCC 6803]	410	66183	12	18.4	8.21	1	0	587.25	1172.49	2	1171.54	0.9448	0	44.97	0.00058	K	ATFPHWEER	F
10	gi|16329320	potential FMN-protein [Synechocystis sp. PCC 6803]	410	66183	12	18.4	8.21	1	1	593.377	1184.74	2	1184.66	0.0799	0	24.96	0.05	K	LQLMTLPTPR	W	Oxidation (M)	0.0001000000.0
10	gi|16329320	potential FMN-protein [Synechocystis sp. PCC 6803]	410	66183	12	18.4	8.21	1	1	630.434	1258.85	2	1258.7	0.1495	0	78.1	2.2e-07	K	AFVLNLLQEGR	S
10	gi|16329320	potential FMN-protein [Synechocystis sp. PCC 6803]	410	66183	12	18.4	8.21	1	1	656.907	1311.8	2	1311.7	0.0964	0	52.74	8.9e-05	R	DIQVAEIAPQTK	V
10	gi|16329320	potential FMN-protein [Synechocystis sp. PCC 6803]	410	66183	12	18.4	8.21	1	1	752.23	1502.45	2	1501.85	0.5994	0	66.15	2.4e-06	R	IIGSIGVVTTQTTGR	H
10	gi|16329320	potential FMN-protein [Synechocystis sp. PCC 6803]	410	66183	12	18.4	8.21	1	1	859.828	1717.64	2	1716.89	0.7484	0	91.14	6.9e-09	R	QVETALDQFDPLTLK	M			0.93
11	gi|16331547	chloroplast membrane-associated 30 kD protein [Synechocystis sp. PCC 6803]	408	28888	8	31.8	4.95	1	1	732.539	731.532	1	731.375	0.1569	0	32.82	0.01	K	NMLQAR	A
11	gi|16331547	chloroplast membrane-associated 30 kD protein [Synechocystis sp. PCC 6803]	408	28888	8	31.8	4.95	1	1	487.42	972.826	2	972.524	0.3017	0	68.48	1.9e-06	R	ANLNDLVSK	A
11	gi|16331547	chloroplast membrane-associated 30 kD protein [Synechocystis sp. PCC 6803]	408	28888	8	31.8	4.95	1	1	493.717	985.419	2	984.572	0.8471	1	48.33	0.00026	R	RNLAALEAK	I
11	gi|16331547	chloroplast membrane-associated 30 kD protein [Synechocystis sp. PCC 6803]	408	28888	8	31.8	4.95	1	1	524.01	1046.01	2	1045.5	0.5017	0	58.22	1.6e-05	R	LNQDTQEAK	K
11	gi|16331547	chloroplast membrane-associated 30 kD protein [Synechocystis sp. PCC 6803]	408	28888	8	31.8	4.95	1	1	650.959	1299.9	2	1299.68	0.2246	0	82.85	7.5e-08	K	LALTNGEENLAR	E
11	gi|16331547	chloroplast membrane-associated 30 kD protein [Synechocystis sp. PCC 6803]	408	28888	8	31.8	4.95	1	1	933.76	1865.51	2	1864.93	0.5778	0	97.5	1.6e-09	K	SLTDTAAAYQTQLAQQR	T
11	gi|16331547	chloroplast membrane-associated 30 kD protein [Synechocystis sp. PCC 6803]	408	28888	8	31.8	4.95	1	1	623.035	1866.08	3	1864.93	1.1559	0	45.29	0.00039	K	SLTDTAAAYQTQLAQQR	T
11	gi|16331547	chloroplast membrane-associated 30 kD protein [Synechocystis sp. PCC 6803]	408	28888	8	31.8	4.95	1	1	1155.5	2308.98	2	2308.13	0.8539	0	139.83	1e-13	K	ANAELQQTLGGLGTSSATSAFER	M			1.68
12	gi|16329538	hypothetical protein sll1021 [Synechocystis sp. PCC 6803]	381	74492	9	15.5	5.08	1	1	509.178	1016.34	2	1015.58	0.7642	1	32.63	0.0075	R	LRTETIQR	S
12	gi|16329538	hypothetical protein sll1021 [Synechocystis sp. PCC 6803]	381	74492	9	15.5	5.08	1	1	545.268	1088.52	2	1087.59	0.9333	1	25.9	0.043	K	KGQISEADIK	D
12	gi|16329538	hypothetical protein sll1021 [Synechocystis sp. PCC 6803]	381	74492	9	15.5	5.08	1	1	609.215	1216.42	2	1215.61	0.8062	0	64.64	4.3e-06	R	QAAELEAESIR	T
12	gi|16329538	hypothetical protein sll1021 [Synechocystis sp. PCC 6803]	381	74492	9	15.5	5.08	1	1	648.188	1294.36	2	1293.7	0.6568	0	54.23	3.8e-05	K	ALAPQPGVLGESR	I
12	gi|16329538	hypothetical protein sll1021 [Synechocystis sp. PCC 6803]	381	74492	9	15.5	5.08	1	1	652.746	1303.48	2	1302.61	0.8717	0	73.17	5.9e-07	R	EQEDANITQQK	E
12	gi|16329538	hypothetical protein sll1021 [Synechocystis sp. PCC 6803]	381	74492	9	15.5	5.08	1	1	672.746	1343.48	2	1342.67	0.804	0	75.7	3.3e-07	K	ILQEQAVEEER	I
12	gi|16329538	hypothetical protein sll1021 [Synechocystis sp. PCC 6803]	381	74492	9	15.5	5.08	1	1	673.723	1345.43	2	1344.63	0.8039	0	55.5	2.9e-05	K	ELESQEAQQQR	E
12	gi|16329538	hypothetical protein sll1021 [Synechocystis sp. PCC 6803]	381	74492	9	15.5	5.08	1	1	787.251	1572.49	2	1571.85	0.636	0	112.54	5.5e-11	K	TQITEQTAAIAIANK	Q
12	gi|16329538	hypothetical protein sll1021 [Synechocystis sp. PCC 6803]	381	74492	9	15.5	5.08	1	1	526.665	1576.97	3	1575.85	1.1256	0	73.2	5.8e-07	K	LAVIVAQQDAQQHR	I			0.55
13	gi|16330516	rubisco operon transcriptional regulator [Synechocystis sp. PCC 6803]	363	35731	8	25.9	8.5	1	1	535.852	1069.69	2	1068.58	1.1139	0	32.47	0.0095	-	MQATLHQLK	V
13	gi|16330516	rubisco operon transcriptional regulator [Synechocystis sp. PCC 6803]	363	35731	8	25.9	8.5	1	1	549.614	1097.21	2	1096.61	0.5995	0	44.04	0.00035	R	LAVQNLFHR	H
13	gi|16330516	rubisco operon transcriptional regulator [Synechocystis sp. PCC 6803]	363	35731	8	25.9	8.5	1	1	651.559	1301.1	2	1300.74	0.3638	0	44.36	0.00039	K	TVGLPLFEQIGK	R
13	gi|16330516	rubisco operon transcriptional regulator [Synechocystis sp. PCC 6803]	363	35731	8	25.9	8.5	1	1	729.765	1457.52	2	1456.84	0.6755	1	52.3	6.8e-05	K	TVGLPLFEQIGKR	L
13	gi|16330516	rubisco operon transcriptional regulator [Synechocystis sp. PCC 6803]	363	35731	8	25.9	8.5	1	1	903.29	1804.57	2	1803.92	0.647	0	97.56	1.8e-09	K	SNIPITALNDEAFIMR	E
13	gi|16330516	rubisco operon transcriptional regulator [Synechocystis sp. PCC 6803]	363	35731	8	25.9	8.5	1	1	939.697	1877.38	2	1876.98	0.4007	0	76.94	1.5e-07	R	AAEELYITQPTVSSQIK	Q
13	gi|16330516	rubisco operon transcriptional regulator [Synechocystis sp. PCC 6803]	363	35731	8	25.9	8.5	1	1	1001.04	2000.08	2	2000	0.0717	0	92.62	7.4e-09	K	NMPAPFAEQLTTQQTPVK	L
13	gi|16330516	rubisco operon transcriptional regulator [Synechocystis sp. PCC 6803]	363	35731	8	25.9	8.5	1	1	1009.34	2016.66	2	2016	0.6608	0	82.55	4.9e-08	K	NMPAPFAEQLTTQQTPVK	L	Oxidation (M)	0.010000000000000000.0	1.23
14	gi|16329280	photosystem I subunit II [Synechocystis sp. PCC 6803]	361	15691	12	55.3	8.94	1	1	666.531	665.524	1	665.338	0.1853	0	29.32	0.01	K	IQDYK	I
14	gi|16329280	photosystem I subunit II [Synechocystis sp. PCC 6803]	361	15691	12	55.3	8.94	1	1	956.659	955.652	1	955.497	0.1543	0	48.92	0.0002	M	TELSGQPPK	F
14	gi|16329280	photosystem I subunit II [Synechocystis sp. PCC 6803]	361	15691	12	55.3	8.94	1	1	479.091	956.167	2	955.497	0.6692	0	67.56	2e-06	M	TELSGQPPK	F
14	gi|16329280	photosystem I subunit II [Synechocystis sp. PCC 6803]	361	15691	12	55.3	8.94	1	1	499.645	997.275	2	996.492	0.783	1	49.41	0.00011	K	FSGKAPYEV	-
14	gi|16329280	photosystem I subunit II [Synechocystis sp. PCC 6803]	361	15691	12	55.3	8.94	1	1	512.24	1022.46	2	1022.54	-0.075	0	24.03	0.045	K	FGGSTGGLLSK	A
14	gi|16329280	photosystem I subunit II [Synechocystis sp. PCC 6803]	361	15691	12	55.3	8.94	1	1	512.654	1023.29	2	1022.54	0.7542	0	50.89	6.9e-05	K	FGGSTGGLLSK	A
14	gi|16329280	photosystem I subunit II [Synechocystis sp. PCC 6803]	361	15691	12	55.3	8.94	1	1	598.797	1195.58	2	1194.66	0.919	0	48.05	0.00019	R	IGQNPEPVTIK	F
14	gi|16329280	photosystem I subunit II [Synechocystis sp. PCC 6803]	361	15691	12	55.3	8.94	1	1	676.832	1351.65	2	1350.76	0.8869	1	39.15	0.0015	R	RIGQNPEPVTIK	F
14	gi|16329280	photosystem I subunit II [Synechocystis sp. PCC 6803]	361	15691	12	55.3	8.94	1	1	709.287	1416.56	2	1415.76	0.8034	1	66.1	2.9e-06	R	KEQCLALGTQLR	T
14	gi|16329280	photosystem I subunit II [Synechocystis sp. PCC 6803]	361	15691	12	55.3	8.94	1	1	473.293	1416.86	3	1415.76	1.1002	1	35.87	0.0035	R	KEQCLALGTQLR	T
14	gi|16329280	photosystem I subunit II [Synechocystis sp. PCC 6803]	361	15691	12	55.3	8.94	1	1	654.749	1961.22	3	1960.03	1.1971	1	60.1	1e-05	M	TELSGQPPKFGGSTGGLLSK	A
14	gi|16329280	photosystem I subunit II [Synechocystis sp. PCC 6803]	361	15691	12	55.3	8.94	1	1	1116.92	2231.82	2	2231.09	0.7336	0	93.47	3.7e-09	R	VYPSGEVQYLHPADGVFPEK	V			10.52
15	gi|16331662	hypothetical protein slr0909 [Synechocystis sp. PCC 6803]	349	52577	9	20.2	5.19	1	1	459.87	917.725	2	917.457	0.268	1	31.95	0.0084	R	IREESER	S
15	gi|16331662	hypothetical protein slr0909 [Synechocystis sp. PCC 6803]	349	52577	9	20.2	5.19	1	1	540.435	1078.86	2	1078.54	0.3151	0	64.87	2.8e-06	K	YLVESGQQR	Q
15	gi|16331662	hypothetical protein slr0909 [Synechocystis sp. PCC 6803]	349	52577	9	20.2	5.19	1	1	689.999	1377.98	2	1377.7	0.2801	0	95.18	2.5e-09	K	IDTEGFDLEVIK	G
15	gi|16331662	hypothetical protein slr0909 [Synechocystis sp. PCC 6803]	349	52577	9	20.2	5.19	1	1	716.291	1430.57	2	1429.73	0.8393	1	38.31	0.0019	R	TIDVGANRGDVSAR	L
15	gi|16331662	hypothetical protein slr0909 [Synechocystis sp. PCC 6803]	349	52577	9	20.2	5.19	1	1	513.712	1538.11	3	1537.77	0.3403	0	25.5	0.029	R	ETLAQIAADVHDQK	F
15	gi|16331662	hypothetical protein slr0909 [Synechocystis sp. PCC 6803]	349	52577	9	20.2	5.19	1	1	770.258	1538.5	2	1537.77	0.7282	0	83.48	4.7e-08	R	ETLAQIAADVHDQK	F
15	gi|16331662	hypothetical protein slr0909 [Synechocystis sp. PCC 6803]	349	52577	9	20.2	5.19	1	1	851	1699.98	2	1698.97	1.0178	0	46.56	0.0003	R	NINQILENQIFLIK	S
15	gi|16331662	hypothetical protein slr0909 [Synechocystis sp. PCC 6803]	349	52577	9	20.2	5.19	1	1	740.9	2219.68	3	2219.07	0.6057	0	23.66	0.038	R	LGQNSNFHALGYALGSANETR	N
15	gi|16331662	hypothetical protein slr0909 [Synechocystis sp. PCC 6803]	349	52577	9	20.2	5.19	1	1	1110.94	2219.86	2	2219.07	0.7875	0	121.29	7.3e-12	R	LGQNSNFHALGYALGSANETR	N			0.85
16	gi|16329249	putative membrane protein [Synechocystis sp. PCC 6803]	342	35762	7	25.5	5.55	1	1	551.145	1100.27	2	1099.62	0.6512	0	70.17	1.1e-06	R	TEINELLLR	E
16	gi|16329249	putative membrane protein [Synechocystis sp. PCC 6803]	342	35762	7	25.5	5.55	1	1	551.465	1100.92	2	1100.62	0.2967	0	68.06	1.7e-06	R	NILSTLEGVR	S
16	gi|16329249	putative membrane protein [Synechocystis sp. PCC 6803]	342	35762	7	25.5	5.55	1	1	624.241	1246.47	2	1245.68	0.7861	0	43.79	0.00053	K	ATAEALSILTEK	L
16	gi|16329249	putative membrane protein [Synechocystis sp. PCC 6803]	342	35762	7	25.5	5.55	1	1	680.753	1359.49	2	1358.67	0.819	0	60.66	9.8e-06	R	ELDISTDPWGVK	V
16	gi|16329249	putative membrane protein [Synechocystis sp. PCC 6803]	342	35762	7	25.5	5.55	1	1	702.406	1402.8	2	1402.64	0.153	0	97.28	2.7e-09	R	DSAINSAQGDAQAR	V
16	gi|16329249	putative membrane protein [Synechocystis sp. PCC 6803]	342	35762	7	25.5	5.55	1	1	707.835	1413.65	2	1412.76	0.8926	1	76.92	3.7e-07	K	AAILNAEAEQQKK	V
16	gi|16329249	putative membrane protein [Synechocystis sp. PCC 6803]	342	35762	7	25.5	5.55	1	1	753.786	1505.56	2	1504.79	0.7691	1	66.16	2.6e-06	K	IVNEKNEYLVER	L			1.02
17	gi|16330467	allophycocyanin b chain [Synechocystis sp. PCC 6803]	333	17319	9	50.9	5.43	1	1	515.782	1029.55	2	1028.49	1.0572	0	39.31	0.0022	K	SYFASGELR	V
17	gi|16330467	allophycocyanin b chain [Synechocystis sp. PCC 6803]	333	17319	9	50.9	5.43	2	0	609.215	1216.42	2	1216.63	-0.2143	0	35.63	0.0034	K	EVTASLVGADAGK	E
17	gi|16330467	allophycocyanin b chain [Synechocystis sp. PCC 6803]	333	17319	9	50.9	5.43	1	1	621.249	1240.48	2	1239.62	0.866	1	60.24	1.3e-05	K	YLDGAAMDKLK	S	Oxidation (M)	0.00000010000.0
17	gi|16330467	allophycocyanin b chain [Synechocystis sp. PCC 6803]	333	17319	9	50.9	5.43	1	1	658.768	1315.52	2	1314.75	0.77	0	69.28	1.6e-06	R	AASVISANAATIVK	E
17	gi|16330467	allophycocyanin b chain [Synechocystis sp. PCC 6803]	333	17319	9	50.9	5.43	1	1	881.37	1760.73	2	1759.88	0.8484	0	111.45	7.8e-11	-	MQDAITAVINSADVQGK	Y
17	gi|16330467	allophycocyanin b chain [Synechocystis sp. PCC 6803]	333	17319	9	50.9	5.43	1	1	889.28	1776.54	2	1775.87	0.6725	0	113.06	4.6e-11	-	MQDAITAVINSADVQGK	Y	Oxidation (M)	0.10000000000000000.0
17	gi|16330467	allophycocyanin b chain [Synechocystis sp. PCC 6803]	333	17319	9	50.9	5.43	1	1	1023.48	2044.95	2	2045.98	-1.0366	0	26.84	0.029	K	SLLYSDVTRPGGNMYTTR	R	Oxidation (M)	0.000000000000010000.0
17	gi|16330467	allophycocyanin b chain [Synechocystis sp. PCC 6803]	333	17319	9	50.9	5.43	1	1	682.793	2045.36	3	2045.98	-0.6263	0	34.38	0.0036	K	SLLYSDVTRPGGNMYTTR	R	Oxidation (M)	0.000000000000010000.0
17	gi|16330467	allophycocyanin b chain [Synechocystis sp. PCC 6803]	333	17319	9	50.9	5.43	1	1	946.004	2834.99	3	2834.45	0.5424	2	21.74	0.046	M	QDAITAVINSADVQGKYLDGAAMDKLK	S			5.15
18	gi|16329322	potential FMN-protein [Synechocystis sp. PCC 6803]	326	64442	6	14	5.11	1	1	507.609	1013.2	2	1012.53	0.6735	0	47.29	0.00022	K	TALIDTSHR	K
18	gi|16329322	potential FMN-protein [Synechocystis sp. PCC 6803]	326	64442	6	14	5.11	1	1	567.711	1133.41	2	1132.61	0.7977	0	64.2	5e-06	K	LNALTATHHR	K
18	gi|16329322	potential FMN-protein [Synechocystis sp. PCC 6803]	326	64442	6	14	5.11	1	1	654.708	1307.4	2	1306.75	0.651	0	65.63	2.7e-06	R	LSTGLYILTAQK	G
18	gi|16329322	potential FMN-protein [Synechocystis sp. PCC 6803]	326	64442	6	14	5.11	1	1	655.253	1308.49	2	1307.66	0.8296	0	45.65	0.0003	R	HGTTYNSFLIR	G
18	gi|16329322	potential FMN-protein [Synechocystis sp. PCC 6803]	326	64442	6	14	5.11	1	1	1049.85	2097.69	2	2097.01	0.6788	0	100.86	6.6e-10	K	QSQQANTDLDPELNQAIGR	L
18	gi|16329322	potential FMN-protein [Synechocystis sp. PCC 6803]	326	64442	6	14	5.11	1	1	1088.5	2174.98	2	2174.1	0.8787	0	116.26	2.6e-11	K	QVIGLFESGGGQDEPIYPLR	N			0.4
19	gi|16329299	hypothetical protein slr0244 [Synechocystis sp. PCC 6803]	322	31413	7	26.1	5.12	1	1	567.507	1133	2	1132.55	0.4442	0	61.82	6.4e-06	R	CTVTGGKPGEK	L
19	gi|16329299	hypothetical protein slr0244 [Synechocystis sp. PCC 6803]	322	31413	7	26.1	5.12	1	1	569.253	1136.49	2	1136.54	-0.045	0	38.87	0.0016	K	AMMDFPAVQK	A
19	gi|16329299	hypothetical protein slr0244 [Synechocystis sp. PCC 6803]	322	31413	7	26.1	5.12	1	1	620.69	1239.36	2	1238.68	0.6841	0	38.21	0.0017	R	VNAPCPVLLTR	K
19	gi|16329299	hypothetical protein slr0244 [Synechocystis sp. PCC 6803]	322	31413	7	26.1	5.12	1	1	638.596	1275.18	2	1274.65	0.5272	0	65.55	2.4e-06	R	DYPEGELILAR	V
19	gi|16329299	hypothetical protein slr0244 [Synechocystis sp. PCC 6803]	322	31413	7	26.1	5.12	1	1	811.454	1620.89	2	1620.87	0.0216	0	64.97	4.2e-06	R	QEIEENPVLAPAIAK	A
19	gi|16329299	hypothetical protein slr0244 [Synechocystis sp. PCC 6803]	322	31413	7	26.1	5.12	1	1	893.296	1784.58	2	1783.87	0.7115	0	95.82	2.5e-09	K	ILYADSGTSQTQEMLK	A
19	gi|16329299	hypothetical protein slr0244 [Synechocystis sp. PCC 6803]	322	31413	7	26.1	5.12	1	1	901.21	1800.4	2	1799.86	0.5437	0	93.07	4.9e-09	K	ILYADSGTSQTQEMLK	A	Oxidation (M)	0.0000000000000100.0	1.21
20	gi|16332203	hypothetical protein sll0735 [Synechocystis sp. PCC 6803]	305	62264	10	22.9	5.83	1	1	451.563	901.112	2	900.449	0.6629	0	38.64	0.0021	R	MIELSHR	E	Oxidation (M)	0.1000000.0
20	gi|16332203	hypothetical protein sll0735 [Synechocystis sp. PCC 6803]	305	62264	10	22.9	5.83	2	1	459.135	916.256	2	916.465	-0.2098	0	26.49	0.034	K	VDAGWLEK	V
20	gi|16332203	hypothetical protein sll0735 [Synechocystis sp. PCC 6803]	305	62264	10	22.9	5.83	1	1	531.681	1061.35	2	1060.49	0.8544	0	38.93	0.0015	R	EAVDELEEK	A
20	gi|16332203	hypothetical protein sll0735 [Synechocystis sp. PCC 6803]	305	62264	10	22.9	5.83	1	1	548.043	1094.07	2	1093.56	0.5118	0	45.34	0.00025	R	TGTMVPYAVR	R
20	gi|16332203	hypothetical protein sll0735 [Synechocystis sp. PCC 6803]	305	62264	10	22.9	5.83	1	1	584.981	1167.95	2	1167.59	0.3544	1	58.13	1.4e-05	R	FDKLFDDIR	A
20	gi|16332203	hypothetical protein sll0735 [Synechocystis sp. PCC 6803]	305	62264	10	22.9	5.83	1	1	668.15	1334.29	2	1333.69	0.6004	0	46.4	0.00024	K	MYPQAVWAQIK	V
20	gi|16332203	hypothetical protein sll0735 [Synechocystis sp. PCC 6803]	305	62264	10	22.9	5.83	1	1	706.271	1410.53	2	1409.61	0.9123	0	53.72	4.8e-05	K	AAEHASNFMYNR	Q
20	gi|16332203	hypothetical protein sll0735 [Synechocystis sp. PCC 6803]	305	62264	10	22.9	5.83	1	1	921.647	1841.28	2	1840.85	0.4345	0	66.14	2.2e-06	K	GIWLPECAYYEGVER	M
20	gi|16332203	hypothetical protein sll0735 [Synechocystis sp. PCC 6803]	305	62264	10	22.9	5.83	1	1	953.314	1904.61	2	1903.95	0.666	0	96.77	1.8e-09	K	FGTYAPIFTETGVAAFGR	D
20	gi|16332203	hypothetical protein sll0735 [Synechocystis sp. PCC 6803]	305	62264	10	22.9	5.83	1	1	841.246	2520.72	3	2520.13	0.5862	0	37.77	0.0013	R	DHESSQQVWSSQVGYPGDPVYR	E			0.79
21	gi|16330470	D-3-phosphoglycerate dehydrogenase [Synechocystis sp. PCC 6803]	295	59356	6	13	5.48	1	1	470.208	938.402	2	937.534	0.8671	0	61.79	7e-06	K	IGSHVAGVAK	A
21	gi|16330470	D-3-phosphoglycerate dehydrogenase [Synechocystis sp. PCC 6803]	295	59356	6	13	5.48	1	1	479.314	956.613	2	956.566	0.0472	0	38.79	0.0022	K	IIQAGSQLK	I
21	gi|16330470	D-3-phosphoglycerate dehydrogenase [Synechocystis sp. PCC 6803]	295	59356	6	13	5.48	1	1	596.649	1191.28	2	1190.63	0.6533	0	70.01	1e-06	R	VNYVNAAIEAK	E
21	gi|16330470	D-3-phosphoglycerate dehydrogenase [Synechocystis sp. PCC 6803]	295	59356	6	13	5.48	1	1	726.737	1451.46	2	1450.75	0.713	0	63.07	4.4e-06	K	LLAYDPFISQER	A
21	gi|16330470	D-3-phosphoglycerate dehydrogenase [Synechocystis sp. PCC 6803]	295	59356	6	13	5.48	1	1	728.201	1454.39	2	1453.75	0.6343	0	87.4	1.5e-08	R	AGVGVDNIDVPAATR	Q
21	gi|16330470	D-3-phosphoglycerate dehydrogenase [Synechocystis sp. PCC 6803]	295	59356	6	13	5.48	1	1	793.739	1585.46	2	1584.84	0.6278	0	87.71	1.5e-08	K	TPETANLINAETLAK	M			0.44
22	gi|16331030	hypothetical protein sll1536 [Synechocystis sp. PCC 6803]	287	43074	7	19.1	4.93	1	1	515.657	1029.3	2	1028.55	0.7486	0	61.41	9.6e-06	K	EAGIEGINVK	G
22	gi|16331030	hypothetical protein sll1536 [Synechocystis sp. PCC 6803]	287	43074	7	19.1	4.93	1	1	606.435	1210.86	2	1210.7	0.1525	0	34.43	0.0043	K	IILGAPNTLSGR	L
22	gi|16331030	hypothetical protein sll1536 [Synechocystis sp. PCC 6803]	287	43074	7	19.1	4.93	1	1	626.203	1250.39	2	1249.65	0.739	0	52.71	5.7e-05	R	LLLFNAWDMK	F
22	gi|16331030	hypothetical protein sll1536 [Synechocystis sp. PCC 6803]	287	43074	7	19.1	4.93	1	1	634.119	1266.22	2	1265.65	0.5758	0	54.35	3.3e-05	R	LLLFNAWDMK	F	Oxidation (M)	0.0000000010.0
22	gi|16331030	hypothetical protein sll1536 [Synechocystis sp. PCC 6803]	287	43074	7	19.1	4.93	1	1	726.392	1450.77	2	1449.81	0.9596	0	49.42	0.00015	R	QIIHGTSWVGKPK	I
22	gi|16331030	hypothetical protein sll1536 [Synechocystis sp. PCC 6803]	287	43074	7	19.1	4.93	1	1	832.756	1663.5	2	1662.79	0.7096	0	101.06	6.9e-10	K	AAEAEQASALSEMTVR	E
22	gi|16331030	hypothetical protein sll1536 [Synechocystis sp. PCC 6803]	287	43074	7	19.1	4.93	1	1	834.777	1667.54	2	1666.8	0.7374	0	71.35	7.4e-07	K	LIDYDQFCGIPQAK	A			0.79
23	gi|16331389	hypothetical protein slr0006 [Synechocystis sp. PCC 6803]	279	23587	6	27.2	8.7	1	1	489.157	976.299	2	975.56	0.7386	1	62.89	7e-06	M	VTLDKTATK	I
23	gi|16331389	hypothetical protein slr0006 [Synechocystis sp. PCC 6803]	279	23587	6	27.2	8.7	1	1	490.095	978.175	2	977.46	0.7146	1	29.96	0.01	R	GDRAMDVAK	I	Oxidation (M)	0.000010000.0
23	gi|16331389	hypothetical protein slr0006 [Synechocystis sp. PCC 6803]	279	23587	6	27.2	8.7	1	1	704.171	1406.33	2	1405.68	0.6439	0	97.29	1.8e-09	K	VGGEPVTSFEAASR	Y
23	gi|16331389	hypothetical protein slr0006 [Synechocystis sp. PCC 6803]	279	23587	6	27.2	8.7	1	1	704.198	1406.38	2	1405.68	0.6981	0	75.1	3e-07	K	VGGEPVTSFEAASR	Y
23	gi|16331389	hypothetical protein slr0006 [Synechocystis sp. PCC 6803]	279	23587	6	27.2	8.7	1	1	754.507	1507	2	1506.75	0.2521	0	76.82	2.5e-07	R	YFEGQVPLIGDGGR	C
23	gi|16331389	hypothetical protein slr0006 [Synechocystis sp. PCC 6803]	279	23587	6	27.2	8.7	1	1	766.338	1530.66	2	1529.82	0.8415	1	52.4	9.1e-05	K	QFDKDQPLGILTR	G			1.12
24	gi|16330030	photosystem I P700 chlorophyll a apoprotein A2 [Synechocystis sp. PCC 6803]	237	81354	11	10	6.43	1	1	602.472	601.465	1	601.318	0.1464	0	29.81	0.027	K	GALDAR	G
24	gi|16330030	photosystem I P700 chlorophyll a apoprotein A2 [Synechocystis sp. PCC 6803]	237	81354	11	10	6.43	1	1	687.513	686.506	1	686.371	0.1346	0	34.09	0.009	K	DNVLAR	M
24	gi|16330030	photosystem I P700 chlorophyll a apoprotein A2 [Synechocystis sp. PCC 6803]	237	81354	11	10	6.43	1	1	691.542	690.535	1	690.406	0.1283	1	32.45	0.0098	M	ATKFPK	F
24	gi|16330030	photosystem I P700 chlorophyll a apoprotein A2 [Synechocystis sp. PCC 6803]	237	81354	11	10	6.43	1	1	824.527	823.52	1	823.455	0.0646	0	31.36	0.0086	K	EILNAHK	G
24	gi|16330030	photosystem I P700 chlorophyll a apoprotein A2 [Synechocystis sp. PCC 6803]	237	81354	11	10	6.43	1	1	921.523	920.516	1	920.424	0.0918	0	34.73	0.0055	R	DYDPVANK	D
24	gi|16330030	photosystem I P700 chlorophyll a apoprotein A2 [Synechocystis sp. PCC 6803]	237	81354	11	10	6.43	1	1	649.294	1296.57	2	1295.76	0.8165	0	56.15	3.4e-05	K	DKPVALSIVQAR	L
24	gi|16330030	photosystem I P700 chlorophyll a apoprotein A2 [Synechocystis sp. PCC 6803]	237	81354	11	10	6.43	1	1	690.069	1378.12	2	1377.65	0.4714	0	69.44	8.9e-07	K	FSQDLAQDPTTR	R
24	gi|16330030	photosystem I P700 chlorophyll a apoprotein A2 [Synechocystis sp. PCC 6803]	237	81354	11	10	6.43	1	1	738.205	1474.39	2	1473.6	0.7965	0	35.51	0.0032	K	DFGYSFPCDGPGR	G
24	gi|16330030	photosystem I P700 chlorophyll a apoprotein A2 [Synechocystis sp. PCC 6803]	237	81354	11	10	6.43	1	1	768.138	1534.26	2	1533.75	0.5083	1	37.71	0.0015	K	FSQDLAQDPTTRR	I
24	gi|16330030	photosystem I P700 chlorophyll a apoprotein A2 [Synechocystis sp. PCC 6803]	237	81354	11	10	6.43	1	1	806.255	1610.49	2	1609.93	0.5643	1	81.2	6e-08	R	WKDKPVALSIVQAR	L
24	gi|16330030	photosystem I P700 chlorophyll a apoprotein A2 [Synechocystis sp. PCC 6803]	237	81354	11	10	6.43	1	1	538.044	1611.11	3	1609.93	1.1792	1	30.67	0.0078	R	WKDKPVALSIVQAR	L			0.63
25	gi|16330391	photosystem II CP43 protein [Synechocystis sp. PCC 6803]	233	51757	5	13.1	6.5	1	1	764.452	763.445	1	763.386	0.0583	0	27.2	0.03	R	AAAAGFEK	G
25	gi|16330391	photosystem II CP43 protein [Synechocystis sp. PCC 6803]	233	51757	5	13.1	6.5	1	1	578.594	1155.17	2	1154.58	0.5906	0	42.12	0.00074	R	NDIQPWQVR	R
25	gi|16330391	photosystem II CP43 protein [Synechocystis sp. PCC 6803]	233	51757	5	13.1	6.5	1	1	728.265	1454.51	2	1453.79	0.7258	0	86.22	2.3e-08	R	LGANIASAQGPTGLGK	Y
25	gi|16330391	photosystem II CP43 protein [Synechocystis sp. PCC 6803]	233	51757	5	13.1	6.5	1	1	749.178	1496.34	2	1495.7	0.6442	0	87.8	1.6e-08	R	SPSGEIIFGGETMR	F	Oxidation (M)	0.00000000000010.0
25	gi|16330391	photosystem II CP43 protein [Synechocystis sp. PCC 6803]	233	51757	5	13.1	6.5	1	1	833.243	1664.47	2	1663.77	0.6975	0	79.84	9.5e-08	R	DLPSTGFAWWSGNAR	L			0.42
26	gi|16332194	phycobilisome rod-core linker polypeptide; CpcG [Synechocystis sp. PCC 6803]	228	28562	9	32.1	9.14	1	1	482.102	962.189	2	961.498	0.6905	0	30.23	0.011	R	NQAPLTYR	W
26	gi|16332194	phycobilisome rod-core linker polypeptide; CpcG [Synechocystis sp. PCC 6803]	228	28562	9	32.1	9.14	1	1	483.533	965.052	2	964.498	0.5539	0	57.37	2e-05	R	GLALSDSFR	R
26	gi|16332194	phycobilisome rod-core linker polypeptide; CpcG [Synechocystis sp. PCC 6803]	228	28562	9	32.1	9.14	1	1	495.703	989.392	2	988.534	0.8575	0	48.62	0.00022	R	ISGELPFAR	M
26	gi|16332194	phycobilisome rod-core linker polypeptide; CpcG [Synechocystis sp. PCC 6803]	228	28562	9	32.1	9.14	1	1	532.31	1062.61	2	1062.57	0.0349	0	25.77	0.038	R	QIALESQFK	N
26	gi|16332194	phycobilisome rod-core linker polypeptide; CpcG [Synechocystis sp. PCC 6803]	228	28562	9	32.1	9.14	1	1	585.642	1169.27	2	1168.53	0.7437	0	39.75	0.00098	R	NFEVNNNYR	F
26	gi|16332194	phycobilisome rod-core linker polypeptide; CpcG [Synechocystis sp. PCC 6803]	228	28562	9	32.1	9.14	1	1	613.421	1224.83	2	1224.65	0.1766	1	34.07	0.005	R	EKLEAIGYFR	N
26	gi|16332194	phycobilisome rod-core linker polypeptide; CpcG [Synechocystis sp. PCC 6803]	228	28562	9	32.1	9.14	1	1	739.298	1476.58	2	1475.66	0.9178	0	58.59	1.8e-05	R	VTNYEVSGDEHAR	I
26	gi|16332194	phycobilisome rod-core linker polypeptide; CpcG [Synechocystis sp. PCC 6803]	228	28562	9	32.1	9.14	1	1	811.729	1621.44	2	1620.77	0.6748	0	83.07	4.1e-08	R	QVFNEQQMIQSNR	Q
26	gi|16332194	phycobilisome rod-core linker polypeptide; CpcG [Synechocystis sp. PCC 6803]	228	28562	9	32.1	9.14	1	1	819.922	1637.83	2	1636.76	1.0661	0	35.96	0.003	R	QVFNEQQMIQSNR	Q	Oxidation (M)	0.0000000100000.0	2.07
27	gi|16332004	bicarbonate transporter [Synechocystis sp. PCC 6803]	227	49487	7	19.9	5.5	2	1	452.239	902.464	2	902.436	0.0278	0	30.19	0.02	K	QANWASAR	D
27	gi|16332004	bicarbonate transporter [Synechocystis sp. PCC 6803]	227	49487	7	19.9	5.5	1	1	536.191	1070.37	2	1069.51	0.8565	0	49.76	0.00016	K	YGMTGVEVSK	Q
27	gi|16332004	bicarbonate transporter [Synechocystis sp. PCC 6803]	227	49487	7	19.9	5.5	1	1	593.728	1185.44	2	1184.6	0.8371	0	25.63	0.04	K	NAIPDLDTAQK	I
27	gi|16332004	bicarbonate transporter [Synechocystis sp. PCC 6803]	227	49487	7	19.9	5.5	1	1	752.79	1503.57	2	1502.75	0.8141	0	55.49	3.2e-05	K	SHDLWFLTESIR	W
27	gi|16332004	bicarbonate transporter [Synechocystis sp. PCC 6803]	227	49487	7	19.9	5.5	1	1	766.184	1530.35	2	1529.72	0.6344	0	46.06	0.0003	K	GIMEAQQWIDDPK	N
27	gi|16332004	bicarbonate transporter [Synechocystis sp. PCC 6803]	227	49487	7	19.9	5.5	1	1	906.414	1810.81	2	1809.84	0.9746	0	78.8	1.7e-07	R	EAATEAGFTADIPSSTSR	G
27	gi|16332004	bicarbonate transporter [Synechocystis sp. PCC 6803]	227	49487	7	19.9	5.5	1	1	969.722	1937.43	2	1937.12	0.3051	0	83.02	4.1e-08	K	LGYIPIVEAAPLIIAQEK	G			0.66
28	gi|16330088	cell division protein FtsZ [Synechocystis sp. PCC 6803]	218	44917	5	15.1	4.6	1	1	543.199	1084.38	2	1083.59	0.7904	0	41.94	0.00082	R	DQIVPSNIAK	I
28	gi|16330088	cell division protein FtsZ [Synechocystis sp. PCC 6803]	218	44917	5	15.1	4.6	1	1	570.665	1139.32	2	1138.61	0.7064	0	49.25	0.00012	R	GLGAGGNPAIGQK	A
28	gi|16330088	cell division protein FtsZ [Synechocystis sp. PCC 6803]	218	44917	5	15.1	4.6	1	1	624.086	1246.16	2	1245.59	0.5618	1	42.1	0.00063	K	AAEESRDEIAR	S
28	gi|16330088	cell division protein FtsZ [Synechocystis sp. PCC 6803]	218	44917	5	15.1	4.6	1	1	658.792	1315.57	2	1314.65	0.9171	0	71.87	9.6e-07	K	QAEEGINALQSR	V
28	gi|16330088	cell division protein FtsZ [Synechocystis sp. PCC 6803]	218	44917	5	15.1	4.6	1	1	846.853	1691.69	2	1690.84	0.8534	0	106.08	2.8e-10	R	AVMADAGSALMGIGVGSGK	S			0.49
29	gi|16332299	hypothetical protein sll1106 [Synechocystis sp. PCC 6803]	209	18076	4	28.1	4.71	1	1	700.788	1399.56	2	1398.81	0.7526	2	77.09	2.7e-07	K	KVTPDKVLADVSK	Y
29	gi|16332299	hypothetical protein sll1106 [Synechocystis sp. PCC 6803]	209	18076	4	28.1	4.71	1	1	960.158	1918.3	2	1917.93	0.3737	0	82.85	5.3e-08	R	TSLSQDEESQLQAVLDR	H
29	gi|16332299	hypothetical protein sll1106 [Synechocystis sp. PCC 6803]	209	18076	4	28.1	4.71	1	1	969.924	1937.83	2	1936.96	0.8698	0	63.07	5.3e-06	R	ELGETMCPGSSALFVLVK	K
29	gi|16332299	hypothetical protein sll1106 [Synechocystis sp. PCC 6803]	209	18076	4	28.1	4.71	1	1	977.875	1953.73	2	1952.96	0.7759	0	55.28	3.1e-05	R	ELGETMCPGSSALFVLVK	K	Oxidation (M)	0.000001000000000000.0	1.17
30	gi|16331238	photosystem I subunit VII [Synechocystis sp. PCC 6803]	208	9335	8	56.8	5.65	1	1	641.341	640.334	1	640.289	0.0447	0	27.51	0.013	R	SMGLAY	-
30	gi|16331238	photosystem I subunit VII [Synechocystis sp. PCC 6803]	208	9335	8	56.8	5.65	1	1	657.445	656.438	1	656.284	0.1538	0	33.06	0.0077	R	SMGLAY	-	Oxidation (M)	0.010000.0
30	gi|16331238	photosystem I subunit VII [Synechocystis sp. PCC 6803]	208	9335	8	56.8	5.65	1	1	900.619	899.612	1	899.482	0.1293	0	34.56	0.0065	K	AAQIASSPR	T
30	gi|16331238	photosystem I subunit VII [Synechocystis sp. PCC 6803]	208	9335	8	56.8	5.65	1	1	450.83	899.646	2	899.482	0.1632	0	60.18	1.7e-05	K	AAQIASSPR	T
30	gi|16331238	photosystem I subunit VII [Synechocystis sp. PCC 6803]	208	9335	8	56.8	5.65	1	1	1009.59	1008.58	1	1008.52	0.0577	0	23.56	0.053	R	VYLGAETTR	S
30	gi|16331238	photosystem I subunit VII [Synechocystis sp. PCC 6803]	208	9335	8	56.8	5.65	1	1	505.477	1008.94	2	1008.52	0.4146	0	53.13	3.6e-05	R	VYLGAETTR	S
30	gi|16331238	photosystem I subunit VII [Synechocystis sp. PCC 6803]	208	9335	8	56.8	5.65	1	1	563.184	1124.35	2	1123.47	0.8786	1	43.91	0.00041	R	TEDCVGCKR	C
30	gi|16331238	photosystem I subunit VII [Synechocystis sp. PCC 6803]	208	9335	8	56.8	5.65	1	1	823.453	1644.89	2	1644.71	0.186	0	95.03	4.7e-09	K	IYDTCIGCTQCVR	A			16.93
31	gi|16330540	iron-stress chlorophyll-binding protein [Synechocystis sp. PCC 6803]	204	37254	5	13.7	6.17	1	1	797.565	796.558	1	796.412	0.1458	0	31.35	0.0063	R	ALGFDFK	R
31	gi|16330540	iron-stress chlorophyll-binding protein [Synechocystis sp. PCC 6803]	204	37254	5	13.7	6.17	1	1	458.663	915.311	2	914.507	0.8034	0	56.13	4.5e-05	R	APADLSTLK	G
31	gi|16330540	iron-stress chlorophyll-binding protein [Synechocystis sp. PCC 6803]	204	37254	5	13.7	6.17	1	1	643.747	1285.48	2	1284.7	0.7749	1	71.52	9.8e-07	R	APADLSTLKGQGK	K
31	gi|16330540	iron-stress chlorophyll-binding protein [Synechocystis sp. PCC 6803]	204	37254	5	13.7	6.17	1	1	647.66	1293.3	2	1292.64	0.6688	1	55.18	2.6e-05	K	RVEQAFDSLQT	-
31	gi|16330540	iron-stress chlorophyll-binding protein [Synechocystis sp. PCC 6803]	204	37254	5	13.7	6.17	1	1	917.266	1832.52	2	1831.86	0.6605	0	81.07	6.2e-08	K	AMYWGGLYDATTQTVR	L			0.62
32	gi|16330975	photosystem I reaction center subunit IV [Synechocystis sp. PCC 6803]	198	8140	3	40.5	8.04	1	1	558.968	1115.92	2	1115.67	0.2514	0	71.14	7.3e-07	K	SGILYPVIVR	F
32	gi|16330975	photosystem I reaction center subunit IV [Synechocystis sp. PCC 6803]	198	8140	3	40.5	8.04	1	1	768.301	1534.59	2	1533.87	0.7209	1	33.98	0.0043	K	SGILYPVIVRFDR	V
32	gi|16330975	photosystem I reaction center subunit IV [Synechocystis sp. PCC 6803]	198	8140	3	40.5	8.04	1	1	946.004	1889.99	2	1889.87	0.1255	0	138.28	1.8e-13	R	TESYWYGDVGTVASVEK	S			2.42
33	gi|16330343	general secretion pathway protein G [Synechocystis sp. PCC 6803]	193	17677	4	12.5	4.68	1	1	470.573	939.131	2	938.464	0.6662	0	48.64	9.6e-05	R	AFSTVVCR	A
33	gi|16330343	general secretion pathway protein G [Synechocystis sp. PCC 6803]	193	17677	4	12.5	4.68	1	1	683.69	1365.36	2	1364.57	0.798	0	80	9.2e-08	R	SMSGGTFYDSGTR	A
33	gi|16330343	general secretion pathway protein G [Synechocystis sp. PCC 6803]	193	17677	4	12.5	4.68	1	1	691.665	1381.31	2	1380.56	0.7532	0	53.34	4.5e-05	R	SMSGGTFYDSGTR	A	Oxidation (M)	0.0100000000000.0
33	gi|16330343	general secretion pathway protein G [Synechocystis sp. PCC 6803]	193	17677	4	12.5	4.68	1	1	691.678	1381.34	2	1380.56	0.7802	0	76.44	2.2e-07	R	SMSGGTFYDSGTR	A	Oxidation (M)	0.0100000000000.0	0.81
34	gi|16332103	hypothetical protein sll1334 [Synechocystis sp. PCC 6803]	179	57084	6	12.4	6.02	1	1	489.181	976.348	2	975.489	0.859	0	34.43	0.0059	R	NFNNVNVR	L
34	gi|16332103	hypothetical protein sll1334 [Synechocystis sp. PCC 6803]	179	57084	6	12.4	6.02	1	1	561.204	1120.39	2	1119.63	0.765	0	32.6	0.0078	R	SYLGTPLLTR	D
34	gi|16332103	hypothetical protein sll1334 [Synechocystis sp. PCC 6803]	179	57084	6	12.4	6.02	1	1	563.819	1125.62	2	1124.63	0.9926	0	52.31	9.1e-05	R	LGVGNPNLVSR	Q
34	gi|16332103	hypothetical protein sll1334 [Synechocystis sp. PCC 6803]	179	57084	6	12.4	6.02	1	1	571.407	1140.8	2	1140.69	0.1122	0	69.11	1.7e-06	K	LLELGLLTNR	N
34	gi|16332103	hypothetical protein sll1334 [Synechocystis sp. PCC 6803]	179	57084	6	12.4	6.02	1	1	626.76	1251.5	2	1250.75	0.7547	0	32.19	0.0081	K	LQLVPHYLIR	T
34	gi|16332103	hypothetical protein sll1334 [Synechocystis sp. PCC 6803]	179	57084	6	12.4	6.02	1	1	808.238	1614.46	2	1613.77	0.6933	0	78.78	1.4e-07	R	NSTFFEEATQTLAR	N			0.46
35	gi|16332073	hypothetical protein slr0552 [Synechocystis sp. PCC 6803]	166	26819	4	20.1	4.92	1	1	528.297	1054.58	2	1053.59	0.9858	0	37.41	0.0027	K	NGLSIVAQPR	S
35	gi|16332073	hypothetical protein slr0552 [Synechocystis sp. PCC 6803]	166	26819	4	20.1	4.92	1	1	683.087	1364.16	2	1363.68	0.4826	0	54.14	3.8e-05	K	FLAEQQPQTVFG	-
35	gi|16332073	hypothetical protein slr0552 [Synechocystis sp. PCC 6803]	166	26819	4	20.1	4.92	1	1	773.731	1545.45	2	1544.81	0.639	0	60.78	7.6e-06	K	ELDPTLVNEQFLK	F
35	gi|16332073	hypothetical protein slr0552 [Synechocystis sp. PCC 6803]	166	26819	4	20.1	4.92	1	1	886.779	1771.54	2	1770.82	0.7215	0	81.01	7.4e-08	K	QYIEAWQSDLDTFR	G			0.7
36	gi|16329269	hypothetical protein slr0731 [Synechocystis sp. PCC 6803]	164	44803	7	19.2	4.42	3	1	458.778	915.541	2	915.503	0.0381	1	28.57	0.029	K	EIEKLER	R
36	gi|16329269	hypothetical protein slr0731 [Synechocystis sp. PCC 6803]	164	44803	7	19.2	4.42	1	1	466.242	930.47	2	930.513	-0.0438	0	58.63	2.7e-05	R	GAILSLDSR	L
36	gi|16329269	hypothetical protein slr0731 [Synechocystis sp. PCC 6803]	164	44803	7	19.2	4.42	1	1	631.837	1261.66	2	1260.68	0.9762	0	54.01	6e-05	R	QIQALLEQYR	T
36	gi|16329269	hypothetical protein slr0731 [Synechocystis sp. PCC 6803]	164	44803	7	19.2	4.42	1	1	682.793	1363.57	2	1363.71	-0.1377	0	26.44	0.032	R	TTFAGASQELAIR	V
36	gi|16329269	hypothetical protein slr0731 [Synechocystis sp. PCC 6803]	164	44803	7	19.2	4.42	1	1	694.402	1386.79	2	1385.73	1.0636	1	28.22	0.025	R	LVEEGTRELGQR	K
36	gi|16329269	hypothetical protein slr0731 [Synechocystis sp. PCC 6803]	164	44803	7	19.2	4.42	1	1	825.344	1648.67	2	1647.82	0.8581	0	56.22	2.9e-05	R	TRPDYYGPPWQLR	R
36	gi|16329269	hypothetical protein slr0731 [Synechocystis sp. PCC 6803]	164	44803	7	19.2	4.42	1	1	841.402	1680.79	2	1679.82	0.973	0	54.75	4.6e-05	K	AQWYGQQFQQLQR	E			0.75
37	gi|16329823	phycocyanin a subunit [Synechocystis sp. PCC 6803]	162	17690	5	22.8	5.35	1	1	486.678	971.342	2	970.52	0.8221	0	73.98	6.6e-07	R	QANAGLQAAK	A
37	gi|16329823	phycocyanin a subunit [Synechocystis sp. PCC 6803]	162	17690	5	22.8	5.35	1	1	499.593	997.171	2	996.474	0.697	0	28.75	0.011	K	ANHGLSGDAR	D
37	gi|16329823	phycocyanin a subunit [Synechocystis sp. PCC 6803]	162	17690	5	22.8	5.35	1	1	767.286	1532.56	2	1531.75	0.8088	0	93.88	4.4e-09	K	TPLTEAVSTADSQGR	F
37	gi|16329823	phycocyanin a subunit [Synechocystis sp. PCC 6803]	162	17690	5	22.8	5.35	1	1	603.288	1806.84	3	1806.88	-0.0345	1	23.16	0.057	-	MKTPLTEAVSTADSQGR	F	Oxidation (M)	0.10000000000000000.0
37	gi|16329823	phycocyanin a subunit [Synechocystis sp. PCC 6803]	162	17690	5	22.8	5.35	1	1	904.792	1807.57	2	1806.88	0.6907	1	34.4	0.0031	-	MKTPLTEAVSTADSQGR	F	Oxidation (M)	0.10000000000000000.0	1.69
38	gi|16331186	pyruvate dehydrogenase E1 component, alpha subunit [Synechocystis sp. PCC 6803]	157	38419	5	14	5.09	1	1	518.968	1035.92	2	1035.52	0.398	0	25.83	0.02	R	ATSQPEIYK	K
38	gi|16331186	pyruvate dehydrogenase E1 component, alpha subunit [Synechocystis sp. PCC 6803]	157	38419	5	14	5.09	1	1	582.986	1163.96	2	1163.62	0.3382	1	49.98	8.5e-05	R	ATSQPEIYKK	A
38	gi|16331186	pyruvate dehydrogenase E1 component, alpha subunit [Synechocystis sp. PCC 6803]	157	38419	5	14	5.09	1	1	643.845	1285.67	2	1284.74	0.9307	0	68.26	2.4e-06	K	LPILFVVENNK	W
38	gi|16331186	pyruvate dehydrogenase E1 component, alpha subunit [Synechocystis sp. PCC 6803]	157	38419	5	14	5.09	2	0	665.891	1329.77	2	1328.69	1.0729	0	28.59	0.024	R	DHVHALSAGVPAR	E
38	gi|16331186	pyruvate dehydrogenase E1 component, alpha subunit [Synechocystis sp. PCC 6803]	157	38419	5	14	5.09	1	1	746.369	1490.72	2	1489.78	0.946	0	78.38	2.3e-07	R	AGEGPTLIEALTYR	F			0.59
39	gi|16331128	hypothetical protein slr0404 [Synechocystis sp. PCC 6803]	152	34843	2	8.7	5.4	1	1	681.472	1360.93	2	1360.69	0.2352	0	90.03	1.1e-08	K	QSLQTLGGISSDR	L
39	gi|16331128	hypothetical protein slr0404 [Synechocystis sp. PCC 6803]	152	34843	2	8.7	5.4	1	1	853.473	1704.93	2	1703.88	1.0466	0	85.59	3.9e-08	R	LSAAEAAFNQLALTER	S			0.23
40	gi|16331864	septum site-determining protein; MinD [Synechocystis sp. PCC 6803]	151	29143	3	14.7	5.26	1	1	631.11	1260.2	2	1259.68	0.5215	0	71.96	6.2e-07	K	TTTTANLGAALAR	L
40	gi|16331864	septum site-determining protein; MinD [Synechocystis sp. PCC 6803]	151	29143	3	14.7	5.26	1	1	693.676	1385.34	2	1384.78	0.555	0	63.16	5.4e-06	K	LSVPGLAFQNIAR	R
40	gi|16331864	septum site-determining protein; MinD [Synechocystis sp. PCC 6803]	151	29143	3	14.7	5.26	1	1	710.183	1418.35	2	1417.84	0.5103	0	60.78	7.2e-06	R	LPNLVLLPAAQNR	S			0.44
41	gi|16329821	phycocyanin associated linker protein [Synechocystis sp. PCC 6803]	146	32501	4	14.8	9.35	1	1	475.719	949.423	2	948.441	0.9813	0	45.87	0.00036	R	FNNQVGDR	T
41	gi|16329821	phycocyanin associated linker protein [Synechocystis sp. PCC 6803]	146	32501	4	14.8	9.35	1	1	602.198	1202.38	2	1201.59	0.7939	0	39.85	0.0011	K	FLYNNFQTR	V
41	gi|16329821	phycocyanin associated linker protein [Synechocystis sp. PCC 6803]	146	32501	4	14.8	9.35	1	1	617.18	1232.34	2	1231.66	0.6888	0	61.12	8.7e-06	K	ALGGTVPFGQASK	L
41	gi|16329821	phycocyanin associated linker protein [Synechocystis sp. PCC 6803]	146	32501	4	14.8	9.35	1	1	770.958	1539.9	2	1538.7	1.1972	0	70.85	1.5e-06	R	QVLGNDYIMDSER	L			0.55
42	gi|16329741	LysR transcriptional regulator [Synechocystis sp. PCC 6803]	141	38108	4	12.5	5.54	1	1	533.667	1065.32	2	1064.56	0.7584	1	52.08	6.1e-05	K	AIASEGSFKR	A
42	gi|16329741	LysR transcriptional regulator [Synechocystis sp. PCC 6803]	141	38108	4	12.5	5.54	1	1	633.942	1265.87	2	1265.66	0.2073	0	63.59	4.8e-06	K	FISLDSQSTIR	K
42	gi|16329741	LysR transcriptional regulator [Synechocystis sp. PCC 6803]	141	38108	4	12.5	5.54	1	1	640.763	1279.51	2	1279.77	-0.2606	1	39.87	0.0013	R	RVLSVIINPNR	Y
42	gi|16329741	LysR transcriptional regulator [Synechocystis sp. PCC 6803]	141	38108	4	12.5	5.54	1	1	652.947	1303.88	2	1303.68	0.2024	0	55.49	3.8e-05	M	SDIPFTLDQLR	I			0.46
43	gi|16331660	photosystem II CP47 protein [Synechocystis sp. PCC 6803]	140	55924	4	6.5	5.52	1	1	585.62	1169.23	2	1168.55	0.6746	0	60.03	9.2e-06	K	GYFQEEIQR	R
43	gi|16331660	photosystem II CP47 protein [Synechocystis sp. PCC 6803]	140	55924	4	6.5	5.52	1	1	649.238	1296.46	2	1295.65	0.809	0	51.8	7e-05	R	QGMFVLPFMAR	L
43	gi|16331660	photosystem II CP47 protein [Synechocystis sp. PCC 6803]	140	55924	4	6.5	5.52	1	1	656.782	1311.55	2	1311.65	-0.0969	0	34.12	0.0061	R	QGMFVLPFMAR	L	Oxidation (M)	0.00100000000.0
43	gi|16331660	photosystem II CP47 protein [Synechocystis sp. PCC 6803]	140	55924	4	6.5	5.52	1	1	722.806	1443.6	2	1443.7	-0.1056	0	64.27	5.1e-06	K	LAFYDYVGNSPAK	G			0.29
44	gi|16329930	50S ribosomal protein L24 [Synechocystis sp. PCC 6803]	139	12872	3	35.7	10.09	1	1	573.718	1145.42	2	1144.65	0.7757	1	92.05	9.3e-09	K	KGDTIQVISGK	D
44	gi|16329930	50S ribosomal protein L24 [Synechocystis sp. PCC 6803]	139	12872	3	35.7	10.09	1	1	598.118	1194.22	2	1193.68	0.545	0	22.88	0.039	R	TIPSHSQVVVK	G
44	gi|16329930	50S ribosomal protein L24 [Synechocystis sp. PCC 6803]	139	12872	3	35.7	10.09	1	1	1017.88	2033.74	2	2032.93	0.8097	0	69.23	1e-06	R	QEGESGQISSYEAPIHSSK	V			1.23
45	gi|16329355	hypothetical protein slr1104 [Synechocystis sp. PCC 6803]	138	69689	3	5.9	5.34	1	1	605.157	1208.3	2	1207.58	0.7226	0	50.42	8.6e-05	K	NMVMEAIAMAK	M
45	gi|16329355	hypothetical protein slr1104 [Synechocystis sp. PCC 6803]	138	69689	3	5.9	5.34	1	1	763.847	1525.68	2	1525.78	-0.1018	1	85.06	4.3e-08	R	WDKDEFIFLVSK	V
45	gi|16329355	hypothetical protein slr1104 [Synechocystis sp. PCC 6803]	138	69689	3	5.9	5.34	1	1	768.746	1535.48	2	1534.8	0.6777	0	47.61	0.00016	R	TIILDEQQYSIGR	H			0.17
46	gi|16330870	general secretion pathway protein D [Synechocystis sp. PCC 6803]	136	84704	3	5	4.64	1	1	591.571	1181.13	2	1180.69	0.435	0	60.87	7e-06	R	GQVNVPSLVLR	E
46	gi|16330870	general secretion pathway protein D [Synechocystis sp. PCC 6803]	136	84704	3	5	4.64	1	1	713.069	1424.12	2	1423.81	0.3092	1	46.22	0.00025	R	EAPAREVLAVLTR	Y
46	gi|16330870	general secretion pathway protein D [Synechocystis sp. PCC 6803]	136	84704	3	5	4.64	1	1	751.849	1501.68	2	1500.8	0.879	0	75.28	4.7e-07	R	GNTIFAGANLLPSAR	N			0.14
47	gi|16331048	ClpB protein [Synechocystis sp. PCC 6803]	135	98119	5	5.7	5.16	1	1	485.003	967.991	2	967.488	0.5031	0	30.12	0.011	R	YEVHHGVK	I
47	gi|16331048	ClpB protein [Synechocystis sp. PCC 6803]	135	98119	5	5.7	5.16	1	0	515.62	1029.23	2	1028.56	0.6644	0	66.68	2.7e-06	K	TAIAEGLAQR	I
47	gi|16331048	ClpB protein [Synechocystis sp. PCC 6803]	135	98119	5	5.7	5.16	1	0	543.629	1085.24	2	1084.49	0.7501	1	29.83	0.012	K	YRGEFEER	L
47	gi|16331048	ClpB protein [Synechocystis sp. PCC 6803]	135	98119	5	5.7	5.16	1	1	653.905	1305.79	2	1305.66	0.1384	0	77.9	2.4e-07	K	NLFDTEEALVR	I
47	gi|16331048	ClpB protein [Synechocystis sp. PCC 6803]	135	98119	5	5.7	5.16	1	1	715.403	1428.79	2	1428.78	0.0083	1	24.05	0.058	R	SLDKLLDNAEIAK	S			0.2
48	gi|16329178	photosystem II D1 protein [Synechocystis sp. PCC 6803]	132	39924	3	10	5.38	1	1	652.168	1302.32	2	1301.62	0.7032	0	57.28	1.9e-05	R	ANIGFEVMHER	N
48	gi|16329178	photosystem II D1 protein [Synechocystis sp. PCC 6803]	132	39924	3	10	5.38	1	1	730.693	1459.37	2	1458.73	0.6463	0	58.95	1.1e-05	R	LIFQYASFNNSR	S
48	gi|16329178	photosystem II D1 protein [Synechocystis sp. PCC 6803]	132	39924	3	10	5.38	1	1	774.767	1547.52	2	1546.68	0.8411	0	60.35	8.1e-06	R	ETTEVESQNYGYK	F			0.31
49	gi|16330392	photosystem II D2 protein [Synechocystis sp. PCC 6803]	126	39581	2	6.5	5.35	1	1	614.373	1226.73	2	1226.59	0.1377	0	71.47	1.1e-06	R	AYDFVSQELR	A
49	gi|16330392	photosystem II D2 protein [Synechocystis sp. PCC 6803]	126	39581	2	6.5	5.35	1	1	774.708	1547.4	2	1546.68	0.7191	0	78.3	1.3e-07	R	AAEDPEFETFYTK	N			0.2
50	gi|16330041	hypothetical protein slr1841 [Synechocystis sp. PCC 6803]	119	67673	2	3.7	4.47	1	1	600.835	1199.65	2	1198.54	1.1107	0	64.04	7.4e-06	R	YGCIVGYPDR	T
50	gi|16330041	hypothetical protein slr1841 [Synechocystis sp. PCC 6803]	119	67673	2	3.7	4.47	1	1	746.503	1490.99	2	1490.74	0.2513	0	79.33	1.4e-07	R	DVQPTAWAYEALK	S			0.11
51	gi|16331748	hypothetical protein sll0086 [Synechocystis sp. PCC 6803]	117	44712	5	14.6	5.17	1	0	452.239	902.464	2	902.446	0.0179	0	41.18	0.0016	K	TGDELNVR	I
51	gi|16331748	hypothetical protein sll0086 [Synechocystis sp. PCC 6803]	117	44712	5	14.6	5.17	1	1	546.734	1091.45	2	1090.61	0.8404	0	48.68	0.00018	R	YITQVLQAR	G
51	gi|16331748	hypothetical protein sll0086 [Synechocystis sp. PCC 6803]	117	44712	5	14.6	5.17	1	1	617.489	1232.96	2	1232.64	0.3276	0	64.32	4.1e-06	K	VLTDNTQTSVR	L
51	gi|16331748	hypothetical protein sll0086 [Synechocystis sp. PCC 6803]	117	44712	5	14.6	5.17	1	1	796.207	1590.4	2	1589.81	0.5909	0	30.75	0.0073	R	ILPETIDDPFFQR	W
51	gi|16331748	hypothetical protein sll0086 [Synechocystis sp. PCC 6803]	117	44712	5	14.6	5.17	1	1	818.04	1634.06	2	1632.96	1.1086	0	26.66	0.025	R	NLVLPQALAALSPAGAK	M			0.49
52	gi|16329412	hypothetical protein sll1665 [Synechocystis sp. PCC 6803]	116	63569	2	3.1	3.44	1	1	494.438	986.861	2	986.514	0.3462	0	68.28	1.9e-06	K	AETQALQAR	L
52	gi|16329412	hypothetical protein sll1665 [Synechocystis sp. PCC 6803]	116	63569	2	3.1	3.44	1	1	529.478	1056.94	2	1056.52	0.4209	0	71.64	7.7e-07	R	LESLESSHR	N			0.12
53	gi|16330099	cell division inhibitor [Synechocystis sp. PCC 6803]	112	36875	2	8.8	7.67	1	1	602.831	1203.65	2	1203.67	-0.0173	0	45.42	0.00044	R	LFAPGSFPQLK	A
53	gi|16330099	cell division inhibitor [Synechocystis sp. PCC 6803]	112	36875	2	8.8	7.67	1	1	991.842	1981.67	2	1981.01	0.6572	0	89.41	1.1e-08	K	VVDGQDAVINLAGEPISER	W			0.21
54	gi|16330466	allophycocyanin a chain [Synechocystis sp. PCC 6803]	111	17458	4	27.3	4.86	1	1	474.56	947.106	2	946.508	0.5973	0	28.8	0.014	R	IAETLTGSR	E
54	gi|16330466	allophycocyanin a chain [Synechocystis sp. PCC 6803]	111	17458	4	27.3	4.86	1	1	523.597	1045.18	2	1044.52	0.6599	0	65.49	3.5e-06	K	SIVNADAEAR	Y
54	gi|16330466	allophycocyanin a chain [Synechocystis sp. PCC 6803]	111	17458	4	27.3	4.86	1	1	646.259	1290.5	2	1289.7	0.8059	1	34.1	0.0051	R	YLSPGELDRIK	A
54	gi|16330466	allophycocyanin a chain [Synechocystis sp. PCC 6803]	111	17458	4	27.3	4.86	1	1	714.741	1427.47	2	1426.78	0.6889	0	51.84	6.2e-05	R	SLGTPIEAVAQSVR	E			1.23
55	gi|16330615	Thf1-like protein [Synechocystis sp. PCC 6803]	107	27115	3	12.1	5.41	1	1	476.67	951.326	2	950.493	0.8323	1	44.49	0.00041	K	RQDYLTR	L
55	gi|16330615	Thf1-like protein [Synechocystis sp. PCC 6803]	107	27115	3	12.1	5.41	1	1	616.176	1230.34	2	1229.63	0.7117	1	61.51	7.7e-06	K	VLEDAAEAERK	K
55	gi|16330615	Thf1-like protein [Synechocystis sp. PCC 6803]	107	27115	3	12.1	5.41	1	1	644.291	1286.57	2	1285.72	0.8425	1	47.34	0.00029	R	SNLEKVDQLLK	V			0.48
56	gi|16329328	F0F1 ATP synthase subunit delta [Synechocystis sp. PCC 6803]	104	20138	2	11.4	6.33	1	1	573.689	1145.36	2	1144.61	0.7549	1	46.23	0.00031	K	LTDAQKDQVK	E
56	gi|16329328	F0F1 ATP synthase subunit delta [Synechocystis sp. PCC 6803]	104	20138	2	11.4	6.33	1	1	598.164	1194.31	2	1193.6	0.7086	0	80.67	6.8e-08	K	VGSQVFDSSLR	G			0.42
57	gi|16331323	50S ribosomal protein L20 [Synechocystis sp. PCC 6803]	103	13545	3	29.9	12.02	1	1	460.575	919.135	2	918.459	0.6754	0	30.15	0.0093	R	TANQQVMK	A
57	gi|16331323	50S ribosomal protein L20 [Synechocystis sp. PCC 6803]	103	13545	3	29.9	12.02	1	1	543.396	1084.78	2	1084.64	0.1426	2	39.23	0.0017	K	KANIEINRK	M
57	gi|16331323	50S ribosomal protein L20 [Synechocystis sp. PCC 6803]	103	13545	3	29.9	12.02	1	1	959.908	1917.8	2	1917.03	0.7727	0	79.95	1.1e-07	K	MLAQLAVLDPAAFSEVVK	V	Oxidation (M)	0.100000000000000000.0	1.15
58	gi|16330468	phycobilisome LC linker polypeptide [Synechocystis sp. PCC 6803]	101	7857	3	55.2	10.94	1	1	567.217	1132.42	2	1131.57	0.8482	0	43.17	0.00063	R	ITACVPSQTR	I
58	gi|16330468	phycobilisome LC linker polypeptide [Synechocystis sp. PCC 6803]	101	7857	3	55.2	10.94	1	1	572.593	1143.17	2	1142.56	0.6109	0	39.21	0.0016	R	ELQNTYFTK	L
58	gi|16330468	phycobilisome LC linker polypeptide [Synechocystis sp. PCC 6803]	101	7857	3	55.2	10.94	1	1	884.306	1766.6	2	1766.01	0.5918	1	65.55	2.2e-06	K	IVKVELATGRPGTNAGLA	-			2.53
59	gi|16330542	translation-associated GTPase [Synechocystis sp. PCC 6803]	101	39464	2	5.8	4.77	1	1	518.44	1034.86	2	1034.58	0.2886	0	54.12	3.5e-05	R	ATYELLGLR	T
59	gi|16330542	translation-associated GTPase [Synechocystis sp. PCC 6803]	101	39464	2	5.8	4.77	1	1	625.243	1248.47	2	1247.69	0.7835	0	69.7	1.4e-06	K	STLFNALVANAK	A			0.2
60	gi|16330037	pyruvate dehydrogenase E1 beta subunit [Synechocystis sp. PCC 6803]	100	35858	2	7.4	5.35	1	1	553.19	1104.36	2	1103.63	0.7308	0	65.81	3.5e-06	M	AETLLFAALR	Q
60	gi|16330037	pyruvate dehydrogenase E1 beta subunit [Synechocystis sp. PCC 6803]	100	35858	2	7.4	5.35	1	1	800.004	1597.99	2	1597.79	0.2016	0	59.15	2.1e-05	R	YTSGGNYQIPMVIR	G			0.22
61	gi|16331000	OmpR subfamily [Synechocystis sp. PCC 6803]	98	26305	4	20.5	4.8	1	1	462.534	923.054	2	923.519	-0.4652	0	52.26	3.9e-05	R	VVDVHISR	L
61	gi|16331000	OmpR subfamily [Synechocystis sp. PCC 6803]	98	26305	4	20.5	4.8	1	1	498.053	994.092	2	993.488	0.6037	1	36.02	0.0021	R	QVYKGDER	I
61	gi|16331000	OmpR subfamily [Synechocystis sp. PCC 6803]	98	26305	4	20.5	4.8	1	1	854.347	1706.68	2	1705.83	0.8487	0	42.61	0.00063	R	SEILQEVWGYTPER	H
61	gi|16331000	OmpR subfamily [Synechocystis sp. PCC 6803]	98	26305	4	20.5	4.8	1	1	914.552	1827.09	2	1825.97	1.1178	0	34.88	0.0043	K	NGMPGIPSSGVLQIATIR	I	Oxidation (M)	0.001000000000000000.0	0.72
62	gi|16331619	hypothetical protein sll0185 [Synechocystis sp. PCC 6803]	98	47078	3	6.9	4.99	1	1	522.823	1043.63	2	1042.58	1.0536	1	44.37	0.00067	M	AKEDRPSLK	D
62	gi|16331619	hypothetical protein sll0185 [Synechocystis sp. PCC 6803]	98	47078	3	6.9	4.99	1	1	529.435	1056.86	2	1056.57	0.2883	0	69.02	1.4e-06	R	SQGGQQLALR	L
62	gi|16331619	hypothetical protein sll0185 [Synechocystis sp. PCC 6803]	98	47078	3	6.9	4.99	1	1	596.739	1191.46	2	1190.58	0.8811	1	32.2	0.0087	R	RVASECNISR	Y			0.26
63	gi|16329578	hypothetical protein slr1590 [Synechocystis sp. PCC 6803]	97	32641	2	7.5	4.87	1	1	633.693	1265.37	2	1264.63	0.742	1	45.63	0.00027	K	ELEQNKTFEK	I
63	gi|16329578	hypothetical protein slr1590 [Synechocystis sp. PCC 6803]	97	32641	2	7.5	4.87	1	1	671.214	1340.41	2	1339.66	0.7509	0	74.22	4.1e-07	R	SLTDYSGESLIR	M			0.24
64	gi|16331629	hypothetical protein sll0180 [Synechocystis sp. PCC 6803]	93	53991	1	2.8	5.7	1	1	703.629	1405.24	2	1404.7	0.5481	0	92.89	4.6e-09	K	ATVQANQSSVSASR	S			0.07
65	gi|16331986	CheA like protein [Synechocystis sp. PCC 6803]	93	153351	4	2.9	4.56	2	1	494.362	986.709	2	986.558	0.1504	0	25.25	0.054	K	IPVAMLTSR	G
65	gi|16331986	CheA like protein [Synechocystis sp. PCC 6803]	93	153351	4	2.9	4.56	1	1	565.211	1128.41	2	1127.64	0.7655	0	41.27	0.001	K	GTIVVSSRPGR	G
65	gi|16331986	CheA like protein [Synechocystis sp. PCC 6803]	93	153351	4	2.9	4.56	1	1	585.686	1169.36	2	1168.66	0.6941	0	58	1.6e-05	R	MLPLGEILQR	F
65	gi|16331986	CheA like protein [Synechocystis sp. PCC 6803]	93	153351	4	2.9	4.56	1	1	627.445	1252.88	2	1251.73	1.1419	0	38.63	0.0015	K	LYDPLLHLLR	N			0.1
66	gi|16331012	hypothetical protein ssr1600 [Synechocystis sp. PCC 6803]	91	7542	1	15.7	6.7	1	1	600.269	1198.52	2	1197.65	0.8773	0	91.39	1.3e-08	K	QGSVQIVTNPR	V			0.55
67	gi|16329820	phycocyanin associated linker protein [Synechocystis sp. PCC 6803]	87	9317	2	12	9.39	1	1	584.769	1167.52	2	1167.63	-0.105	0	48.94	0.00017	R	VFVYEVSGLR	Q
67	gi|16329820	phycocyanin associated linker protein [Synechocystis sp. PCC 6803]	87	9317	2	12	9.39	1	1	585.319	1168.62	2	1167.63	0.994	0	61.96	8.5e-06	R	VFVYEVSGLR	Q			0.43
68	gi|16332317	recombinase A [Synechocystis sp. PCC 6803]	87	37953	1	3.1	5.13	1	1	585.608	1169.2	2	1168.66	0.5455	0	86.84	1.9e-08	K	ALNAALAQIER	S			0.1
69	gi|16329469	hypothetical protein sll0936 [Synechocystis sp. PCC 6803]	85	55452	1	3	5.2	1	1	787.714	1573.41	2	1572.83	0.5805	0	84.74	3.2e-08	R	MLQAGGPGLLFENVK	G			0.07
70	gi|16331154	ClpB protein [Synechocystis sp. PCC 6803]	84	101443	4	4	5.23	1	0	485.003	967.991	2	967.488	0.5031	0	30.12	0.011	K	YEVHHGVK	I
70	gi|16331154	ClpB protein [Synechocystis sp. PCC 6803]	84	101443	4	4	5.23	1	0	515.62	1029.23	2	1028.56	0.6644	0	66.68	2.7e-06	K	TAIAEGLAQR	I
70	gi|16331154	ClpB protein [Synechocystis sp. PCC 6803]	84	101443	4	4	5.23	1	0	543.629	1085.24	2	1084.49	0.7501	1	29.83	0.012	K	YRGEFEER	L
70	gi|16331154	ClpB protein [Synechocystis sp. PCC 6803]	84	101443	4	4	5.23	1	1	592.904	1183.79	2	1183.62	0.1732	1	26.78	0.029	K	NIEKDPALER	R			0.15
71	gi|16329368	carbon dioxide concentrating mechanism protein; CcmK [Synechocystis sp. PCC 6803]	83	11128	2	22.3	5.33	1	1	601.16	1200.3	2	1199.55	0.759	0	55	3.7e-05	R	YTEEVEQFR	T
71	gi|16329368	carbon dioxide concentrating mechanism protein; CcmK [Synechocystis sp. PCC 6803]	83	11128	2	22.3	5.33	1	1	711.183	1420.35	2	1419.71	0.644	0	50.01	9.2e-05	R	GFPAVVEAADSMVK	A			0.85
72	gi|16331224	CheA like protein [Synechocystis sp. PCC 6803]	76	120938	5	4.3	4.65	1	1	460.311	918.608	2	917.529	1.0782	1	40.25	0.0015	R	KTNSILSR	F
72	gi|16331224	CheA like protein [Synechocystis sp. PCC 6803]	76	120938	5	4.3	4.65	1	1	484.569	967.123	2	966.404	0.7184	0	34.11	0.0038	K	DTADDFAGR	G
72	gi|16331224	CheA like protein [Synechocystis sp. PCC 6803]	76	120938	5	4.3	4.65	2	0	494.362	986.709	2	986.558	0.1504	0	25.25	0.054	R	IPVAMITSR	G
72	gi|16331224	CheA like protein [Synechocystis sp. PCC 6803]	76	120938	5	4.3	4.65	1	1	594.728	1187.44	2	1186.57	0.8718	1	35.92	0.0039	R	NRLEQDQER	L
72	gi|16331224	CheA like protein [Synechocystis sp. PCC 6803]	76	120938	5	4.3	4.65	1	1	660.362	1318.71	2	1318.65	0.0581	0	36.77	0.0029	R	GNFSEEAPTIVR	S			0.16
73	gi|16329794	PatA subfamily protein [Synechocystis sp. PCC 6803]	74	45145	2	5	6.1	1	1	477.249	952.483	2	952.513	-0.0304	0	27.74	0.019	R	LNYLFQR	Y
73	gi|16329794	PatA subfamily protein [Synechocystis sp. PCC 6803]	74	45145	2	5	6.1	1	1	724.734	1447.45	2	1446.65	0.8051	0	69.03	1.3e-06	R	IHYAGSDQGQSER	L			0.17
74	gi|16332243	glutathione S-transferase [Synechocystis sp. PCC 6803]	70	29803	1	5.5	5.45	1	1	798.242	1594.47	2	1593.91	0.5596	0	70.03	8.2e-07	R	TVEVVPGVGQLDLLR	L			0.13
75	gi|16330184	hypothetical protein sll0877 [Synechocystis sp. PCC 6803]	70	52195	1	2.9	5.53	1	1	702.173	1402.33	2	1401.76	0.5692	0	69.64	1.1e-06	R	GSPLGDNVIYVLR	L			0.07
76	gi|16331741	glucose-inhibited division protein B [Synechocystis sp. PCC 6803]	69	28943	1	4.2	6.71	1	1	595.413	1188.81	2	1188.66	0.1493	0	69	1.9e-06	K	LYQGVLVGNAR	L			0.13
77	gi|16331694	hypothetical protein ssl1046 [Synechocystis sp. PCC 6803]	69	9304	1	13.1	8.52	1	1	555.656	1109.3	2	1108.54	0.7566	0	68.69	1.1e-06	R	LASGDYEGAVK	A			0.43
78	gi|16332233	photosystem I reaction center protein subunit XI [Synechocystis sp. PCC 6803]	69	16613	2	7	4.67	1	1	576.346	1150.68	2	1150.61	0.0644	0	46.09	0.00032	R	TFIGNLPAYR	K
78	gi|16332233	photosystem I reaction center protein subunit XI [Synechocystis sp. PCC 6803]	69	16613	2	7	4.67	1	1	640.74	1279.46	2	1278.71	0.7564	1	45.98	0.0003	R	TFIGNLPAYRK	G			0.52
79	gi|16330174	hypothetical protein sll1272 [Synechocystis sp. PCC 6803]	68	29047	2	7.4	5.07	1	1	461.973	921.932	2	922.535	-0.6032	0	36.24	0.0024	K	ISNALHLR	D
79	gi|16330174	hypothetical protein sll1272 [Synechocystis sp. PCC 6803]	68	29047	2	7.4	5.07	1	1	691.733	1381.45	2	1381.64	-0.193	0	54.39	3.7e-05	R	ISIWYMQDGNR	S			0.28
80	gi|16331635	hypothetical protein slr0209 [Synechocystis sp. PCC 6803]	66	40740	2	7.5	5.44	1	1	701.33	1400.65	2	1401.61	-0.9664	1	35.74	0.0043	R	SNKDDNPSPESGR	E
80	gi|16331635	hypothetical protein slr0209 [Synechocystis sp. PCC 6803]	66	40740	2	7.5	5.44	1	1	727.348	1452.68	2	1451.81	0.872	0	54.56	4.3e-05	K	QISDNPLGLNLLR	R			0.19
81	gi|16330103	phosphoribosylaminoimidazole-succinocarboxamide synthase [Synechocystis sp. PCC 6803]	66	30003	1	4.5	5.11	1	1	661.675	1321.34	2	1320.81	0.5229	0	66.25	2e-06	K	AVNIIPLEVVVR	N			0.13
82	gi|16330528	cob(I)yrinic acid a,c-diamide adenosyltransferase [Synechocystis sp. PCC 6803]	64	22631	2	9.4	7.93	1	1	459.661	917.308	2	916.575	0.7331	0	62.24	9.9e-06	R	VGIIQFIK	G
82	gi|16330528	cob(I)yrinic acid a,c-diamide adenosyltransferase [Synechocystis sp. PCC 6803]	64	22631	2	9.4	7.93	2	1	548.018	1094.02	2	1093.62	0.3962	0	25.26	0.026	K	GLVIVHTGNGK	G			0.37
83	gi|16329406	hypothetical protein slr1794 [Synechocystis sp. PCC 6803]	62	39116	2	2.5	5.84	1	1	481.399	960.783	2	960.601	0.1818	0	50.39	0.00011	M	ALVLTFLGK	G
83	gi|16329406	hypothetical protein slr1794 [Synechocystis sp. PCC 6803]	62	39116	2	2.5	5.84	1	1	961.826	960.819	1	960.601	0.2179	0	34.93	0.0036	M	ALVLTFLGK	G			0.2
84	gi|16331035	twitching mobility protein [Synechocystis sp. PCC 6803]	62	47926	1	2.3	5.84	1	1	623.727	1245.44	2	1244.62	0.815	0	61.91	8.8e-06	R	EILTEDEIQR	F			0.08
85	gi|16331518	hypothetical protein slr0483 [Synechocystis sp. PCC 6803]	60	16874	1	8.7	6.59	1	1	684.799	1367.58	2	1366.71	0.8744	0	59.98	1.5e-05	K	TDVGPITTPNPQK	S			0.23
86	gi|16329710	phycobilisome rod-core linker polypeptide; CpcG [Synechocystis sp. PCC 6803]	60	27432	2	7.2	9.25	1	1	511.076	1020.14	2	1019.58	0.5613	0	55.14	3.4e-05	R	GLLLSNTFR	N
86	gi|16329710	phycobilisome rod-core linker polypeptide; CpcG [Synechocystis sp. PCC 6803]	60	27432	2	7.2	9.25	1	1	513.454	1024.89	2	1024.48	0.4103	1	27.2	0.016	R	DVYSEREK	I			0.3
87	gi|16330069	cell division protein; FtsH [Synechocystis sp. PCC 6803]	60	68214	2	3.7	5.31	1	0	548.018	1094.02	2	1093.65	0.3711	0	36.8	0.0018	K	GVLLVGPPGTGK	T
87	gi|16330069	cell division protein; FtsH [Synechocystis sp. PCC 6803]	60	68214	2	3.7	5.31	1	1	637.675	1273.34	2	1272.7	0.6393	0	45.47	0.00028	R	TTPIFDLELPK	R			0.11
88	gi|16329348	hypothetical protein slr1097 [Synechocystis sp. PCC 6803]	60	19048	3	19.6	4.57	1	1	546.207	1090.4	2	1089.62	0.7766	0	45.34	0.00043	R	VFVLADWLK	K
88	gi|16329348	hypothetical protein slr1097 [Synechocystis sp. PCC 6803]	60	19048	3	19.6	4.57	2	0	595.799	1189.58	2	1188.62	0.9599	0	26.65	0.036	R	IDESALATIEK	Q
88	gi|16329348	hypothetical protein slr1097 [Synechocystis sp. PCC 6803]	60	19048	3	19.6	4.57	1	1	491.255	1470.74	3	1469.72	1.0179	0	37.09	0.0033	R	YAAMLVPHEFHR	V			0.74
89	gi|16330739	30S ribosomal protein S2 [Synechocystis sp. PCC 6803]	60	30302	1	4.5	5.14	1	1	636.695	1271.37	2	1270.66	0.7117	0	59.65	1.4e-05	R	QAAGIISQEAQR	C			0.12
90	gi|16329365	carbon dioxide concentrating mechanism protein; CcmM [Synechocystis sp. PCC 6803]	59	73589	1	1.2	8.83	1	1	465.824	929.633	2	928.513	1.1196	0	58.78	2.6e-05	R	ALLHQGYK	I			0.05
91	gi|16332094	UDP-N-acetylmuramate--L-alanine ligase [Synechocystis sp. PCC 6803]	58	55050	2	4.8	5.83	1	1	630.332	1258.65	2	1257.69	0.957	0	24.31	0.058	R	SDILAALIAESR	G
91	gi|16332094	UDP-N-acetylmuramate--L-alanine ligase [Synechocystis sp. PCC 6803]	58	55050	2	4.8	5.83	1	1	642.264	1282.51	2	1281.72	0.7948	0	57.92	2.2e-05	K	TTTSSLIGYVLK	E			0.14
92	gi|16329938	50S ribosomal protein L2 [Synechocystis sp. PCC 6803]	58	30528	2	5.8	11.21	1	1	852.082	1702.15	2	1702.94	-0.7868	0	45.31	0.00024	R	IPLGSEIHNVELVAGR	G
92	gi|16329938	50S ribosomal protein L2 [Synechocystis sp. PCC 6803]	58	30528	2	5.8	11.21	1	1	569.021	1704.04	3	1702.94	1.1052	0	35.29	0.0037	R	IPLGSEIHNVELVAGR	G			0.26
93	gi|16329536	succinate--CoA ligase [Synechocystis sp. PCC 6803]	57	44139	1	2.2	4.91	1	1	535.067	1068.12	2	1067.54	0.5797	0	57.33	1.6e-05	R	TNFSPYLAR	R			0.08
94	gi|16330738	elongation factor Ts [Synechocystis sp. PCC 6803]	56	24387	1	5	5.37	1	1	623.718	1245.42	2	1244.62	0.796	1	55.8	3.5e-05	K	ALKENEGDLEK	S			0.16
95	gi|16332001	hypothetical protein slr0038 [Synechocystis sp. PCC 6803]	56	15288	1	10.6	4.83	1	1	751.86	1501.7	2	1500.79	0.9153	1	55.73	4.3e-05	M	SSTAISQLQPADKR	E			0.25
96	gi|16331392	ribulose bisophosphate carboxylase [Synechocystis sp. PCC 6803]	55	53084	2	4	5.77	1	1	511.6	1021.18	2	1020.45	0.7301	0	27.86	0.016	K	AQAETNEMK	G
96	gi|16331392	ribulose bisophosphate carboxylase [Synechocystis sp. PCC 6803]	55	53084	2	4	5.77	1	1	612.291	1222.57	2	1222.66	-0.0921	0	50.1	0.00012	R	FLFVQEAIEK	A			0.15
97	gi|16329485	exopolysaccharide export protein [Synechocystis sp. PCC 6803]	54	83646	1	1.2	4.9	1	1	508.234	1014.45	2	1013.55	0.9021	0	54.38	7.1e-05	R	QALEVEVAR	S			0.04
98	gi|16329217	glycogen synthase [Synechocystis sp. PCC 6803]	53	56816	1	1.6	6.01	1	1	476.275	950.536	2	949.505	1.0302	0	53.38	6.1e-05	K	AAMEFLLR	S			0.07
99	gi|16331553	ThiG protein [Synechocystis sp. PCC 6803]	53	70625	2	3.5	5.63	1	1	626.722	1251.43	2	1250.76	0.666	0	39.79	0.0012	K	ELLPLPVFPVK	G
99	gi|16331553	ThiG protein [Synechocystis sp. PCC 6803]	53	70625	2	3.5	5.63	1	1	695.771	1389.53	2	1388.78	0.7452	0	36.23	0.0031	R	VLFGPQTYLVPR	R			0.11
100	gi|16331685	flavoprotein [Synechocystis sp. PCC 6803]	52	63808	2	3.5	5.54	1	1	531.675	1061.34	2	1060.58	0.7594	0	42.44	0.00062	R	LSTQTEAIAK	N
100	gi|16331685	flavoprotein [Synechocystis sp. PCC 6803]	52	63808	2	3.5	5.54	1	1	545.751	1089.49	2	1089.57	-0.0801	0	33.25	0.0079	K	AEGLTAVHHR	K			0.12
101	gi|16330340	hypothetical protein slr1816 [Synechocystis sp. PCC 6803]	51	83438	1	1.1	5.17	1	1	480.084	958.154	2	957.524	0.6293	1	50.87	9.8e-05	R	KDQDALLR	T			0.04
102	gi|16332162	hypothetical protein slr1563 [Synechocystis sp. PCC 6803]	51	33020	1	4.4	6.49	1	1	656.176	1310.34	2	1309.7	0.6338	0	50.63	8e-05	R	AGNFPDPAVVVPK	V			0.11
103	gi|16331753	general secretion pathway protein E [Synechocystis sp. PCC 6803]	50	90479	2	2.5	5.33	1	1	485.147	968.28	2	967.552	0.7272	0	24.63	0.042	R	MLLEPLPR	E
103	gi|16331753	general secretion pathway protein E [Synechocystis sp. PCC 6803]	50	90479	2	2.5	5.33	1	1	721.81	1441.61	2	1440.73	0.8738	1	49.09	0.00019	R	LRGEVTPEEQQR	F			0.08
104	gi|16331991	PatA subfamily protein [Synechocystis sp. PCC 6803]	47	45129	2	4	8.67	1	1	476.632	951.249	2	950.519	0.7301	0	23.18	0.047	K	ILTTANYR	F
104	gi|16331991	PatA subfamily protein [Synechocystis sp. PCC 6803]	47	45129	2	4	8.67	1	1	501.136	1000.26	2	999.51	0.7469	0	46.86	0.00027	R	QAEQLQQR	T			0.17
105	gi|16329924	50S ribosomal protein L15 [Synechocystis sp. PCC 6803]	46	15299	1	8.2	10.38	1	1	663.636	1325.26	2	1324.62	0.6344	0	46.03	0.00024	K	AGFEGGQMPLYR	R			0.25
106	gi|16329818	hypothetical protein slr1702 [Synechocystis sp. PCC 6803]	45	27327	1	5.2	4.89	1	1	644.681	1287.35	2	1286.72	0.6244	0	44.8	0.00032	R	IIFPDTGAAALAK	R			0.14
107	gi|16329934	50S ribosomal protein L16 [Synechocystis sp. PCC 6803]	44	16082	1	10.1	11.06	1	1	769.24	1536.46	2	1535.77	0.6995	0	44.24	0.00031	R	VMFELAGVSEEVAR	E			0.24
108	gi|16330318	hypothetical protein sll2002 [Synechocystis sp. PCC 6803]	42	33021	1	3.4	4.52	1	1	557.158	1112.3	2	1111.68	0.6263	0	42.23	0.00058	R	IPGLILFSPR	A			0.11
109	gi|16331266	beta transducin-like protein [Synechocystis sp. PCC 6803]	42	191186	1	0.5	5.6	1	1	508.302	1014.59	2	1014.61	-0.0187	0	41.74	0.0013	K	EGTLLTILR	G			0.02
110	gi|16330865	hypothetical protein slr1272 [Synechocystis sp. PCC 6803]	40	28183	1	5.1	4.82	1	1	768.122	1534.23	2	1533.72	0.5087	0	40.15	0.00086	R	DVSPNNWAYEALR	N			0.13
111	gi|16329831	dihydroflavonol 4-reductase [Synechocystis sp. PCC 6803]	39	38012	1	3.8	7.15	1	1	685.632	1369.25	2	1368.76	0.4884	0	39.47	0.0012	K	AVQELGLPQSSIK	Q			0.1
112	gi|16331499	put. ATPase [Synechocystis sp. PCC 6803]	39	37279	1	2.5	5.02	1	1	501.701	1001.39	2	1000.52	0.8687	0	39.08	0.0025	K	VTAETPQQK	S			0.1
113	gi|16329335	sensory transduction histidine kinase [Synechocystis sp. PCC 6803]	38	48533	1	2.5	5.94	1	1	630.785	1259.56	2	1258.7	0.8525	0	38.02	0.0023	K	VVNILQSFSPR	L			0.08
114	gi|16330054	hypothetical protein slr1537 [Synechocystis sp. PCC 6803]	38	32511	1	3.1	4.82	1	1	576.2	1150.39	2	1149.63	0.7521	0	37.68	0.0018	R	IPFFPVFQR	Q			0.12
115	gi|16330603	global nitrogen regulator [Synechocystis sp. PCC 6803]	38	25087	1	6.7	6.53	1	1	845.806	1689.6	2	1688.84	0.7535	0	37.58	0.0017	R	LGSELMPPVVETFDR	S			0.15
116	gi|16329824	phycocyanin b subunit [Synechocystis sp. PCC 6803]	37	18286	1	4.1	4.98	1	1	458.616	915.217	2	914.432	0.7846	0	37.03	0.0029	-	MFDVFTR	V			0.21
117	gi|16330876	NADH dehydrogenase subunit B [Synechocystis sp. PCC 6803]	37	27556	1	3.6	8.31	1	1	523.799	1045.58	2	1044.52	1.0637	0	36.72	0.0035	K	VANESIQER	A			0.14
118	gi|16331444	hypothetical protein sll0414 [Synechocystis sp. PCC 6803]	34	31824	1	2.8	5.97	1	1	481.845	961.675	2	961.534	0.1402	0	34.37	0.0056	R	YLQSARPK	Q			0.12
119	gi|16331780	hypothetical protein slr0503 [Synechocystis sp. PCC 6803]	34	37668	1	2.7	5.14	1	1	526.107	1050.2	2	1049.49	0.7098	1	34.32	0.0036	R	SAPYADDRR	V			0.1
120	gi|16329624	hypothetical protein slr1048 [Synechocystis sp. PCC 6803]	33	116773	1	1.3	5.72	1	1	770.341	1538.67	2	1537.76	0.9055	0	32.69	0.008	R	YQTLQSQETELAK	A			0.03
121	gi|16331825	thioredoxin [Synechocystis sp. PCC 6803]	32	11855	1	15	4.79	1	1	905.374	1808.73	2	1807.87	0.8674	0	31.86	0.0067	R	MVAPVVDEISQQYEGK	V	Oxidation (M)	0.1000000000000000.0	0.33
122	gi|16329601	hypothetical protein slr1603 [Synechocystis sp. PCC 6803]	32	49185	1	1.6	5.71	1	1	521.195	1040.37	2	1040.51	-0.1333	0	31.81	0.0077	R	YFWLQER	N			0.08
123	gi|16332136	aspartate kinase [Synechocystis sp. PCC 6803]	32	63894	1	1.8	5.19	1	1	555.611	1109.21	2	1108.55	0.6555	0	31.68	0.0052	K	FGGTSVGTVER	I			0.06
124	gi|16329936	50S ribosomal protein L22 [Synechocystis sp. PCC 6803]	31	13607	1	8.3	10.01	1	1	553.66	1105.3	2	1104.6	0.7022	1	31	0.0093	M	TKLDTTAEVK	A			0.29
125	gi|16331854	OmpR subfamily [Synechocystis sp. PCC 6803]	31	27430	1	3.3	5.2	1	1	478.184	954.353	2	953.529	0.8232	1	30.74	0.0092	R	TKLEPNPR	R			0.14
126	gi|16331362	hypothetical protein sll0318 [Synechocystis sp. PCC 6803]	31	24307	1	7.1	9.46	1	1	808.667	1615.32	2	1614.8	0.5153	0	30.6	0.0078	R	LMLNSQASPDPSLSR	N			0.16
127	gi|16330084	nitrate transport 45kD protein [Synechocystis sp. PCC 6803]	30	49163	1	4.3	5.19	1	1	983.221	1964.43	2	1964.98	-0.5537	0	30.12	0.0092	R	EAAQALEVPADQIPSSPSR	G			0.08
128	gi|16331284	hypothetical protein slr0361 [Synechocystis sp. PCC 6803]	30	28268	1	2	9.91	1	1	630.523	629.516	1	628.366	1.1501	0	29.51	0.025	K	QVNLR	-			0.13
129	gi|16330793	sensory transduction histidine kinase [Synechocystis sp. PCC 6803]	29	47555	1	2.3	4.87	1	1	559.569	1117.12	2	1116.56	0.5675	0	29.06	0.012	K	FVQIDGSHSK	A			0.08
130	gi|16331509	phytochrome [Synechocystis sp. PCC 6803]	28	84579	2	2	4.97	1	1	456.622	911.229	2	910.596	0.6323	0	23.4	0.037	K	AIVNLILR	Q
130	gi|16331509	phytochrome [Synechocystis sp. PCC 6803]	28	84579	2	2	4.97	1	1	462.055	922.096	2	921.544	0.552	0	27.57	0.018	R	IFVIFQR	L			0.09
131	gi|16331216	light repressed protein [Synechocystis sp. PCC 6803]	28	21881	1	4.2	6.07	1	1	495.004	987.993	2	987.514	0.4789	0	28.37	0.018	K	HFQNLTTK	V			0.18
132	gi|16332220	circadian rhythm protein [Synechocystis sp. PCC 6803]	28	35100	1	3	4.94	1	1	538.237	1074.46	2	1074.58	-0.1163	0	28.28	0.025	R	LGYLGVYYK	R			0.11
133	gi|16330487	hypothetical protein slr1712 [Synechocystis sp. PCC 6803]	28	30699	2	8.6	5.24	1	1	463.967	925.92	2	925.585	0.3349	0	22.32	0.057	K	LETIPLLK	K
133	gi|16330487	hypothetical protein slr1712 [Synechocystis sp. PCC 6803]	28	30699	2	8.6	5.24	1	1	581.875	1742.6	3	1741.92	0.6816	1	26.7	0.024	R	EVATVLEQIEDNRVK	A			0.26
134	gi|16332128	1-(5-phosphoribosyl)-5-[(5-phosphoribosylamino)methylideneamino] imidazole-4-carboxamide isomerase [Synechocystis sp. PCC 6803]	27	27448	1	3.5	4.86	1	1	516.529	1031.04	2	1030.49	0.5494	0	27.33	0.02	R	QWQAQGASR	L			0.14
135	gi|16331046	hypothetical protein sll1527 [Synechocystis sp. PCC 6803]	26	134313	1	0.6	5.71	1	1	462.017	922.02	2	921.456	0.5641	0	26.06	0.025	K	FQETLER	V			0.03
136	gi|16330702	16S rRNA-processing protein [Synechocystis sp. PCC 6803]	26	20703	2	6.5	4.86	2	0	676.832	1351.65	2	1351.73	-0.0859	0	25.08	0.039	K	TPQETPQPLTLK	K
136	gi|16330702	16S rRNA-processing protein [Synechocystis sp. PCC 6803]	26	20703	2	6.5	4.86	1	1	451.803	1352.39	3	1351.73	0.653	0	23.65	0.038	K	TPQETPQPLTLK	K			0.4
137	gi|16331847	hypothetical protein sll0096 [Synechocystis sp. PCC 6803]	25	50089	1	2.2	6.09	1	1	594.508	1187	2	1186.65	0.351	0	25.1	0.036	R	NQAAWPFLLK	Q			0.07
138	gi|16330782	bifunctional 3,4-dihydroxy-2-butanone 4-phosphate synthase/GTP cyclohydrolase II protein [Synechocystis sp. PCC 6803]	25	62042	1	1.4	5.78	1	1	451.92	901.825	2	901.505	0.3192	0	24.75	0.045	R	MQLQAALK	M			0.06
139	gi|16330558	hypothetical protein sll0236 [Synechocystis sp. PCC 6803]	24	64107	1	1.8	5.1	1	1	548.309	1094.6	2	1094.54	0.0672	0	24	0.049	K	SSLANGIDYR	R			0.06
140	gi|16330952	50S ribosomal protein L21 [Synechocystis sp. PCC 6803]	24	13660	1	6.5	9.52	1	1	499.134	996.253	2	995.526	0.7266	1	23.91	0.035	R	GHRQELTR	L			0.29
141	gi|16329309	ABC transporter [Synechocystis sp. PCC 6803]	24	27901	1	4	9.51	1	1	592.7	1183.39	2	1182.64	0.75	0	23.88	0.046	R	DITNLPLNQR	A			0.14

## Sheet: gel04
prot_hit_num	prot_acc	prot_desc	prot_score	prot_mass	prot_matches	prot_cover	prot_pi	pep_rank	pep_isbold	pep_exp_mz	pep_exp_mr	pep_exp_z	pep_calc_mr	pep_delta	pep_miss	pep_score	pep_expect	pep_res_before	pep_seq	pep_res_after	pep_var_mod	pep_var_mod_pos	emPAI
1	gi|16331244	phycobilisome LCM core-membrane linker polypeptide [Synechocystis sp. PCC 6803]	1074	100405	33	35.4	9.25	1	1	819.614	818.607	1	818.465	0.1417	0	29.13	0.02	R	ALELAFR	H
1	gi|16331244	phycobilisome LCM core-membrane linker polypeptide [Synechocystis sp. PCC 6803]	1074	100405	33	35.4	9.25	1	1	451.057	900.1	2	899.414	0.6859	0	53.21	6.6e-05	R	AASADYFR	N
1	gi|16331244	phycobilisome LCM core-membrane linker polypeptide [Synechocystis sp. PCC 6803]	1074	100405	33	35.4	9.25	1	1	472.647	943.28	2	942.513	0.7662	1	48.81	0.00018	R	VDKEVTPR	F
1	gi|16331244	phycobilisome LCM core-membrane linker polypeptide [Synechocystis sp. PCC 6803]	1074	100405	33	35.4	9.25	1	1	954.584	953.577	1	953.443	0.1338	0	24.48	0.042	R	DMSWFLR	Y
1	gi|16331244	phycobilisome LCM core-membrane linker polypeptide [Synechocystis sp. PCC 6803]	1074	100405	33	35.4	9.25	1	1	516.164	1030.31	2	1029.55	0.7672	0	51.54	8.8e-05	K	LSNNEINVK	E
1	gi|16331244	phycobilisome LCM core-membrane linker polypeptide [Synechocystis sp. PCC 6803]	1074	100405	33	35.4	9.25	2	1	559.218	1116.42	2	1115.56	0.8638	1	36.23	0.0031	R	GPSSREEVQK	Y
1	gi|16331244	phycobilisome LCM core-membrane linker polypeptide [Synechocystis sp. PCC 6803]	1074	100405	33	35.4	9.25	1	1	568.408	1134.8	2	1134.59	0.2161	0	51.36	8.8e-05	R	YLTPGGLQMR	S
1	gi|16331244	phycobilisome LCM core-membrane linker polypeptide [Synechocystis sp. PCC 6803]	1074	100405	33	35.4	9.25	2	1	587.357	1172.7	2	1172.63	0.0687	1	27.12	0.037	K	RPAPFNKDTK	R
1	gi|16331244	phycobilisome LCM core-membrane linker polypeptide [Synechocystis sp. PCC 6803]	1074	100405	33	35.4	9.25	1	1	594.785	1187.56	2	1186.59	0.9616	0	62.81	9.2e-06	R	QPALVGASSDSR	N
1	gi|16331244	phycobilisome LCM core-membrane linker polypeptide [Synechocystis sp. PCC 6803]	1074	100405	33	35.4	9.25	1	1	605.234	1208.45	2	1207.62	0.8342	0	59.03	1.5e-05	K	FGESSTQALIR	A
1	gi|16331244	phycobilisome LCM core-membrane linker polypeptide [Synechocystis sp. PCC 6803]	1074	100405	33	35.4	9.25	1	1	610.017	1218.02	2	1217.68	0.343	0	85.42	3.1e-08	R	FVELGQVSAIR	T
1	gi|16331244	phycobilisome LCM core-membrane linker polypeptide [Synechocystis sp. PCC 6803]	1074	100405	33	35.4	9.25	1	1	611.96	1221.9	2	1221.7	0.208	1	50.08	8.5e-05	K	LVSTYDKVAVK	N
1	gi|16331244	phycobilisome LCM core-membrane linker polypeptide [Synechocystis sp. PCC 6803]	1074	100405	33	35.4	9.25	1	1	615.366	1228.72	2	1228.58	0.1404	0	31.05	0.011	K	EFYAPYPNTK	V
1	gi|16331244	phycobilisome LCM core-membrane linker polypeptide [Synechocystis sp. PCC 6803]	1074	100405	33	35.4	9.25	1	1	642.869	1283.72	2	1283.63	0.0938	0	47.53	0.00027	K	QFFEPFINSR	A
1	gi|16331244	phycobilisome LCM core-membrane linker polypeptide [Synechocystis sp. PCC 6803]	1074	100405	33	35.4	9.25	1	1	654.656	1307.3	2	1306.7	0.6012	0	45.77	0.00024	K	YAMKPGLSALEK	N
1	gi|16331244	phycobilisome LCM core-membrane linker polypeptide [Synechocystis sp. PCC 6803]	1074	100405	33	35.4	9.25	1	1	658.143	1314.27	2	1313.76	0.5111	0	47.99	0.00018	K	ELVVPSFTPVVK	V
1	gi|16331244	phycobilisome LCM core-membrane linker polypeptide [Synechocystis sp. PCC 6803]	1074	100405	33	35.4	9.25	1	1	662.724	1323.43	2	1322.69	0.7423	0	57.76	1.5e-05	K	YAMKPGLSALEK	N	Oxidation (M)	0.001000000000.0
1	gi|16331244	phycobilisome LCM core-membrane linker polypeptide [Synechocystis sp. PCC 6803]	1074	100405	33	35.4	9.25	1	1	669.154	1336.29	2	1335.64	0.6494	0	43.73	0.0004	K	LYWAPHYVCK	A
1	gi|16331244	phycobilisome LCM core-membrane linker polypeptide [Synechocystis sp. PCC 6803]	1074	100405	33	35.4	9.25	1	1	707.37	1412.73	2	1411.72	1.001	1	53.01	9.5e-05	R	KQFFEPFINSR	A
1	gi|16331244	phycobilisome LCM core-membrane linker polypeptide [Synechocystis sp. PCC 6803]	1074	100405	33	35.4	9.25	1	1	737.583	1473.15	2	1472.66	0.4901	0	46.63	0.00024	R	QEMNQYFDIASK	Q
1	gi|16331244	phycobilisome LCM core-membrane linker polypeptide [Synechocystis sp. PCC 6803]	1074	100405	33	35.4	9.25	1	1	745.699	1489.38	2	1488.66	0.7274	0	77.52	1.9e-07	R	QEMNQYFDIASK	Q	Oxidation (M)	0.001000000000.0
1	gi|16331244	phycobilisome LCM core-membrane linker polypeptide [Synechocystis sp. PCC 6803]	1074	100405	33	35.4	9.25	1	1	787.895	1573.77	2	1573.79	-0.014	0	47.9	0.00024	R	FPTLPAANFPNTER	L
1	gi|16331244	phycobilisome LCM core-membrane linker polypeptide [Synechocystis sp. PCC 6803]	1074	100405	33	35.4	9.25	1	1	788.399	1574.78	2	1573.79	0.994	0	47.11	0.00028	R	FPTLPAANFPNTER	L
1	gi|16331244	phycobilisome LCM core-membrane linker polypeptide [Synechocystis sp. PCC 6803]	1074	100405	33	35.4	9.25	1	1	816.186	1630.36	2	1629.8	0.557	0	88.38	1.4e-08	K	AYSQSISYLESQVR	N
1	gi|16331244	phycobilisome LCM core-membrane linker polypeptide [Synechocystis sp. PCC 6803]	1074	100405	33	35.4	9.25	1	1	817.005	1631.99	2	1631.78	0.2194	0	60.45	1.2e-05	K	EFIEGLGTSELYMK	E	Oxidation (M)	0.00000000000010.0
1	gi|16331244	phycobilisome LCM core-membrane linker polypeptide [Synechocystis sp. PCC 6803]	1074	100405	33	35.4	9.25	1	1	577.904	1730.69	3	1729.89	0.8017	1	59.61	1.2e-05	R	RFPTLPAANFPNTER	L
1	gi|16331244	phycobilisome LCM core-membrane linker polypeptide [Synechocystis sp. PCC 6803]	1074	100405	33	35.4	9.25	1	1	867.055	1732.1	2	1731.92	0.1803	0	110.2	1.1e-10	K	EIQQYNQILASQGLK	A
1	gi|16331244	phycobilisome LCM core-membrane linker polypeptide [Synechocystis sp. PCC 6803]	1074	100405	33	35.4	9.25	1	1	889.794	1777.57	2	1776.75	0.8248	0	70.36	7.7e-07	K	EYSDAFGEDTVPYER	Y
1	gi|16331244	phycobilisome LCM core-membrane linker polypeptide [Synechocystis sp. PCC 6803]	1074	100405	33	35.4	9.25	1	1	946.744	1891.47	2	1892	-0.5307	0	44.3	0.0003	R	IFTGGSPLSYLEKPVER	Q
1	gi|16331244	phycobilisome LCM core-membrane linker polypeptide [Synechocystis sp. PCC 6803]	1074	100405	33	35.4	9.25	1	1	947.351	1892.69	2	1892	0.6833	0	84.19	3.2e-08	R	IFTGGSPLSYLEKPVER	Q
1	gi|16331244	phycobilisome LCM core-membrane linker polypeptide [Synechocystis sp. PCC 6803]	1074	100405	33	35.4	9.25	1	1	631.914	1892.72	3	1892	0.7155	0	25.21	0.026	R	IFTGGSPLSYLEKPVER	Q
1	gi|16331244	phycobilisome LCM core-membrane linker polypeptide [Synechocystis sp. PCC 6803]	1074	100405	33	35.4	9.25	1	1	1134.38	2266.75	2	2266.13	0.6112	0	73.42	3.9e-07	R	GPAVNNQVGNPSAVGEFPGSLGAK	V
1	gi|16331244	phycobilisome LCM core-membrane linker polypeptide [Synechocystis sp. PCC 6803]	1074	100405	33	35.4	9.25	1	1	1174.97	2347.92	2	2347.14	0.779	0	73.55	3.9e-07	R	QGPSNDIQGLELPQSYFNAAAK	R			2.07
2	gi|16331384	ATP-dependent Clp protease regulatory subunit [Synechocystis sp. PCC 6803]	669	91175	19	24.4	5.4	1	1	452.049	902.084	2	901.487	0.5968	1	45.36	0.00039	K	ELDKELR	Q
2	gi|16331384	ATP-dependent Clp protease regulatory subunit [Synechocystis sp. PCC 6803]	669	91175	19	24.4	5.4	1	1	461.087	920.159	2	919.48	0.679	1	28.3	0.014	K	KIMDEIR	Q	Oxidation (M)	0.0010000.0
2	gi|16331384	ATP-dependent Clp protease regulatory subunit [Synechocystis sp. PCC 6803]	669	91175	19	24.4	5.4	1	1	922.389	921.382	1	921.429	-0.0474	0	24.23	0.057	K	LTESESEK	L
2	gi|16331384	ATP-dependent Clp protease regulatory subunit [Synechocystis sp. PCC 6803]	669	91175	19	24.4	5.4	1	1	466.508	931.002	2	930.502	0.4995	0	53.1	6.2e-05	R	SLVNEELK	N
2	gi|16331384	ATP-dependent Clp protease regulatory subunit [Synechocystis sp. PCC 6803]	669	91175	19	24.4	5.4	1	1	487.133	972.252	2	971.529	0.7229	0	53.2	6.7e-05	R	LIGQEDAVK	A
2	gi|16331384	ATP-dependent Clp protease regulatory subunit [Synechocystis sp. PCC 6803]	669	91175	19	24.4	5.4	1	1	487.186	972.357	2	971.565	0.7915	0	35.53	0.0051	K	EISEILLR	D
2	gi|16331384	ATP-dependent Clp protease regulatory subunit [Synechocystis sp. PCC 6803]	669	91175	19	24.4	5.4	1	1	494.439	986.863	2	986.54	0.323	1	26.42	0.03	R	QLNKEEVK	E
2	gi|16331384	ATP-dependent Clp protease regulatory subunit [Synechocystis sp. PCC 6803]	669	91175	19	24.4	5.4	1	1	515.434	1028.85	2	1028.56	0.2914	0	72.54	7e-07	K	TAIAEGLAQR	I
2	gi|16331384	ATP-dependent Clp protease regulatory subunit [Synechocystis sp. PCC 6803]	669	91175	19	24.4	5.4	1	1	552.782	1103.55	2	1103.64	-0.0874	1	27.99	0.026	K	VLKSMGVNLK	D	Oxidation (M)	0.0000100000.0
2	gi|16331384	ATP-dependent Clp protease regulatory subunit [Synechocystis sp. PCC 6803]	669	91175	19	24.4	5.4	1	1	572.794	1143.57	2	1142.62	0.9544	0	80.79	1.6e-07	K	ILDEALEAAAK	L
2	gi|16331384	ATP-dependent Clp protease regulatory subunit [Synechocystis sp. PCC 6803]	669	91175	19	24.4	5.4	1	1	579.559	1157.1	2	1156.49	0.6144	0	59.19	1.4e-05	R	LDMSEFMER	H
2	gi|16331384	ATP-dependent Clp protease regulatory subunit [Synechocystis sp. PCC 6803]	669	91175	19	24.4	5.4	1	1	580.279	1158.54	2	1157.63	0.9147	0	55.88	4.3e-05	R	VLELSLEEAR	Q
2	gi|16331384	ATP-dependent Clp protease regulatory subunit [Synechocystis sp. PCC 6803]	669	91175	19	24.4	5.4	1	1	593.947	1185.88	2	1185.66	0.2184	0	87.51	2.3e-08	R	VLENLGVDLSK	V
2	gi|16331384	ATP-dependent Clp protease regulatory subunit [Synechocystis sp. PCC 6803]	669	91175	19	24.4	5.4	1	1	696.737	1391.46	2	1390.75	0.7097	0	105.39	2.5e-10	K	NTLLIMTSNIGSK	V
2	gi|16331384	ATP-dependent Clp protease regulatory subunit [Synechocystis sp. PCC 6803]	669	91175	19	24.4	5.4	1	1	760.742	1519.47	2	1518.71	0.759	0	65.23	2.7e-06	R	MLGETAEVAAGGGSGGR	T
2	gi|16331384	ATP-dependent Clp protease regulatory subunit [Synechocystis sp. PCC 6803]	669	91175	19	24.4	5.4	1	1	762.392	1522.77	2	1521.85	0.9184	1	64.87	5e-06	R	TKNNPVLIGEPGVGK	T
2	gi|16331384	ATP-dependent Clp protease regulatory subunit [Synechocystis sp. PCC 6803]	669	91175	19	24.4	5.4	1	1	654.036	1959.09	3	1958.04	1.0482	0	78.09	1.9e-07	K	NPNRPIASFIFSGPTGVGK	T
2	gi|16331384	ATP-dependent Clp protease regulatory subunit [Synechocystis sp. PCC 6803]	669	91175	19	24.4	5.4	1	1	1052.23	2102.44	2	2102.89	-0.4495	0	34.71	0.003	K	GGGGLGFDFADDQAESQYNR	I
2	gi|16331384	ATP-dependent Clp protease regulatory subunit [Synechocystis sp. PCC 6803]	669	91175	19	24.4	5.4	1	1	1052.82	2103.63	2	2102.89	0.7385	0	95.12	2.8e-09	K	GGGGLGFDFADDQAESQYNR	I			1.05
3	gi|16330780	hypothetical protein slr1963 [Synechocystis sp. PCC 6803]	625	34808	14	38.5	4.94	1	1	454.208	906.402	2	905.461	0.941	0	54.06	5.8e-05	M	PFTIDSAR	G
3	gi|16330780	hypothetical protein slr1963 [Synechocystis sp. PCC 6803]	625	34808	14	38.5	4.94	1	1	459.614	917.214	2	916.502	0.7118	0	42.16	0.00082	R	FLLNPEGK	I
3	gi|16330780	hypothetical protein slr1963 [Synechocystis sp. PCC 6803]	625	34808	14	38.5	4.94	1	1	584.22	1166.43	2	1165.58	0.8491	0	40.49	0.00098	R	TYASWSPNIK	L
3	gi|16330780	hypothetical protein slr1963 [Synechocystis sp. PCC 6803]	625	34808	14	38.5	4.94	1	1	613.352	1224.69	2	1224.58	0.109	0	54.64	5e-05	R	NAVVDMGFTAGK	D	Oxidation (M)	0.000001000000.0
3	gi|16330780	hypothetical protein slr1963 [Synechocystis sp. PCC 6803]	625	34808	14	38.5	4.94	1	1	686.136	1370.26	2	1369.64	0.612	1	33.6	0.0048	R	FFREECQNLK	L
3	gi|16330780	hypothetical protein slr1963 [Synechocystis sp. PCC 6803]	625	34808	14	38.5	4.94	1	1	457.87	1370.59	3	1369.64	0.9439	1	32.83	0.0085	R	FFREECQNLK	L
3	gi|16330780	hypothetical protein slr1963 [Synechocystis sp. PCC 6803]	625	34808	14	38.5	4.94	1	1	740.667	1479.32	2	1478.77	0.5459	0	43.77	0.00032	R	IAEPVVPPQDTASR	T
3	gi|16330780	hypothetical protein slr1963 [Synechocystis sp. PCC 6803]	625	34808	14	38.5	4.94	1	1	746.408	1490.8	2	1490.73	0.0764	0	62.58	8.9e-06	R	GVTEPAEDGFTQIK	V
3	gi|16330780	hypothetical protein slr1963 [Synechocystis sp. PCC 6803]	625	34808	14	38.5	4.94	1	1	755.779	1509.54	2	1508.73	0.8145	1	91.15	7.4e-09	R	NAVVDMGFTAGKDGK	R
3	gi|16330780	hypothetical protein slr1963 [Synechocystis sp. PCC 6803]	625	34808	14	38.5	4.94	1	1	833.817	1665.62	2	1664.83	0.7892	2	81.7	7.8e-08	R	NAVVDMGFTAGKDGKR	I
3	gi|16330780	hypothetical protein slr1963 [Synechocystis sp. PCC 6803]	625	34808	14	38.5	4.94	1	1	914.078	1826.14	2	1825.01	1.1321	0	88.6	1.8e-08	R	GIFPNTLAADVVPATIAR	F
3	gi|16330780	hypothetical protein slr1963 [Synechocystis sp. PCC 6803]	625	34808	14	38.5	4.94	1	1	939.05	1876.09	2	1875.96	0.128	1	95.12	3.7e-09	R	GVTEPAEDGFTQIKVTGK	V
3	gi|16330780	hypothetical protein slr1963 [Synechocystis sp. PCC 6803]	625	34808	14	38.5	4.94	1	1	986.399	1970.78	2	1970.05	0.7332	0	88.99	1.3e-08	K	TLTIAAPGAASMQLAENALK	E
3	gi|16330780	hypothetical protein slr1963 [Synechocystis sp. PCC 6803]	625	34808	14	38.5	4.94	1	1	994.357	1986.7	2	1986.05	0.6543	0	117.67	1.5e-11	K	TLTIAAPGAASMQLAENALK	E	Oxidation (M)	0.00000000000100000000.0	3.21
4	gi|16331988	tsr or; CheD [Synechocystis sp. PCC 6803]	619	108554	15	15.7	4.69	1	1	452.29	902.566	2	901.487	1.0788	0	39.72	0.0022	R	SDLLAQQK	I
4	gi|16331988	tsr or; CheD [Synechocystis sp. PCC 6803]	619	108554	15	15.7	4.69	1	1	465.069	928.124	2	927.489	0.635	0	42.57	0.00069	R	QLAQQANR	Q
4	gi|16331988	tsr or; CheD [Synechocystis sp. PCC 6803]	619	108554	15	15.7	4.69	1	1	472.467	942.919	2	942.55	0.3688	0	56	3.1e-05	R	TVDGIVAIR	E
4	gi|16331988	tsr or; CheD [Synechocystis sp. PCC 6803]	619	108554	15	15.7	4.69	1	1	484.997	967.98	2	967.509	0.471	0	56.83	2.3e-05	R	HQQDLSLK	Q
4	gi|16331988	tsr or; CheD [Synechocystis sp. PCC 6803]	619	108554	15	15.7	4.69	1	1	497.669	993.324	2	992.577	0.7469	0	40.99	0.00082	K	ASLTVPLHR	D
4	gi|16331988	tsr or; CheD [Synechocystis sp. PCC 6803]	619	108554	15	15.7	4.69	1	1	532.035	1062.05	2	1061.55	0.5043	0	77.82	1.6e-07	R	GFAVVADEVR	S
4	gi|16331988	tsr or; CheD [Synechocystis sp. PCC 6803]	619	108554	15	15.7	4.69	1	1	548.143	1094.27	2	1093.57	0.701	0	46.04	0.00022	R	LVFYYHPR	Y
4	gi|16331988	tsr or; CheD [Synechocystis sp. PCC 6803]	619	108554	15	15.7	4.69	1	1	552.247	1102.48	2	1101.62	0.8604	0	35.68	0.0043	K	ANLVAPINYK	G
4	gi|16331988	tsr or; CheD [Synechocystis sp. PCC 6803]	619	108554	15	15.7	4.69	1	1	615.639	1229.26	2	1228.64	0.6227	0	75.65	2.8e-07	R	NESAQQAQILK	E
4	gi|16331988	tsr or; CheD [Synechocystis sp. PCC 6803]	619	108554	15	15.7	4.69	1	1	744.756	1487.5	2	1486.77	0.7267	0	53.72	4.6e-05	R	ALELLMEVDPVSR	G	Oxidation (M)	0.0000010000000.0
4	gi|16331988	tsr or; CheD [Synechocystis sp. PCC 6803]	619	108554	15	15.7	4.69	1	1	768.639	1535.26	2	1534.67	0.5957	0	81.04	6.9e-08	R	ATQTVDQGEDAMNR	T
4	gi|16331988	tsr or; CheD [Synechocystis sp. PCC 6803]	619	108554	15	15.7	4.69	1	1	821.999	1641.98	2	1641.86	0.1263	0	129.24	1.7e-12	R	ANLSDIDEIQGVIQK	N
4	gi|16331988	tsr or; CheD [Synechocystis sp. PCC 6803]	619	108554	15	15.7	4.69	1	1	569.521	1705.54	3	1704.91	0.6333	0	38.27	0.0014	K	GNLLGLLIAHQCSGPR	D
4	gi|16331988	tsr or; CheD [Synechocystis sp. PCC 6803]	619	108554	15	15.7	4.69	1	1	922.369	1842.72	2	1841.92	0.7997	0	107.36	2.1e-10	K	SIQAVAENAAQAESAVQR	A
4	gi|16331988	tsr or; CheD [Synechocystis sp. PCC 6803]	619	108554	15	15.7	4.69	1	1	615.352	1843.03	3	1841.92	1.1108	0	62.52	8.4e-06	K	SIQAVAENAAQAESAVQR	A			0.65
5	gi|16331208	branched-chain alpha-keto acid dehydrogenase subunit E2 [Synechocystis sp. PCC 6803]	594	44927	15	28.6	5.85	1	1	733.535	732.528	1	732.417	0.1107	0	27.61	0.028	K	IVSWTK	S
5	gi|16331208	branched-chain alpha-keto acid dehydrogenase subunit E2 [Synechocystis sp. PCC 6803]	594	44927	15	28.6	5.85	1	1	480.421	958.828	2	958.524	0.3041	1	33.51	0.0056	R	WKELVER	A
5	gi|16331208	branched-chain alpha-keto acid dehydrogenase subunit E2 [Synechocystis sp. PCC 6803]	594	44927	15	28.6	5.85	1	1	503.031	1004.05	2	1003.57	0.4741	0	77.88	1.9e-07	K	GVTMTALLAK	A
5	gi|16331208	branched-chain alpha-keto acid dehydrogenase subunit E2 [Synechocystis sp. PCC 6803]	594	44927	15	28.6	5.85	1	1	510.905	1019.79	2	1019.57	0.2261	0	52.02	7.4e-05	K	GVTMTALLAK	A	Oxidation (M)	0.0001000000.0
5	gi|16331208	branched-chain alpha-keto acid dehydrogenase subunit E2 [Synechocystis sp. PCC 6803]	594	44927	15	28.6	5.85	1	1	631.326	1260.64	2	1259.7	0.9342	0	73.41	6.7e-07	R	VIYGAHAAAFLK	D
5	gi|16331208	branched-chain alpha-keto acid dehydrogenase subunit E2 [Synechocystis sp. PCC 6803]	594	44927	15	28.6	5.85	1	1	682.925	1363.83	2	1363.72	0.114	0	45.21	0.00043	K	VDLATIAGTGPHGR	I
5	gi|16331208	branched-chain alpha-keto acid dehydrogenase subunit E2 [Synechocystis sp. PCC 6803]	594	44927	15	28.6	5.85	1	1	844.285	1686.56	2	1685.85	0.7046	0	73.49	4.6e-07	R	VGYTITTDGLDQLYK	Q
5	gi|16331208	branched-chain alpha-keto acid dehydrogenase subunit E2 [Synechocystis sp. PCC 6803]	594	44927	15	28.6	5.85	1	1	846.274	1690.53	2	1689.87	0.6644	0	91.09	6.7e-09	K	ALVQNMVAAMAAPTFR	V
5	gi|16331208	branched-chain alpha-keto acid dehydrogenase subunit E2 [Synechocystis sp. PCC 6803]	594	44927	15	28.6	5.85	1	1	564.666	1690.98	3	1689.87	1.1061	0	47.5	0.00022	K	ALVQNMVAAMAAPTFR	V
5	gi|16331208	branched-chain alpha-keto acid dehydrogenase subunit E2 [Synechocystis sp. PCC 6803]	594	44927	15	28.6	5.85	1	1	862.297	1722.58	2	1721.86	0.7196	0	63.54	4.1e-06	K	ALVQNMVAAMAAPTFR	V	2 Oxidation (M)	0.0000010001000000.0
5	gi|16331208	branched-chain alpha-keto acid dehydrogenase subunit E2 [Synechocystis sp. PCC 6803]	594	44927	15	28.6	5.85	1	1	652.709	1955.1	3	1954.99	0.1148	0	75.63	3.6e-07	K	HPIVNASYTDQGIIYHK	D
5	gi|16331208	branched-chain alpha-keto acid dehydrogenase subunit E2 [Synechocystis sp. PCC 6803]	594	44927	15	28.6	5.85	1	1	978.926	1955.84	2	1954.99	0.8468	0	88.52	1.6e-08	K	HPIVNASYTDQGIIYHK	D
5	gi|16331208	branched-chain alpha-keto acid dehydrogenase subunit E2 [Synechocystis sp. PCC 6803]	594	44927	15	28.6	5.85	1	1	682.924	2045.75	3	2046.16	-0.4069	2	34.42	0.0036	K	LAKELKVDLATIAGTGPHGR	I
5	gi|16331208	branched-chain alpha-keto acid dehydrogenase subunit E2 [Synechocystis sp. PCC 6803]	594	44927	15	28.6	5.85	1	1	1042.93	2083.85	2	2083.09	0.7664	1	59.17	1.3e-05	K	KHPIVNASYTDQGIIYHK	D
5	gi|16331208	branched-chain alpha-keto acid dehydrogenase subunit E2 [Synechocystis sp. PCC 6803]	594	44927	15	28.6	5.85	1	1	1044.39	2086.77	2	2086.13	0.6344	0	73.81	3.2e-07	R	VTSTPSVPVGQTVPLTTFQK	A			2.32
6	gi|16330700	photosystem I subunit III [Synechocystis sp. PCC 6803]	535	18351	13	40.6	6.82	1	1	1001.61	1000.6	1	1000.48	0.1222	0	36.04	0.0051	K	DSEIPTSPR	-
6	gi|16330700	photosystem I subunit III [Synechocystis sp. PCC 6803]	535	18351	13	40.6	6.82	1	1	501.577	1001.14	2	1000.48	0.6571	0	48.22	0.00023	K	DSEIPTSPR	-
6	gi|16330700	photosystem I subunit III [Synechocystis sp. PCC 6803]	535	18351	13	40.6	6.82	1	1	711.658	1421.3	2	1420.66	0.6434	0	66.42	2e-06	K	NFLNTTNDPNSGK	I
6	gi|16330700	photosystem I subunit III [Synechocystis sp. PCC 6803]	535	18351	13	40.6	6.82	1	1	737.2	1472.39	2	1471.77	0.6152	1	74.48	3.7e-07	K	LVMKDSEIPTSPR	-
6	gi|16330700	photosystem I subunit III [Synechocystis sp. PCC 6803]	535	18351	13	40.6	6.82	1	1	744.964	1487.91	2	1487.77	0.1475	1	51.2	0.00011	K	LVMKDSEIPTSPR	-	Oxidation (M)	0.0010000000000.0
6	gi|16330700	photosystem I subunit III [Synechocystis sp. PCC 6803]	535	18351	13	40.6	6.82	1	1	497.228	1488.66	3	1487.77	0.8983	1	27.89	0.026	K	LVMKDSEIPTSPR	-	Oxidation (M)	0.0010000000000.0
6	gi|16330700	photosystem I subunit III [Synechocystis sp. PCC 6803]	535	18351	13	40.6	6.82	1	1	819.364	1636.71	2	1635.79	0.9284	1	68.9	1.6e-06	K	SKNFLNTTNDPNSGK	I
6	gi|16330700	photosystem I subunit III [Synechocystis sp. PCC 6803]	535	18351	13	40.6	6.82	1	1	546.661	1636.96	3	1635.79	1.1753	1	54.21	4.7e-05	K	SKNFLNTTNDPNSGK	I
6	gi|16330700	photosystem I subunit III [Synechocystis sp. PCC 6803]	535	18351	13	40.6	6.82	1	1	905.869	1809.72	2	1808.97	0.7523	0	95.1	3.3e-09	K	NPEMQEVVINVPLAIK	K	Oxidation (M)	0.0001000000000000.0
6	gi|16330700	photosystem I subunit III [Synechocystis sp. PCC 6803]	535	18351	13	40.6	6.82	1	1	961.355	1920.7	2	1921.07	-0.3748	1	101.63	6.5e-10	K	NPEMQEVVINVPLAIKK	M
6	gi|16330700	photosystem I subunit III [Synechocystis sp. PCC 6803]	535	18351	13	40.6	6.82	1	1	692.308	2073.9	3	2073.99	-0.0926	0	62.38	6.7e-06	R	YASALCGPEGYPHLIVDGR	F
6	gi|16330700	photosystem I subunit III [Synechocystis sp. PCC 6803]	535	18351	13	40.6	6.82	1	1	1038.4	2074.78	2	2073.99	0.7872	0	88.28	1.3e-08	R	YASALCGPEGYPHLIVDGR	F
6	gi|16330700	photosystem I subunit III [Synechocystis sp. PCC 6803]	535	18351	13	40.6	6.82	1	1	761.712	2282.11	3	2281.24	0.8796	2	39.67	0.0013	R	ESKNPEMQEVVINVPLAIKK	M	Oxidation (M)	0.00000010000000000000.0	11.02
7	gi|16329320	potential FMN-protein [Synechocystis sp. PCC 6803]	426	66183	11	20	8.21	1	1	454.525	907.036	2	906.383	0.6525	0	39.02	0.0012	K	DGDNPFSR	L
7	gi|16329320	potential FMN-protein [Synechocystis sp. PCC 6803]	426	66183	11	20	8.21	1	1	508.726	1015.44	2	1014.56	0.8732	0	28.95	0.022	K	LICSRPAAK	V
7	gi|16329320	potential FMN-protein [Synechocystis sp. PCC 6803]	426	66183	11	20	8.21	1	1	518.003	1033.99	2	1033.49	0.5046	0	46.75	0.00021	R	SQDMLDLGR	G
7	gi|16329320	potential FMN-protein [Synechocystis sp. PCC 6803]	426	66183	11	20	8.21	1	1	552.16	1102.31	2	1101.62	0.6843	0	70.09	1.1e-06	R	MVTLEQLLR	R
7	gi|16329320	potential FMN-protein [Synechocystis sp. PCC 6803]	426	66183	11	20	8.21	1	1	585.699	1169.38	2	1168.66	0.719	0	45.4	0.0003	K	LQLMTLPTPR	W
7	gi|16329320	potential FMN-protein [Synechocystis sp. PCC 6803]	426	66183	11	20	8.21	1	1	587.254	1172.49	2	1171.54	0.9518	0	44.55	0.00065	K	ATFPHWEER	F
7	gi|16329320	potential FMN-protein [Synechocystis sp. PCC 6803]	426	66183	11	20	8.21	1	1	630.688	1259.36	2	1258.7	0.6585	0	70.91	8.2e-07	K	AFVLNLLQEGR	S
7	gi|16329320	potential FMN-protein [Synechocystis sp. PCC 6803]	426	66183	11	20	8.21	1	1	657.287	1312.56	2	1311.7	0.8554	0	53.81	6.9e-05	R	DIQVAEIAPQTK	V
7	gi|16329320	potential FMN-protein [Synechocystis sp. PCC 6803]	426	66183	11	20	8.21	1	1	752.273	1502.53	2	1501.85	0.6842	0	115.2	3.2e-11	R	IIGSIGVVTTQTTGR	H
7	gi|16329320	potential FMN-protein [Synechocystis sp. PCC 6803]	426	66183	11	20	8.21	1	1	778.447	1554.88	2	1553.71	1.1711	0	38.56	0.002	R	FYFDCLHAPQTR	Q
7	gi|16329320	potential FMN-protein [Synechocystis sp. PCC 6803]	426	66183	11	20	8.21	1	1	859.49	1716.97	2	1716.89	0.0724	0	108.8	1.7e-10	R	QVETALDQFDPLTLK	M			0.82
8	gi|16330540	iron-stress chlorophyll-binding protein [Synechocystis sp. PCC 6803]	413	37254	10	13.7	6.17	1	1	797.554	796.547	1	796.412	0.1348	0	38.92	0.0011	R	ALGFDFK	R
8	gi|16330540	iron-stress chlorophyll-binding protein [Synechocystis sp. PCC 6803]	413	37254	10	13.7	6.17	1	1	915.558	914.551	1	914.507	0.0434	0	34.31	0.0078	R	APADLSTLK	G
8	gi|16330540	iron-stress chlorophyll-binding protein [Synechocystis sp. PCC 6803]	413	37254	10	13.7	6.17	1	1	458.559	915.104	2	914.507	0.5964	0	53.04	7.2e-05	R	APADLSTLK	G
8	gi|16330540	iron-stress chlorophyll-binding protein [Synechocystis sp. PCC 6803]	413	37254	10	13.7	6.17	1	1	477.583	953.151	2	952.513	0.6376	1	54.7	2.4e-05	R	ALGFDFKR	V
8	gi|16330540	iron-stress chlorophyll-binding protein [Synechocystis sp. PCC 6803]	413	37254	10	13.7	6.17	1	1	1137.57	1136.56	1	1136.54	0.0298	0	30.35	0.011	R	VEQAFDSLQT	-
8	gi|16330540	iron-stress chlorophyll-binding protein [Synechocystis sp. PCC 6803]	413	37254	10	13.7	6.17	1	1	643.779	1285.54	2	1284.7	0.8391	1	68.93	2e-06	R	APADLSTLKGQGK	K
8	gi|16330540	iron-stress chlorophyll-binding protein [Synechocystis sp. PCC 6803]	413	37254	10	13.7	6.17	1	1	1293.71	1292.7	1	1292.64	0.0676	1	67.62	2.2e-06	K	RVEQAFDSLQT	-
8	gi|16330540	iron-stress chlorophyll-binding protein [Synechocystis sp. PCC 6803]	413	37254	10	13.7	6.17	1	1	647.401	1292.79	2	1292.64	0.1506	1	55.59	3.5e-05	K	RVEQAFDSLQT	-
8	gi|16330540	iron-stress chlorophyll-binding protein [Synechocystis sp. PCC 6803]	413	37254	10	13.7	6.17	1	1	917.281	1832.55	2	1831.86	0.6903	0	102.86	4.1e-10	K	AMYWGGLYDATTQTVR	L
8	gi|16330540	iron-stress chlorophyll-binding protein [Synechocystis sp. PCC 6803]	413	37254	10	13.7	6.17	1	1	925.034	1848.05	2	1847.85	0.2026	0	115.94	2.8e-11	K	AMYWGGLYDATTQTVR	L	Oxidation (M)	0.0100000000000000.0	1.61
9	gi|16330913	elongation factor Tu [Synechocystis sp. PCC 6803]	401	43762	11	30.8	5.16	1	1	468.39	934.765	2	934.497	0.2675	0	41.32	0.00074	R	TTDVTGTIK	S
9	gi|16330913	elongation factor Tu [Synechocystis sp. PCC 6803]	401	43762	11	30.8	5.16	1	1	481.2	960.385	2	959.617	0.7679	1	33.06	0.0087	K	LVVFLNKK	D
9	gi|16330913	elongation factor Tu [Synechocystis sp. PCC 6803]	401	43762	11	30.8	5.16	1	1	530.658	1059.3	2	1058.58	0.7176	1	32.09	0.0075	R	GTVATGRIER	G
9	gi|16330913	elongation factor Tu [Synechocystis sp. PCC 6803]	401	43762	11	30.8	5.16	1	1	544.447	1086.88	2	1086.57	0.3119	1	58.94	1.4e-05	R	GIQKEDIER	G
9	gi|16330913	elongation factor Tu [Synechocystis sp. PCC 6803]	401	43762	11	30.8	5.16	1	1	670.231	1338.45	2	1337.7	0.7455	1	73.65	4.5e-07	R	KATVTGVEMFQK	T
9	gi|16330913	elongation factor Tu [Synechocystis sp. PCC 6803]	401	43762	11	30.8	5.16	1	1	704.732	1407.45	2	1406.66	0.7934	1	85.58	2.8e-08	R	KYEDIDAAPEEK	A
9	gi|16330913	elongation factor Tu [Synechocystis sp. PCC 6803]	401	43762	11	30.8	5.16	1	1	758.826	1515.64	2	1514.83	0.8064	1	77.77	2.4e-07	K	VGEEISIVGIKDTR	K
9	gi|16330913	elongation factor Tu [Synechocystis sp. PCC 6803]	401	43762	11	30.8	5.16	1	1	844.718	1687.42	2	1686.86	0.5606	0	95.11	2.9e-09	K	TLEEGMAGDNVGLLLR	G
9	gi|16330913	elongation factor Tu [Synechocystis sp. PCC 6803]	401	43762	11	30.8	5.16	1	1	903.861	1805.71	2	1804.86	0.8485	0	67.75	1.8e-06	R	GITINTAHVEYETDSR	H
9	gi|16330913	elongation factor Tu [Synechocystis sp. PCC 6803]	401	43762	11	30.8	5.16	1	1	603.005	1805.99	3	1804.86	1.1355	0	26.65	0.028	R	GITINTAHVEYETDSR	H
9	gi|16330913	elongation factor Tu [Synechocystis sp. PCC 6803]	401	43762	11	30.8	5.16	1	1	610.279	1827.82	3	1826.94	0.877	1	38.03	0.0021	R	TKDHVNIGTIGHVDHGK	T			1.47
10	gi|16330029	photosystem I P700 chlorophyll a apoprotein A1 [Synechocystis sp. PCC 6803]	397	83110	13	12.3	7.33	1	1	571.448	570.441	1	570.338	0.103	0	34.28	0.0054	R	LVPDK	A
10	gi|16330029	photosystem I P700 chlorophyll a apoprotein A1 [Synechocystis sp. PCC 6803]	397	83110	13	12.3	7.33	1	1	708.41	707.403	1	707.313	0.0901	0	38.03	0.0018	R	DYDPAK	N
10	gi|16330029	photosystem I P700 chlorophyll a apoprotein A1 [Synechocystis sp. PCC 6803]	397	83110	13	12.3	7.33	1	1	453.584	905.153	2	904.386	0.7665	0	42.2	0.00062	R	FPCDGPGR	G
10	gi|16330029	photosystem I P700 chlorophyll a apoprotein A1 [Synechocystis sp. PCC 6803]	397	83110	13	12.3	7.33	1	1	957.649	956.642	1	956.504	0.1378	0	41.89	0.0011	K	NVNNLLDR	M
10	gi|16330029	photosystem I P700 chlorophyll a apoprotein A1 [Synechocystis sp. PCC 6803]	397	83110	13	12.3	7.33	1	1	479.375	956.736	2	956.504	0.2317	0	56.95	2.9e-05	K	NVNNLLDR	M
10	gi|16330029	photosystem I P700 chlorophyll a apoprotein A1 [Synechocystis sp. PCC 6803]	397	83110	13	12.3	7.33	1	1	539.82	1077.63	2	1077.63	-0.0036	0	53.29	7.2e-05	K	LNVAPAIQPR	A
10	gi|16330029	photosystem I P700 chlorophyll a apoprotein A1 [Synechocystis sp. PCC 6803]	397	83110	13	12.3	7.33	1	1	550.399	1098.78	2	1098.54	0.2479	0	54.8	4.6e-05	K	WGKPGHFDR	T
10	gi|16330029	photosystem I P700 chlorophyll a apoprotein A1 [Synechocystis sp. PCC 6803]	397	83110	13	12.3	7.33	1	1	566.052	1130.09	2	1129.53	0.556	0	38.58	0.0015	R	TNWGIGHSMK	E
10	gi|16330029	photosystem I P700 chlorophyll a apoprotein A1 [Synechocystis sp. PCC 6803]	397	83110	13	12.3	7.33	1	1	615.779	1229.54	2	1228.69	0.8501	1	37.66	0.0027	R	LVPDKANLGFR	F
10	gi|16330029	photosystem I P700 chlorophyll a apoprotein A1 [Synechocystis sp. PCC 6803]	397	83110	13	12.3	7.33	1	1	767.257	1532.5	2	1531.75	0.747	0	75.16	3e-07	K	VSVDNNPVPTSFEK	W
10	gi|16330029	photosystem I P700 chlorophyll a apoprotein A1 [Synechocystis sp. PCC 6803]	397	83110	13	12.3	7.33	1	1	818.295	1634.57	2	1633.87	0.7033	0	63.11	5.1e-06	K	DIPLPHEFILEPSK	M
10	gi|16330029	photosystem I P700 chlorophyll a apoprotein A1 [Synechocystis sp. PCC 6803]	397	83110	13	12.3	7.33	1	1	824.345	1646.68	2	1645.81	0.8699	1	57.01	2.6e-05	R	DYDPAKNVNNLLDR	M
10	gi|16330029	photosystem I P700 chlorophyll a apoprotein A1 [Synechocystis sp. PCC 6803]	397	83110	13	12.3	7.33	1	1	866.839	1731.66	2	1730.88	0.7789	1	86.13	2.6e-08	K	AKVSVDNNPVPTSFEK	W			0.76
11	gi|16330961	delta-1-pyrroline-5-carboxylate dehydrogenase [Synechocystis sp. PCC 6803]	362	110701	9	10	5.46	1	1	532.173	1062.33	2	1061.56	0.7701	0	50.26	0.0001	R	QQAFQALTR	V
11	gi|16330961	delta-1-pyrroline-5-carboxylate dehydrogenase [Synechocystis sp. PCC 6803]	362	110701	9	10	5.46	1	1	534.653	1067.29	2	1066.47	0.8227	0	44.63	0.00029	K	AQTDANYER	M
11	gi|16330961	delta-1-pyrroline-5-carboxylate dehydrogenase [Synechocystis sp. PCC 6803]	362	110701	9	10	5.46	1	1	573.796	1145.58	2	1145.66	-0.0854	0	45.58	0.00046	R	LLPGMAYLIR	R
11	gi|16330961	delta-1-pyrroline-5-carboxylate dehydrogenase [Synechocystis sp. PCC 6803]	362	110701	9	10	5.46	1	1	582.272	1162.53	2	1161.66	0.8709	0	57.74	2.5e-05	R	LLPGMAYLIR	R	Oxidation (M)	0.0000100000.0
11	gi|16330961	delta-1-pyrroline-5-carboxylate dehydrogenase [Synechocystis sp. PCC 6803]	362	110701	9	10	5.46	1	1	653.662	1305.31	2	1304.73	0.5759	0	77.69	1.8e-07	K	YIAGETIAQVIK	T
11	gi|16330961	delta-1-pyrroline-5-carboxylate dehydrogenase [Synechocystis sp. PCC 6803]	362	110701	9	10	5.46	1	1	687.641	1373.27	2	1372.73	0.5328	0	67.55	1.8e-06	R	IYADAALVQPGQK	H
11	gi|16330961	delta-1-pyrroline-5-carboxylate dehydrogenase [Synechocystis sp. PCC 6803]	362	110701	9	10	5.46	1	1	784.312	1566.61	2	1565.78	0.8259	0	63.94	4.8e-06	R	AAAEFEVGNLYINR	T
11	gi|16330961	delta-1-pyrroline-5-carboxylate dehydrogenase [Synechocystis sp. PCC 6803]	362	110701	9	10	5.46	1	1	821.334	1640.65	2	1639.82	0.8363	0	78.29	1.6e-07	R	LDQGVNLDIPGETNR	Y
11	gi|16330961	delta-1-pyrroline-5-carboxylate dehydrogenase [Synechocystis sp. PCC 6803]	362	110701	9	10	5.46	1	1	897.438	1792.86	2	1791.97	0.8878	0	62.85	7.7e-06	K	VGLISVEQADHALEIAK	A			0.34
12	gi|16329299	hypothetical protein slr0244 [Synechocystis sp. PCC 6803]	354	31413	8	27.1	5.12	1	1	569.393	1136.77	2	1136.54	0.236	0	42.95	0.00056	K	AMMDFPAVQK	A
12	gi|16329299	hypothetical protein slr0244 [Synechocystis sp. PCC 6803]	354	31413	8	27.1	5.12	1	1	577.721	1153.43	2	1152.53	0.8959	0	48.66	0.00014	K	AMMDFPAVQK	A	Oxidation (M)	0.0010000000.0
12	gi|16329299	hypothetical protein slr0244 [Synechocystis sp. PCC 6803]	354	31413	8	27.1	5.12	1	1	620.697	1239.38	2	1238.68	0.6983	0	54.46	4.1e-05	R	VNAPCPVLLTR	K
12	gi|16329299	hypothetical protein slr0244 [Synechocystis sp. PCC 6803]	354	31413	8	27.1	5.12	1	1	638.574	1275.13	2	1274.65	0.4822	0	56.88	1.7e-05	R	DYPEGELILAR	V
12	gi|16329299	hypothetical protein slr0244 [Synechocystis sp. PCC 6803]	354	31413	8	27.1	5.12	1	1	788.959	1575.9	2	1575.9	0.0054	0	57.3	2.6e-05	R	VNPDLKPDLLPLSR	Q
12	gi|16329299	hypothetical protein slr0244 [Synechocystis sp. PCC 6803]	354	31413	8	27.1	5.12	1	1	811.821	1621.63	2	1620.87	0.7546	0	49.42	0.00012	R	QEIEENPVLAPAIAK	A
12	gi|16329299	hypothetical protein slr0244 [Synechocystis sp. PCC 6803]	354	31413	8	27.1	5.12	1	1	893.168	1784.32	2	1783.87	0.4547	0	101.91	6.2e-10	K	ILYADSGTSQTQEMLK	A
12	gi|16329299	hypothetical protein slr0244 [Synechocystis sp. PCC 6803]	354	31413	8	27.1	5.12	1	1	901.295	1800.58	2	1799.86	0.7147	0	102.31	5.9e-10	K	ILYADSGTSQTQEMLK	A	Oxidation (M)	0.0000000000000100.0	1.48
13	gi|16331030	hypothetical protein sll1536 [Synechocystis sp. PCC 6803]	343	43074	9	28.1	4.93	1	1	515.381	1028.75	2	1028.55	0.1966	0	54.73	5.7e-05	K	EAGIEGINVK	G
13	gi|16331030	hypothetical protein sll1536 [Synechocystis sp. PCC 6803]	343	43074	9	28.1	4.93	1	1	606.409	1210.8	2	1210.7	0.0995	0	36.32	0.003	K	IILGAPNTLSGR	L
13	gi|16331030	hypothetical protein sll1536 [Synechocystis sp. PCC 6803]	343	43074	9	28.1	4.93	1	1	625.873	1249.73	2	1249.65	0.078	0	71.69	9.5e-07	R	LLLFNAWDMK	F
13	gi|16331030	hypothetical protein sll1536 [Synechocystis sp. PCC 6803]	343	43074	9	28.1	4.93	1	1	634.182	1266.35	2	1265.65	0.7008	0	54.01	3.6e-05	R	LLLFNAWDMK	F	Oxidation (M)	0.0000000010.0
13	gi|16331030	hypothetical protein sll1536 [Synechocystis sp. PCC 6803]	343	43074	9	28.1	4.93	1	1	484.608	1450.8	3	1449.81	0.9923	0	31.38	0.0095	R	QIIHGTSWVGKPK	I
13	gi|16331030	hypothetical protein sll1536 [Synechocystis sp. PCC 6803]	343	43074	9	28.1	4.93	1	1	526.01	1575.01	3	1573.89	1.1127	1	55.03	3.8e-05	R	HIILPEVGLDGQKR	I
13	gi|16331030	hypothetical protein sll1536 [Synechocystis sp. PCC 6803]	343	43074	9	28.1	4.93	1	1	832.8	1663.59	2	1662.79	0.7976	0	87.25	1.8e-08	K	AAEAEQASALSEMTVR	E
13	gi|16331030	hypothetical protein sll1536 [Synechocystis sp. PCC 6803]	343	43074	9	28.1	4.93	1	1	974.686	1947.36	2	1946.89	0.4667	0	93.58	4.2e-09	R	FEGQATVFNYQGGPNYR	D
13	gi|16331030	hypothetical protein sll1536 [Synechocystis sp. PCC 6803]	343	43074	9	28.1	4.93	1	1	1083.38	2164.74	2	2164.01	0.7308	0	42.67	0.00041	-	MLNPNLAEIELSQDDYQR	Y	Oxidation (M)	0.100000000000000000.0	1.12
14	gi|16329249	putative membrane protein [Synechocystis sp. PCC 6803]	314	35762	7	25.9	5.55	1	1	551.127	1100.24	2	1099.62	0.616	0	52.97	5.9e-05	R	TEINELLLR	E
14	gi|16329249	putative membrane protein [Synechocystis sp. PCC 6803]	314	35762	7	25.9	5.55	1	1	551.661	1101.31	2	1100.62	0.6887	0	65.82	3e-06	R	NILSTLEGVR	S
14	gi|16329249	putative membrane protein [Synechocystis sp. PCC 6803]	314	35762	7	25.9	5.55	1	1	624.252	1246.49	2	1245.68	0.8081	0	69.15	1.6e-06	K	ATAEALSILTEK	L
14	gi|16329249	putative membrane protein [Synechocystis sp. PCC 6803]	314	35762	7	25.9	5.55	1	1	680.757	1359.5	2	1358.67	0.8278	0	48.4	0.00017	R	ELDISTDPWGVK	V
14	gi|16329249	putative membrane protein [Synechocystis sp. PCC 6803]	314	35762	7	25.9	5.55	1	1	702.611	1403.21	2	1402.64	0.564	0	84.55	3.1e-08	R	DSAINSAQGDAQAR	V
14	gi|16329249	putative membrane protein [Synechocystis sp. PCC 6803]	314	35762	7	25.9	5.55	1	1	753.78	1505.54	2	1504.79	0.7563	1	70.12	9.6e-07	K	IVNEKNEYLVER	L
14	gi|16329249	putative membrane protein [Synechocystis sp. PCC 6803]	314	35762	7	25.9	5.55	1	1	778.784	1555.55	2	1554.88	0.6769	0	60.33	9.5e-06	K	LTPGLNFTVPILDR	V			1.02
15	gi|16329280	photosystem I subunit II [Synechocystis sp. PCC 6803]	306	15691	9	55.3	8.94	1	1	666.569	665.562	1	665.338	0.2233	0	29.35	0.0088	K	IQDYK	I
15	gi|16329280	photosystem I subunit II [Synechocystis sp. PCC 6803]	306	15691	9	55.3	8.94	1	1	956.622	955.615	1	955.497	0.1173	0	50.4	0.00014	M	TELSGQPPK	F
15	gi|16329280	photosystem I subunit II [Synechocystis sp. PCC 6803]	306	15691	9	55.3	8.94	1	1	478.919	955.823	2	955.497	0.3252	0	61.63	7.8e-06	M	TELSGQPPK	F
15	gi|16329280	photosystem I subunit II [Synechocystis sp. PCC 6803]	306	15691	9	55.3	8.94	1	1	499.698	997.381	2	996.492	0.889	1	47.75	0.00019	K	FSGKAPYEV	-
15	gi|16329280	photosystem I subunit II [Synechocystis sp. PCC 6803]	306	15691	9	55.3	8.94	1	1	512.694	1023.37	2	1022.54	0.8342	0	58.13	1.6e-05	K	FGGSTGGLLSK	A
15	gi|16329280	photosystem I subunit II [Synechocystis sp. PCC 6803]	306	15691	9	55.3	8.94	1	1	598.737	1195.46	2	1194.66	0.7978	0	50.52	9.1e-05	R	IGQNPEPVTIK	F
15	gi|16329280	photosystem I subunit II [Synechocystis sp. PCC 6803]	306	15691	9	55.3	8.94	1	1	451.517	1351.53	3	1350.76	0.7678	1	33.92	0.0044	R	RIGQNPEPVTIK	F
15	gi|16329280	photosystem I subunit II [Synechocystis sp. PCC 6803]	306	15691	9	55.3	8.94	1	1	709.238	1416.46	2	1415.76	0.7054	1	71.61	6.8e-07	R	KEQCLALGTQLR	T
15	gi|16329280	photosystem I subunit II [Synechocystis sp. PCC 6803]	306	15691	9	55.3	8.94	1	1	1116.92	2231.83	2	2231.09	0.7396	0	83.91	3.3e-08	R	VYPSGEVQYLHPADGVFPEK	V			6.39
16	gi|16330030	photosystem I P700 chlorophyll a apoprotein A2 [Synechocystis sp. PCC 6803]	302	81354	13	11.5	6.43	1	1	687.523	686.516	1	686.371	0.1446	0	35.89	0.006	K	DNVLAR	M
16	gi|16330030	photosystem I P700 chlorophyll a apoprotein A2 [Synechocystis sp. PCC 6803]	302	81354	13	11.5	6.43	1	1	691.535	690.528	1	690.406	0.1213	1	32.44	0.01	M	ATKFPK	F
16	gi|16330030	photosystem I P700 chlorophyll a apoprotein A2 [Synechocystis sp. PCC 6803]	302	81354	13	11.5	6.43	1	1	824.643	823.636	1	823.455	0.1806	0	31.42	0.0065	K	EILNAHK	G
16	gi|16330030	photosystem I P700 chlorophyll a apoprotein A2 [Synechocystis sp. PCC 6803]	302	81354	13	11.5	6.43	1	1	883.685	882.678	1	882.529	0.149	0	28.86	0.014	R	TPLANLVR	W
16	gi|16330030	photosystem I P700 chlorophyll a apoprotein A2 [Synechocystis sp. PCC 6803]	302	81354	13	11.5	6.43	1	1	921.775	920.768	1	920.424	0.3438	0	38.63	0.0016	R	DYDPVANK	D
16	gi|16330030	photosystem I P700 chlorophyll a apoprotein A2 [Synechocystis sp. PCC 6803]	302	81354	13	11.5	6.43	1	1	576.713	1151.41	2	1150.63	0.7819	0	27.94	0.017	K	FRPSLAWFK	N
16	gi|16330030	photosystem I P700 chlorophyll a apoprotein A2 [Synechocystis sp. PCC 6803]	302	81354	13	11.5	6.43	1	1	649.322	1296.63	2	1295.76	0.8735	0	56.77	2.9e-05	K	DKPVALSIVQAR	L
16	gi|16330030	photosystem I P700 chlorophyll a apoprotein A2 [Synechocystis sp. PCC 6803]	302	81354	13	11.5	6.43	1	1	690.218	1378.42	2	1377.65	0.7684	0	67.9	1.3e-06	K	FSQDLAQDPTTR	R
16	gi|16330030	photosystem I P700 chlorophyll a apoprotein A2 [Synechocystis sp. PCC 6803]	302	81354	13	11.5	6.43	2	0	737.583	1473.15	2	1473.6	-0.4477	0	32.74	0.0059	K	DFGYSFPCDGPGR	G
16	gi|16330030	photosystem I P700 chlorophyll a apoprotein A2 [Synechocystis sp. PCC 6803]	302	81354	13	11.5	6.43	1	1	768.322	1534.63	2	1533.75	0.8761	1	44.46	0.00042	K	FSQDLAQDPTTRR	I
16	gi|16330030	photosystem I P700 chlorophyll a apoprotein A2 [Synechocystis sp. PCC 6803]	302	81354	13	11.5	6.43	1	1	530.745	1589.21	3	1588.78	0.4293	1	41.03	0.00067	R	DYDPVANKDNVLAR	M
16	gi|16330030	photosystem I P700 chlorophyll a apoprotein A2 [Synechocystis sp. PCC 6803]	302	81354	13	11.5	6.43	1	1	795.757	1589.5	2	1588.78	0.7151	1	68.54	1.2e-06	R	DYDPVANKDNVLAR	M
16	gi|16330030	photosystem I P700 chlorophyll a apoprotein A2 [Synechocystis sp. PCC 6803]	302	81354	13	11.5	6.43	1	1	806.372	1610.73	2	1609.93	0.7995	1	72.92	6e-07	R	WKDKPVALSIVQAR	L			0.78
17	gi|16332103	hypothetical protein sll1334 [Synechocystis sp. PCC 6803]	287	57084	6	11.2	6.02	1	1	563.732	1125.45	2	1124.63	0.8186	0	57.99	2.2e-05	R	LGVGNPNLVSR	Q
17	gi|16332103	hypothetical protein sll1334 [Synechocystis sp. PCC 6803]	287	57084	6	11.2	6.02	1	1	571.412	1140.81	2	1140.69	0.1232	0	77.3	2.5e-07	K	LLELGLLTNR	N
17	gi|16332103	hypothetical protein sll1334 [Synechocystis sp. PCC 6803]	287	57084	6	11.2	6.02	1	1	571.916	1141.82	2	1140.69	1.13	0	79.68	1.6e-07	K	LLELGLLTNR	N
17	gi|16332103	hypothetical protein sll1334 [Synechocystis sp. PCC 6803]	287	57084	6	11.2	6.02	1	1	626.701	1251.39	2	1250.75	0.6379	0	43.39	0.00048	K	LQLVPHYLIR	T
17	gi|16332103	hypothetical protein sll1334 [Synechocystis sp. PCC 6803]	287	57084	6	11.2	6.02	1	1	736.807	1471.6	2	1470.76	0.8407	0	70.77	1.2e-06	K	QYLEIIHQSGQR	V
17	gi|16332103	hypothetical protein sll1334 [Synechocystis sp. PCC 6803]	287	57084	6	11.2	6.02	1	1	808.229	1614.44	2	1613.77	0.6741	0	75.78	2.7e-07	R	NSTFFEEATQTLAR	N			0.37
18	gi|16330467	allophycocyanin b chain [Synechocystis sp. PCC 6803]	285	17319	6	50.9	5.43	1	1	515.33	1028.65	2	1028.49	0.153	0	47.03	0.00037	K	SYFASGELR	V
18	gi|16330467	allophycocyanin b chain [Synechocystis sp. PCC 6803]	285	17319	6	50.9	5.43	1	1	609.587	1217.16	2	1216.63	0.5299	0	70.06	1.1e-06	K	EVTASLVGADAGK	E
18	gi|16330467	allophycocyanin b chain [Synechocystis sp. PCC 6803]	285	17319	6	50.9	5.43	1	1	612.989	1223.96	2	1223.62	0.3417	1	64.28	3.2e-06	K	YLDGAAMDKLK	S
18	gi|16330467	allophycocyanin b chain [Synechocystis sp. PCC 6803]	285	17319	6	50.9	5.43	1	1	658.722	1315.43	2	1314.75	0.6782	0	60.15	1.1e-05	R	AASVISANAATIVK	E
18	gi|16330467	allophycocyanin b chain [Synechocystis sp. PCC 6803]	285	17319	6	50.9	5.43	1	1	881.294	1760.57	2	1759.88	0.6964	0	128.97	1.2e-12	-	MQDAITAVINSADVQGK	Y
18	gi|16330467	allophycocyanin b chain [Synechocystis sp. PCC 6803]	285	17319	6	50.9	5.43	1	1	682.764	2045.27	3	2045.98	-0.7133	0	29.09	0.014	K	SLLYSDVTRPGGNMYTTR	R	Oxidation (M)	0.000000000000010000.0	2.36
19	gi|16330516	rubisco operon transcriptional regulator [Synechocystis sp. PCC 6803]	278	35731	6	20.9	8.5	1	1	511.622	1021.23	2	1020.54	0.6904	0	43.62	0.00043	R	WYVANLAGK	Q
19	gi|16330516	rubisco operon transcriptional regulator [Synechocystis sp. PCC 6803]	278	35731	6	20.9	8.5	1	1	543.763	1085.51	2	1084.57	0.9419	0	44.52	0.00058	-	MQATLHQLK	V	Oxidation (M)	0.100000000.0
19	gi|16330516	rubisco operon transcriptional regulator [Synechocystis sp. PCC 6803]	278	35731	6	20.9	8.5	1	1	651.674	1301.33	2	1300.74	0.5946	0	46.51	0.00024	K	TVGLPLFEQIGK	R
19	gi|16330516	rubisco operon transcriptional regulator [Synechocystis sp. PCC 6803]	278	35731	6	20.9	8.5	1	1	729.753	1457.49	2	1456.84	0.6517	1	59.13	1.4e-05	K	TVGLPLFEQIGKR	L
19	gi|16330516	rubisco operon transcriptional regulator [Synechocystis sp. PCC 6803]	278	35731	6	20.9	8.5	1	1	939.863	1877.71	2	1876.98	0.7337	0	102.76	4.6e-10	R	AAEELYITQPTVSSQIK	Q
19	gi|16330516	rubisco operon transcriptional regulator [Synechocystis sp. PCC 6803]	278	35731	6	20.9	8.5	1	1	1001.33	2000.64	2	2000	0.6397	0	95.34	2.8e-09	K	NMPAPFAEQLTTQQTPVK	L			0.82
20	gi|16331389	hypothetical protein slr0006 [Synechocystis sp. PCC 6803]	263	23587	7	27.2	8.7	1	1	488.86	975.705	2	975.56	0.1446	1	75.14	4.6e-07	M	VTLDKTATK	I
20	gi|16331389	hypothetical protein slr0006 [Synechocystis sp. PCC 6803]	263	23587	7	27.2	8.7	1	1	490.134	978.253	2	977.46	0.7926	1	27.56	0.019	R	GDRAMDVAK	I	Oxidation (M)	0.000010000.0
20	gi|16331389	hypothetical protein slr0006 [Synechocystis sp. PCC 6803]	263	23587	7	27.2	8.7	1	1	704.209	1406.4	2	1405.68	0.7191	0	79.94	1e-07	K	VGGEPVTSFEAASR	Y
20	gi|16331389	hypothetical protein slr0006 [Synechocystis sp. PCC 6803]	263	23587	7	27.2	8.7	1	1	704.214	1406.41	2	1405.68	0.7301	0	46.3	0.00023	K	VGGEPVTSFEAASR	Y
20	gi|16331389	hypothetical protein slr0006 [Synechocystis sp. PCC 6803]	263	23587	7	27.2	8.7	1	1	754.729	1507.44	2	1506.75	0.6971	0	69.62	1.2e-06	R	YFEGQVPLIGDGGR	C
20	gi|16331389	hypothetical protein slr0006 [Synechocystis sp. PCC 6803]	263	23587	7	27.2	8.7	1	1	511.12	1530.34	3	1529.82	0.5195	1	45.07	0.00037	K	QFDKDQPLGILTR	G
20	gi|16331389	hypothetical protein slr0006 [Synechocystis sp. PCC 6803]	263	23587	7	27.2	8.7	1	1	766.265	1530.51	2	1529.82	0.6945	1	56.33	2.8e-05	K	QFDKDQPLGILTR	G			1.46
21	gi|16332073	hypothetical protein slr0552 [Synechocystis sp. PCC 6803]	251	26819	5	25	4.92	1	1	628.015	1254.02	2	1253.67	0.3429	0	47.81	0.00016	K	VNQATLQIPDR	Q
21	gi|16332073	hypothetical protein slr0552 [Synechocystis sp. PCC 6803]	251	26819	5	25	4.92	1	1	628.153	1254.29	2	1253.6	0.6955	0	65.58	2.7e-06	R	SLTFLEGMNDK	T
21	gi|16332073	hypothetical protein slr0552 [Synechocystis sp. PCC 6803]	251	26819	5	25	4.92	1	1	683.018	1364.02	2	1363.68	0.3446	0	57.72	1.7e-05	K	FLAEQQPQTVFG	-
21	gi|16332073	hypothetical protein slr0552 [Synechocystis sp. PCC 6803]	251	26819	5	25	4.92	1	1	773.688	1545.36	2	1544.81	0.5522	0	68.29	1.3e-06	K	ELDPTLVNEQFLK	F
21	gi|16332073	hypothetical protein slr0552 [Synechocystis sp. PCC 6803]	251	26819	5	25	4.92	1	1	886.811	1771.61	2	1770.82	0.7865	0	99.29	1.1e-09	K	QYIEAWQSDLDTFR	G			0.94
22	gi|16329938	50S ribosomal protein L2 [Synechocystis sp. PCC 6803]	240	30528	6	21.7	11.21	1	1	525.188	1048.36	2	1047.57	0.7896	0	84.6	4.3e-08	R	SAGAFAQVVAK	E
22	gi|16329938	50S ribosomal protein L2 [Synechocystis sp. PCC 6803]	240	30528	6	21.7	11.21	1	1	574.601	1147.19	2	1146.57	0.6207	0	56.26	2.2e-05	R	VAAIEYDPNR	N
22	gi|16329938	50S ribosomal protein L2 [Synechocystis sp. PCC 6803]	240	30528	6	21.7	11.21	1	1	663.828	1325.64	2	1324.65	0.9896	0	59.87	1.5e-05	R	QASVSDFTEITK	S
22	gi|16329938	50S ribosomal protein L2 [Synechocystis sp. PCC 6803]	240	30528	6	21.7	11.21	1	1	713.535	1425.06	2	1424.77	0.2895	1	69.91	1.1e-06	R	IALLFYTDGEKR	Y
22	gi|16329938	50S ribosomal protein L2 [Synechocystis sp. PCC 6803]	240	30528	6	21.7	11.21	1	1	726.825	1451.64	2	1450.79	0.8424	0	58.6	1.7e-05	R	SGPVSPWGKPALGAK	T
22	gi|16329938	50S ribosomal protein L2 [Synechocystis sp. PCC 6803]	240	30528	6	21.7	11.21	1	1	484.976	1451.91	3	1450.79	1.1135	0	26.21	0.029	R	SGPVSPWGKPALGAK	T			1.01
23	gi|16329322	potential FMN-protein [Synechocystis sp. PCC 6803]	221	64442	4	8.3	5.11	1	1	474.632	947.249	2	946.549	0.6999	0	65.29	3.2e-06	K	VAIQFLEK	L
23	gi|16329322	potential FMN-protein [Synechocystis sp. PCC 6803]	221	64442	4	8.3	5.11	1	1	567.539	1133.06	2	1132.61	0.4525	0	64.4	3.5e-06	K	LNALTATHHR	K
23	gi|16329322	potential FMN-protein [Synechocystis sp. PCC 6803]	221	64442	4	8.3	5.11	1	1	655.264	1308.51	2	1307.66	0.8516	0	49.48	0.00013	R	HGTTYNSFLIR	G
23	gi|16329322	potential FMN-protein [Synechocystis sp. PCC 6803]	221	64442	4	8.3	5.11	1	1	1049.93	2097.85	2	2097.01	0.8408	0	109.6	1e-10	K	QSQQANTDLDPELNQAIGR	L			0.25
24	gi|16332004	bicarbonate transporter [Synechocystis sp. PCC 6803]	221	49487	7	20.1	5.5	1	1	536.159	1070.3	2	1069.51	0.7924	0	57.09	2.6e-05	K	YGMTGVEVSK	Q
24	gi|16332004	bicarbonate transporter [Synechocystis sp. PCC 6803]	221	49487	7	20.1	5.5	1	1	593.439	1184.86	2	1184.6	0.2591	0	36.92	0.0028	K	NAIPDLDTAQK	I
24	gi|16332004	bicarbonate transporter [Synechocystis sp. PCC 6803]	221	49487	7	20.1	5.5	1	1	607.369	1212.72	2	1211.58	1.1406	0	38.43	0.0023	K	DGIGNVSYPYK	S
24	gi|16332004	bicarbonate transporter [Synechocystis sp. PCC 6803]	221	49487	7	20.1	5.5	1	1	677.809	1353.6	2	1352.75	0.8504	0	51.43	0.00011	K	NRPEVVQIVSGR	N
24	gi|16332004	bicarbonate transporter [Synechocystis sp. PCC 6803]	221	49487	7	20.1	5.5	1	1	766.115	1530.21	2	1529.72	0.4964	0	40.07	0.0012	K	GIMEAQQWIDDPK	N
24	gi|16332004	bicarbonate transporter [Synechocystis sp. PCC 6803]	221	49487	7	20.1	5.5	1	1	906.005	1810	2	1809.84	0.1578	0	102.54	7.3e-10	R	EAATEAGFTADIPSSTSR	G
24	gi|16332004	bicarbonate transporter [Synechocystis sp. PCC 6803]	221	49487	7	20.1	5.5	1	1	907.923	1813.83	2	1813.77	0.0579	0	36.52	0.0029	R	NGTMDAFSTGDPWPYR	I			0.66
25	gi|16331662	hypothetical protein slr0909 [Synechocystis sp. PCC 6803]	209	52577	5	11.8	5.19	1	1	460.15	918.286	2	917.457	0.829	1	27.72	0.023	R	IREESER	S
25	gi|16331662	hypothetical protein slr0909 [Synechocystis sp. PCC 6803]	209	52577	5	11.8	5.19	1	1	540.645	1079.28	2	1078.54	0.7349	0	66.6	1.9e-06	K	YLVESGQQR	Q
25	gi|16331662	hypothetical protein slr0909 [Synechocystis sp. PCC 6803]	209	52577	5	11.8	5.19	1	1	666.123	1330.23	2	1330.67	-0.442	0	77.52	1.9e-07	K	ITTDQNLEEIR	L
25	gi|16331662	hypothetical protein slr0909 [Synechocystis sp. PCC 6803]	209	52577	5	11.8	5.19	1	1	690.308	1378.6	2	1377.7	0.8991	0	71.65	7.9e-07	K	IDTEGFDLEVIK	G
25	gi|16331662	hypothetical protein slr0909 [Synechocystis sp. PCC 6803]	209	52577	5	11.8	5.19	1	1	716.288	1430.56	2	1429.73	0.8335	1	58.16	2e-05	R	TIDVGANRGDVSAR	L			0.41
26	gi|16331238	photosystem I subunit VII [Synechocystis sp. PCC 6803]	198	9335	8	56.8	5.65	1	1	641.259	640.252	1	640.289	-0.0373	0	29.32	0.008	R	SMGLAY	-
26	gi|16331238	photosystem I subunit VII [Synechocystis sp. PCC 6803]	198	9335	8	56.8	5.65	1	1	657.405	656.398	1	656.284	0.1138	0	33.04	0.0077	R	SMGLAY	-	Oxidation (M)	0.010000.0
26	gi|16331238	photosystem I subunit VII [Synechocystis sp. PCC 6803]	198	9335	8	56.8	5.65	1	1	900.741	899.734	1	899.482	0.2513	0	25	0.049	K	AAQIASSPR	T
26	gi|16331238	photosystem I subunit VII [Synechocystis sp. PCC 6803]	198	9335	8	56.8	5.65	1	1	450.938	899.862	2	899.482	0.3792	0	72	8.7e-07	K	AAQIASSPR	T
26	gi|16331238	photosystem I subunit VII [Synechocystis sp. PCC 6803]	198	9335	8	56.8	5.65	1	1	485.093	968.171	2	967.374	0.7967	0	31.71	0.0075	R	TEDCVGCK	R
26	gi|16331238	photosystem I subunit VII [Synechocystis sp. PCC 6803]	198	9335	8	56.8	5.65	1	1	505.614	1009.21	2	1008.52	0.6886	0	43.03	0.00037	R	VYLGAETTR	S
26	gi|16331238	photosystem I subunit VII [Synechocystis sp. PCC 6803]	198	9335	8	56.8	5.65	1	1	563.191	1124.37	2	1123.47	0.8918	1	35.31	0.0031	R	TEDCVGCKR	C
26	gi|16331238	photosystem I subunit VII [Synechocystis sp. PCC 6803]	198	9335	8	56.8	5.65	1	1	823.685	1645.35	2	1644.71	0.649	0	87.95	1.6e-08	K	IYDTCIGCTQCVR	A			16.93
27	gi|16330391	photosystem II CP43 protein [Synechocystis sp. PCC 6803]	196	51757	4	9.7	6.5	1	1	764.491	763.484	1	763.386	0.0973	0	27.3	0.029	R	AAAAGFEK	G
27	gi|16330391	photosystem II CP43 protein [Synechocystis sp. PCC 6803]	196	51757	4	9.7	6.5	1	1	578.438	1154.86	2	1154.58	0.2786	0	63.79	5.5e-06	R	NDIQPWQVR	R
27	gi|16330391	photosystem II CP43 protein [Synechocystis sp. PCC 6803]	196	51757	4	9.7	6.5	1	1	741.255	1480.5	2	1479.7	0.7931	0	93.58	4e-09	R	SPSGEIIFGGETMR	F
27	gi|16330391	photosystem II CP43 protein [Synechocystis sp. PCC 6803]	196	51757	4	9.7	6.5	1	1	833.222	1664.43	2	1663.77	0.6545	0	79.88	9.4e-08	R	DLPSTGFAWWSGNAR	L			0.32
28	gi|16329930	50S ribosomal protein L24 [Synechocystis sp. PCC 6803]	185	12872	4	37.4	10.09	1	1	573.459	1144.9	2	1144.65	0.2577	1	86.51	2.7e-08	K	KGDTIQVISGK	D
28	gi|16329930	50S ribosomal protein L24 [Synechocystis sp. PCC 6803]	185	12872	4	37.4	10.09	1	1	598.017	1194.02	2	1193.68	0.343	0	38.29	0.0011	R	TIPSHSQVVVK	G
28	gi|16329930	50S ribosomal protein L24 [Synechocystis sp. PCC 6803]	185	12872	4	37.4	10.09	1	1	463.965	1388.87	3	1387.77	1.1067	2	46.53	0.00034	K	KGDTIQVISGKDK	G
28	gi|16329930	50S ribosomal protein L24 [Synechocystis sp. PCC 6803]	185	12872	4	37.4	10.09	1	1	1017.93	2033.84	2	2032.93	0.9077	0	82.12	6.4e-08	R	QEGESGQISSYEAPIHSSK	V			1.91
29	gi|16329741	LysR transcriptional regulator [Synechocystis sp. PCC 6803]	182	38108	5	15.4	5.54	1	1	533.629	1065.24	2	1064.56	0.6824	1	69.5	9.9e-07	K	AIASEGSFKR	A
29	gi|16329741	LysR transcriptional regulator [Synechocystis sp. PCC 6803]	182	38108	5	15.4	5.54	1	1	634.236	1266.46	2	1265.66	0.7953	0	57.63	2e-05	K	FISLDSQSTIR	K
29	gi|16329741	LysR transcriptional regulator [Synechocystis sp. PCC 6803]	182	38108	5	15.4	5.54	1	1	640.886	1279.76	2	1279.77	-0.0146	1	31.5	0.01	R	RVLSVIINPNR	Y
29	gi|16329741	LysR transcriptional regulator [Synechocystis sp. PCC 6803]	182	38108	5	15.4	5.54	1	1	647.587	1293.16	2	1292.62	0.5382	0	50.65	7.4e-05	K	IITLCQETCR	A
29	gi|16329741	LysR transcriptional regulator [Synechocystis sp. PCC 6803]	182	38108	5	15.4	5.54	1	1	653.144	1304.27	2	1303.68	0.5966	0	63.9	4.5e-06	M	SDIPFTLDQLR	I			0.6
30	gi|16330468	phycobilisome LC linker polypeptide [Synechocystis sp. PCC 6803]	172	7857	5	55.2	10.94	1	1	566.842	1131.67	2	1131.57	0.0982	0	56.34	3.4e-05	R	ITACVPSQTR	I
30	gi|16330468	phycobilisome LC linker polypeptide [Synechocystis sp. PCC 6803]	172	7857	5	55.2	10.94	1	1	572.669	1143.32	2	1142.56	0.7631	0	36.02	0.0034	R	ELQNTYFTK	L
30	gi|16330468	phycobilisome LC linker polypeptide [Synechocystis sp. PCC 6803]	172	7857	5	55.2	10.94	1	1	714.24	1426.47	2	1425.76	0.7083	0	79.29	1.1e-07	K	VELATGRPGTNAGLA	-
30	gi|16330468	phycobilisome LC linker polypeptide [Synechocystis sp. PCC 6803]	172	7857	5	55.2	10.94	1	1	884.39	1766.77	2	1766.01	0.7606	1	63.44	5.3e-06	K	IVKVELATGRPGTNAGLA	-
30	gi|16330468	phycobilisome LC linker polypeptide [Synechocystis sp. PCC 6803]	172	7857	5	55.2	10.94	1	1	590.02	1767.04	3	1766.01	1.0326	1	29.88	0.012	K	IVKVELATGRPGTNAGLA	-			7.19
31	gi|16332299	hypothetical protein sll1106 [Synechocystis sp. PCC 6803]	169	18076	4	28.1	4.71	1	1	636.74	1271.47	2	1270.71	0.7526	1	28.69	0.02	K	VTPDKVLADVSK	Y
31	gi|16332299	hypothetical protein sll1106 [Synechocystis sp. PCC 6803]	169	18076	4	28.1	4.71	1	1	700.177	1398.34	2	1398.81	-0.4696	2	57.46	1.9e-05	K	KVTPDKVLADVSK	Y
31	gi|16332299	hypothetical protein sll1106 [Synechocystis sp. PCC 6803]	169	18076	4	28.1	4.71	1	1	960.233	1918.45	2	1917.93	0.5239	0	90.21	9.4e-09	R	TSLSQDEESQLQAVLDR	H
31	gi|16332299	hypothetical protein sll1106 [Synechocystis sp. PCC 6803]	169	18076	4	28.1	4.71	1	1	977.843	1953.67	2	1952.96	0.7121	0	61.71	6.8e-06	R	ELGETMCPGSSALFVLVK	K	Oxidation (M)	0.000001000000000000.0	1.17
32	gi|16332194	phycobilisome rod-core linker polypeptide; CpcG [Synechocystis sp. PCC 6803]	159	28562	5	21.3	9.14	1	1	483.603	965.191	2	964.498	0.6929	0	58.25	1.6e-05	R	GLALSDSFR	R
32	gi|16332194	phycobilisome rod-core linker polypeptide; CpcG [Synechocystis sp. PCC 6803]	159	28562	5	21.3	9.14	1	1	495.664	989.314	2	988.534	0.7795	0	45.79	0.00034	R	ISGELPFAR	M
32	gi|16332194	phycobilisome rod-core linker polypeptide; CpcG [Synechocystis sp. PCC 6803]	159	28562	5	21.3	9.14	1	1	532.809	1063.6	2	1062.57	1.0319	0	31.38	0.01	R	QIALESQFK	N
32	gi|16332194	phycobilisome rod-core linker polypeptide; CpcG [Synechocystis sp. PCC 6803]	159	28562	5	21.3	9.14	1	1	493.286	1476.84	3	1475.66	1.1718	0	34.92	0.0047	R	VTNYEVSGDEHAR	I
32	gi|16332194	phycobilisome rod-core linker polypeptide; CpcG [Synechocystis sp. PCC 6803]	159	28562	5	21.3	9.14	1	1	811.632	1621.25	2	1620.77	0.481	0	82.42	4.7e-08	R	QVFNEQQMIQSNR	Q			0.87
33	gi|16329412	hypothetical protein sll1665 [Synechocystis sp. PCC 6803]	153	63569	3	4.9	3.44	1	1	494.447	986.879	2	986.514	0.3642	0	67.45	2.3e-06	K	AETQALQAR	L
33	gi|16329412	hypothetical protein sll1665 [Synechocystis sp. PCC 6803]	153	63569	3	4.9	3.44	1	1	529.338	1056.66	2	1056.52	0.1407	0	70.15	1.6e-06	R	LESLESSHR	N
33	gi|16329412	hypothetical protein sll1665 [Synechocystis sp. PCC 6803]	153	63569	3	4.9	3.44	1	1	638.192	1274.37	2	1273.65	0.7183	0	62.38	5.2e-06	K	TALEDELQSLR	E			0.19
34	gi|16329824	phycocyanin b subunit [Synechocystis sp. PCC 6803]	152	18286	3	12.2	4.98	1	1	458.679	915.344	2	914.432	0.9116	0	42.19	0.0012	-	MFDVFTR	V
34	gi|16329824	phycocyanin b subunit [Synechocystis sp. PCC 6803]	152	18286	3	12.2	4.98	1	1	466.576	931.137	2	930.427	0.7097	0	48.52	0.00018	-	MFDVFTR	V	Oxidation (M)	0.1000000.0
34	gi|16329824	phycocyanin b subunit [Synechocystis sp. PCC 6803]	152	18286	3	12.2	4.98	1	1	673.267	1344.52	2	1343.72	0.8032	0	110.63	1.1e-10	R	ITGNASAIVSNAAR	A			0.78
35	gi|16330470	D-3-phosphoglycerate dehydrogenase [Synechocystis sp. PCC 6803]	151	59356	4	8.3	5.48	1	1	470.352	938.689	2	937.534	1.1541	0	42.52	0.00048	K	IGSHVAGVAK	A
35	gi|16330470	D-3-phosphoglycerate dehydrogenase [Synechocystis sp. PCC 6803]	151	59356	4	8.3	5.48	1	1	510.721	1019.43	2	1018.51	0.9193	0	29.37	0.018	R	DYSGSLHLK	A
35	gi|16330470	D-3-phosphoglycerate dehydrogenase [Synechocystis sp. PCC 6803]	151	59356	4	8.3	5.48	1	1	726.396	1450.78	2	1450.75	0.0322	0	74.09	5.1e-07	K	LLAYDPFISQER	A
35	gi|16330470	D-3-phosphoglycerate dehydrogenase [Synechocystis sp. PCC 6803]	151	59356	4	8.3	5.48	1	1	728.246	1454.48	2	1453.75	0.7243	0	74.64	3e-07	R	AGVGVDNIDVPAATR	Q			0.28
36	gi|16330343	general secretion pathway protein G [Synechocystis sp. PCC 6803]	148	17677	3	12.5	4.68	1	1	470.602	939.189	2	938.464	0.7242	0	48.95	8.9e-05	R	AFSTVVCR	A
36	gi|16330343	general secretion pathway protein G [Synechocystis sp. PCC 6803]	148	17677	3	12.5	4.68	1	1	683.7	1365.38	2	1364.57	0.818	0	71.02	7.4e-07	R	SMSGGTFYDSGTR	A
36	gi|16330343	general secretion pathway protein G [Synechocystis sp. PCC 6803]	148	17677	3	12.5	4.68	1	1	691.642	1381.27	2	1380.56	0.7072	0	71.84	6.3e-07	R	SMSGGTFYDSGTR	A	Oxidation (M)	0.0100000000000.0	0.81
37	gi|16329178	photosystem II D1 protein [Synechocystis sp. PCC 6803]	148	39924	3	9.4	5.38	1	1	622.468	1242.92	2	1242.67	0.2496	0	75.97	2.6e-07	R	VIGTWADVLNR	A
37	gi|16329178	photosystem II D1 protein [Synechocystis sp. PCC 6803]	148	39924	3	9.4	5.38	1	1	651.932	1301.85	2	1301.62	0.23	0	64.62	4.8e-06	R	ANIGFEVMHER	N
37	gi|16329178	photosystem II D1 protein [Synechocystis sp. PCC 6803]	148	39924	3	9.4	5.38	1	1	730.686	1459.36	2	1458.73	0.6323	0	52.93	4.5e-05	R	LIFQYASFNNSR	S			0.31
38	gi|16331547	chloroplast membrane-associated 30 kD protein [Synechocystis sp. PCC 6803]	146	28888	2	10.9	4.95	1	1	651.275	1300.53	2	1299.68	0.8566	0	74.79	5.1e-07	K	LALTNGEENLAR	E
38	gi|16331547	chloroplast membrane-associated 30 kD protein [Synechocystis sp. PCC 6803]	146	28888	2	10.9	4.95	1	1	933.824	1865.63	2	1864.93	0.705	0	94.44	3.3e-09	K	SLTDTAAAYQTQLAQQR	T			0.28
39	gi|16331864	septum site-determining protein; MinD [Synechocystis sp. PCC 6803]	146	29143	3	14.7	5.26	1	1	631.307	1260.6	2	1259.68	0.9153	0	72.02	9.2e-07	K	TTTTANLGAALAR	L
39	gi|16331864	septum site-determining protein; MinD [Synechocystis sp. PCC 6803]	146	29143	3	14.7	5.26	1	1	693.653	1385.29	2	1384.78	0.508	0	71.26	8.4e-07	K	LSVPGLAFQNIAR	R
39	gi|16331864	septum site-determining protein; MinD [Synechocystis sp. PCC 6803]	146	29143	3	14.7	5.26	1	1	710.275	1418.54	2	1417.84	0.6951	0	49.36	0.00013	R	LPNLVLLPAAQNR	S			0.44
40	gi|16330041	hypothetical protein slr1841 [Synechocystis sp. PCC 6803]	144	67673	3	6.2	4.47	1	1	600.648	1199.28	2	1198.54	0.7376	0	55.93	3.2e-05	R	YGCIVGYPDR	T
40	gi|16330041	hypothetical protein slr1841 [Synechocystis sp. PCC 6803]	144	67673	3	6.2	4.47	1	1	746.665	1491.31	2	1490.74	0.5743	0	38.85	0.0013	R	DVQPTAWAYEALK	S
40	gi|16330041	hypothetical protein slr1841 [Synechocystis sp. PCC 6803]	144	67673	3	6.2	4.47	1	1	765.784	1529.55	2	1528.8	0.7581	0	95.25	3.6e-09	K	GGTQGIVGTTAANLNR	S			0.17
41	gi|16329822	phycocyanin associated linker protein [Synechocystis sp. PCC 6803]	141	30779	3	11.7	9.39	1	1	464.108	926.202	2	925.491	0.7108	0	28.23	0.015	R	FIELNYK	H
41	gi|16329822	phycocyanin associated linker protein [Synechocystis sp. PCC 6803]	141	30779	3	11.7	9.39	1	1	495.553	989.092	2	988.555	0.5364	0	70.57	9.7e-07	R	LTSAESLLR	G
41	gi|16329822	phycocyanin associated linker protein [Synechocystis sp. PCC 6803]	141	30779	3	11.7	9.39	1	1	812.774	1623.53	2	1622.79	0.7429	0	86.58	1.8e-08	R	NTASPVYAGSTAESLR	G			0.42
42	gi|16329406	hypothetical protein slr1794 [Synechocystis sp. PCC 6803]	135	39116	3	9.7	5.84	1	1	481.816	961.618	2	960.601	1.0168	0	54.74	5.5e-05	M	ALVLTFLGK	G
42	gi|16329406	hypothetical protein slr1794 [Synechocystis sp. PCC 6803]	135	39116	3	9.7	5.84	1	1	625.285	1248.56	2	1247.69	0.8685	1	41.61	0.00098	K	LKEVEAQYLR	S
42	gi|16329406	hypothetical protein slr1794 [Synechocystis sp. PCC 6803]	135	39116	3	9.7	5.84	1	1	858.234	1714.45	2	1713.85	0.6005	0	86.02	2.3e-08	K	LTQSGPELTIEAGDQR	R			0.32
43	gi|16330103	phosphoribosylaminoimidazole-succinocarboxamide synthase [Synechocystis sp. PCC 6803]	135	30003	2	10.2	5.11	1	1	661.748	1321.48	2	1320.81	0.6689	0	58.69	1.4e-05	K	AVNIIPLEVVVR	N
43	gi|16330103	phosphoribosylaminoimidazole-succinocarboxamide synthase [Synechocystis sp. PCC 6803]	135	30003	2	10.2	5.11	1	1	840.814	1679.61	2	1678.85	0.7603	1	99.24	1.4e-09	R	DLGSIEAAYQTVEKR	V			0.27
44	gi|16329538	hypothetical protein sll1021 [Synechocystis sp. PCC 6803]	135	74492	4	6.2	5.08	1	1	466.074	930.134	2	929.518	0.6155	0	31.13	0.011	R	EISIDVVR	A
44	gi|16329538	hypothetical protein sll1021 [Synechocystis sp. PCC 6803]	135	74492	4	6.2	5.08	1	1	509.184	1016.35	2	1015.58	0.7752	1	30.82	0.012	R	LRTETIQR	S
44	gi|16329538	hypothetical protein sll1021 [Synechocystis sp. PCC 6803]	135	74492	4	6.2	5.08	1	1	673.845	1345.68	2	1344.63	1.0489	0	62.92	7.9e-06	K	ELESQEAQQQR	E
44	gi|16329538	hypothetical protein sll1021 [Synechocystis sp. PCC 6803]	135	74492	4	6.2	5.08	1	1	787.254	1572.49	2	1571.85	0.642	0	80.49	8.8e-08	K	TQITEQTAAIAIANK	Q			0.21
45	gi|16329269	hypothetical protein slr0731 [Synechocystis sp. PCC 6803]	125	44803	4	10	4.42	1	1	931.785	930.778	1	930.513	0.2643	0	29.41	0.015	R	GAILSLDSR	L
45	gi|16329269	hypothetical protein slr0731 [Synechocystis sp. PCC 6803]	125	44803	4	10	4.42	1	1	527.806	1053.6	2	1053.62	-0.0204	0	49.4	0.00016	R	ALILAATPER	L
45	gi|16329269	hypothetical protein slr0731 [Synechocystis sp. PCC 6803]	125	44803	4	10	4.42	1	1	631.773	1261.53	2	1260.68	0.849	0	54.12	5.6e-05	R	QIQALLEQYR	T
45	gi|16329269	hypothetical protein slr0731 [Synechocystis sp. PCC 6803]	125	44803	4	10	4.42	1	1	670.719	1339.42	2	1338.67	0.7518	0	63.16	5e-06	R	IENWFFTLGGR	G			0.38
46	gi|16330037	pyruvate dehydrogenase E1 beta subunit [Synechocystis sp. PCC 6803]	122	35858	2	7.4	5.35	1	1	553.133	1104.25	2	1103.63	0.618	0	79.22	1.3e-07	M	AETLLFAALR	Q
46	gi|16330037	pyruvate dehydrogenase E1 beta subunit [Synechocystis sp. PCC 6803]	122	35858	2	7.4	5.35	1	1	800.478	1598.94	2	1597.79	1.1494	0	66.99	3.4e-06	R	YTSGGNYQIPMVIR	G			0.22
47	gi|16331660	photosystem II CP47 protein [Synechocystis sp. PCC 6803]	116	55924	3	3.9	5.52	1	1	585.584	1169.15	2	1168.55	0.6026	0	57.25	1.7e-05	K	GYFQEEIQR	R
47	gi|16331660	photosystem II CP47 protein [Synechocystis sp. PCC 6803]	116	55924	3	3.9	5.52	1	1	649.132	1296.25	2	1295.65	0.5978	0	45.36	0.00025	R	QGMFVLPFMAR	L
47	gi|16331660	photosystem II CP47 protein [Synechocystis sp. PCC 6803]	116	55924	3	3.9	5.52	1	1	656.885	1311.75	2	1311.65	0.1079	0	59.27	2e-05	R	QGMFVLPFMAR	L	Oxidation (M)	0.00100000000.0	0.21
48	gi|16331186	pyruvate dehydrogenase E1 component, alpha subunit [Synechocystis sp. PCC 6803]	114	38419	2	7.3	5.09	1	1	643.766	1285.52	2	1284.74	0.7737	0	61.7	1e-05	K	LPILFVVENNK	W
48	gi|16331186	pyruvate dehydrogenase E1 component, alpha subunit [Synechocystis sp. PCC 6803]	114	38419	2	7.3	5.09	1	1	746.304	1490.59	2	1489.78	0.815	0	76.61	3.1e-07	R	AGEGPTLIEALTYR	F			0.21
49	gi|16330088	cell division protein FtsZ [Synechocystis sp. PCC 6803]	113	44917	3	7.7	4.6	1	1	542.911	1083.81	2	1083.59	0.2152	0	48	0.0002	R	DQIVPSNIAK	I
49	gi|16330088	cell division protein FtsZ [Synechocystis sp. PCC 6803]	113	44917	3	7.7	4.6	1	1	623.963	1245.91	2	1245.59	0.3158	1	35.01	0.0036	K	AAEESRDEIAR	S
49	gi|16330088	cell division protein FtsZ [Synechocystis sp. PCC 6803]	113	44917	3	7.7	4.6	1	1	658.719	1315.42	2	1314.65	0.7701	0	76.39	2.5e-07	K	QAEEGINALQSR	V			0.27
50	gi|16330953	50S ribosomal protein L27 [Synechocystis sp. PCC 6803]	112	9443	2	29.9	11.24	1	1	618.49	1234.97	2	1234.62	0.3491	0	50.74	7.3e-05	R	GTQVHPGNNVGR	G
50	gi|16330953	50S ribosomal protein L27 [Synechocystis sp. PCC 6803]	112	9443	2	29.9	11.24	1	1	711.86	1421.7	2	1420.77	0.9374	0	84.18	5.2e-08	R	YGGQTVTAGSIIVR	Q			1.04
51	gi|16329821	phycocyanin associated linker protein [Synechocystis sp. PCC 6803]	108	32501	3	12	9.35	1	1	602.087	1202.16	2	1201.59	0.5719	0	52.59	5.3e-05	K	FLYNNFQTR	V
51	gi|16329821	phycocyanin associated linker protein [Synechocystis sp. PCC 6803]	108	32501	3	12	9.35	1	1	617.155	1232.3	2	1231.66	0.6398	0	45.35	0.00033	K	ALGGTVPFGQASK	L
51	gi|16329821	phycocyanin associated linker protein [Synechocystis sp. PCC 6803]	108	32501	3	12	9.35	1	1	770.743	1539.47	2	1538.7	0.7684	0	55.52	3e-05	R	QVLGNDYIMDSER	L			0.39
52	gi|16330099	cell division inhibitor [Synechocystis sp. PCC 6803]	105	36875	2	8.8	7.67	1	1	603.145	1204.28	2	1203.67	0.6105	0	50.78	8.9e-05	R	LFAPGSFPQLK	A
52	gi|16330099	cell division inhibitor [Synechocystis sp. PCC 6803]	105	36875	2	8.8	7.67	1	1	991.886	1981.76	2	1981.01	0.7452	0	76.81	2.2e-07	K	VVDGQDAVINLAGEPISER	W			0.21
53	gi|16329355	hypothetical protein slr1104 [Synechocystis sp. PCC 6803]	102	69689	3	5.2	5.34	1	1	591.191	1180.37	2	1179.6	0.7711	0	64.6	3.5e-06	K	TIEAMEAFIR	W
53	gi|16329355	hypothetical protein slr1104 [Synechocystis sp. PCC 6803]	102	69689	3	5.2	5.34	1	1	605.272	1208.53	2	1207.58	0.9536	0	36.9	0.0026	K	NMVMEAIAMAK	M
53	gi|16329355	hypothetical protein slr1104 [Synechocystis sp. PCC 6803]	102	69689	3	5.2	5.34	1	1	612.372	1222.73	2	1221.62	1.1072	0	46.35	0.00029	R	HSGTSIQIHSR	Q			0.17
54	gi|16331012	hypothetical protein ssr1600 [Synechocystis sp. PCC 6803]	99	7542	1	15.7	6.7	1	1	599.945	1197.87	2	1197.65	0.2281	0	98.83	1.9e-09	K	QGSVQIVTNPR	V			0.55
55	gi|16331753	general secretion pathway protein E [Synechocystis sp. PCC 6803]	98	90479	3	2.7	5.33	1	1	536.092	1070.17	2	1069.63	0.5414	0	49.75	0.00014	R	FALSVIHGVK	F
55	gi|16331753	general secretion pathway protein E [Synechocystis sp. PCC 6803]	98	90479	3	2.7	5.33	1	0	587.357	1172.7	2	1171.55	1.1519	0	40.31	0.0018	R	GEVTPEEQQR	F
55	gi|16331753	general secretion pathway protein E [Synechocystis sp. PCC 6803]	98	90479	3	2.7	5.33	1	1	721.789	1441.56	2	1440.73	0.8306	1	57	2.9e-05	R	LRGEVTPEEQQR	F			0.13
56	gi|16331035	twitching mobility protein [Synechocystis sp. PCC 6803]	98	47926	3	10.7	5.84	1	1	600.684	1199.35	2	1198.69	0.6615	0	44.29	0.00047	K	GLILVTGPTGSGK	S
56	gi|16331035	twitching mobility protein [Synechocystis sp. PCC 6803]	98	47926	3	10.7	5.84	1	1	818.741	1635.47	2	1634.83	0.6331	0	44.74	0.00035	R	ILTLYTAEEQPAMR	T
56	gi|16331035	twitching mobility protein [Synechocystis sp. PCC 6803]	98	47926	3	10.7	5.84	1	1	650.996	1949.97	3	1949.02	0.9524	0	54.06	5.2e-05	K	AAQTGHLVMGTLHTNSAIK	T			0.25
57	gi|16329458	50S ribosomal protein L28 [Synechocystis sp. PCC 6803]	97	9045	4	35.9	11.81	1	1	503.625	1005.24	2	1004.53	0.7066	1	46.55	0.00028	K	EAGINLNKF	-
57	gi|16329458	50S ribosomal protein L28 [Synechocystis sp. PCC 6803]	97	9045	4	35.9	11.81	1	1	565.254	1128.49	2	1127.61	0.8851	0	50.65	0.00015	K	LQQANLQWK	R
57	gi|16329458	50S ribosomal protein L28 [Synechocystis sp. PCC 6803]	97	9045	4	35.9	11.81	1	1	600.738	1199.46	2	1198.6	0.8623	1	33.62	0.007	K	RVWWPEGNR	F
57	gi|16329458	50S ribosomal protein L28 [Synechocystis sp. PCC 6803]	97	9045	4	35.9	11.81	1	1	629.29	1256.57	2	1255.7	0.8622	1	40.14	0.0016	K	KLQQANLQWK	R			3.45
58	gi|16331266	beta transducin-like protein [Synechocystis sp. PCC 6803]	97	191186	2	1.1	5.6	1	1	506.65	1011.28	2	1010.51	0.7702	0	59.64	1.1e-05	R	HGEEVATLR	G
58	gi|16331266	beta transducin-like protein [Synechocystis sp. PCC 6803]	97	191186	2	1.1	5.6	1	1	508.524	1015.03	2	1014.61	0.4263	0	59.7	1.3e-05	K	EGTLLTILR	G			0.04
59	gi|16329934	50S ribosomal protein L16 [Synechocystis sp. PCC 6803]	97	16082	3	26.6	11.06	1	1	586.149	1170.28	2	1169.57	0.7122	1	22.64	0.052	K	FISRQEDYI	-
59	gi|16329934	50S ribosomal protein L16 [Synechocystis sp. PCC 6803]	97	16082	3	26.6	11.06	1	1	768.873	1535.73	2	1535.77	-0.0335	0	47.35	0.00023	R	VMFELAGVSEEVAR	E
59	gi|16329934	50S ribosomal protein L16 [Synechocystis sp. PCC 6803]	97	16082	3	26.6	11.06	1	1	773.313	1544.61	2	1543.81	0.7961	0	71.91	7.9e-07	K	GSPEYWVAVVKPGR	V			0.91
60	gi|16331518	hypothetical protein slr0483 [Synechocystis sp. PCC 6803]	96	16874	2	16.1	6.59	1	1	597.138	1192.26	2	1191.61	0.6483	0	58.73	1.3e-05	R	QELASEFGALK	E
60	gi|16331518	hypothetical protein slr0483 [Synechocystis sp. PCC 6803]	96	16874	2	16.1	6.59	1	1	684.47	1366.93	2	1366.71	0.2166	0	60.26	1.2e-05	K	TDVGPITTPNPQK	S			0.51
61	gi|16329941	50S ribosomal protein L3 [Synechocystis sp. PCC 6803]	96	22784	2	7.5	10.13	1	1	586.523	1171.03	2	1170.6	0.4313	0	71.08	9.5e-07	R	LPGSTGAGTTPGR	V
61	gi|16329941	50S ribosomal protein L3 [Synechocystis sp. PCC 6803]	96	22784	2	7.5	10.13	1	1	790.371	1578.73	2	1577.8	0.9256	1	48.44	0.00018	K	NHRLPGSTGAGTTPGR	V			0.36
62	gi|16329823	phycocyanin a subunit [Synechocystis sp. PCC 6803]	94	17690	2	12.3	5.35	1	1	486.627	971.239	2	970.52	0.7191	0	60.68	1.1e-05	R	QANAGLQAAK	A
62	gi|16329823	phycocyanin a subunit [Synechocystis sp. PCC 6803]	94	17690	2	12.3	5.35	1	1	499.435	996.856	2	996.474	0.382	0	56.21	2e-05	K	ANHGLSGDAR	D			0.49
63	gi|16331323	50S ribosomal protein L20 [Synechocystis sp. PCC 6803]	91	13545	4	36.8	12.02	1	1	460.658	919.302	2	918.459	0.8424	0	42.51	0.00072	R	TANQQVMK	A
63	gi|16331323	50S ribosomal protein L20 [Synechocystis sp. PCC 6803]	91	13545	4	36.8	12.02	1	1	465.126	928.237	2	928.396	-0.1594	0	26.4	0.029	R	QEGMSYSK	L
63	gi|16331323	50S ribosomal protein L20 [Synechocystis sp. PCC 6803]	91	13545	4	36.8	12.02	1	1	543.611	1085.21	2	1084.64	0.5724	2	38.12	0.0017	K	KANIEINRK	M
63	gi|16331323	50S ribosomal protein L20 [Synechocystis sp. PCC 6803]	91	13545	4	36.8	12.02	1	1	959.803	1917.59	2	1917.03	0.5627	0	53.8	3.7e-05	K	MLAQLAVLDPAAFSEVVK	V	Oxidation (M)	0.100000000000000000.0	1.77
64	gi|16329924	50S ribosomal protein L15 [Synechocystis sp. PCC 6803]	90	15299	2	14.3	10.38	1	1	500.909	999.803	2	999.55	0.2525	0	50.08	0.00013	K	HFTVVNVGK	L
64	gi|16329924	50S ribosomal protein L15 [Synechocystis sp. PCC 6803]	90	15299	2	14.3	10.38	1	1	663.68	1325.35	2	1324.62	0.7225	0	63.07	4.8e-06	K	AGFEGGQMPLYR	R			0.57
65	gi|16329578	hypothetical protein slr1590 [Synechocystis sp. PCC 6803]	88	32641	2	7.5	4.87	1	1	633.734	1265.45	2	1264.63	0.8227	1	38.73	0.0015	K	ELEQNKTFEK	I
65	gi|16329578	hypothetical protein slr1590 [Synechocystis sp. PCC 6803]	88	32641	2	7.5	4.87	1	1	671.1	1340.19	2	1339.66	0.5239	0	72.71	5.6e-07	R	SLTDYSGESLIR	M			0.24
66	gi|16331748	hypothetical protein sll0086 [Synechocystis sp. PCC 6803]	86	44712	2	6.1	5.17	1	1	617.669	1233.32	2	1232.64	0.6878	0	64.47	3.9e-06	K	VLTDNTQTSVR	L
66	gi|16331748	hypothetical protein sll0086 [Synechocystis sp. PCC 6803]	86	44712	2	6.1	5.17	1	1	796.197	1590.38	2	1589.81	0.5707	0	43.61	0.00038	R	ILPETIDDPFFQR	W			0.17
67	gi|16329365	carbon dioxide concentrating mechanism protein; CcmM [Synechocystis sp. PCC 6803]	84	73589	2	2.8	8.83	1	1	490.661	979.307	2	978.513	0.7932	0	58.35	1.7e-05	K	IGLEYASAR	R
67	gi|16329365	carbon dioxide concentrating mechanism protein; CcmM [Synechocystis sp. PCC 6803]	84	73589	2	2.8	8.83	1	1	580.18	1158.35	2	1157.57	0.7782	0	49.11	0.00015	R	EGEALQELNR	F			0.1
68	gi|16332203	hypothetical protein sll0735 [Synechocystis sp. PCC 6803]	84	62264	2	3.6	5.83	1	1	548.032	1094.05	2	1093.56	0.4898	0	42.64	0.00047	R	TGTMVPYAVR	R
68	gi|16332203	hypothetical protein sll0735 [Synechocystis sp. PCC 6803]	84	62264	2	3.6	5.83	1	1	584.958	1167.9	2	1167.59	0.3082	1	63.19	4.6e-06	R	FDKLFDDIR	A			0.12
69	gi|16330466	allophycocyanin a chain [Synechocystis sp. PCC 6803]	82	17458	2	13	4.86	1	1	523.383	1044.75	2	1044.52	0.2319	0	65.85	4e-06	K	SIVNADAEAR	Y
69	gi|16330466	allophycocyanin a chain [Synechocystis sp. PCC 6803]	82	17458	2	13	4.86	1	1	645.985	1289.95	2	1289.7	0.2569	1	39.76	0.0011	R	YLSPGELDRIK	A			0.49
70	gi|16331216	light repressed protein [Synechocystis sp. PCC 6803]	78	21881	2	11	6.07	1	1	495.277	988.539	2	987.514	1.0249	0	26.51	0.04	K	HFQNLTTK	V
70	gi|16331216	light repressed protein [Synechocystis sp. PCC 6803]	78	21881	2	11	6.07	1	1	797.3	1592.58	2	1591.82	0.7643	1	74.82	2.9e-07	R	NKDTDEINVIYIR	N			0.38
71	gi|16330615	Thf1-like protein [Synechocystis sp. PCC 6803]	77	27115	2	7.5	5.41	1	1	476.648	951.281	2	950.493	0.7873	1	46.33	0.00024	K	RQDYLTR	L
71	gi|16330615	Thf1-like protein [Synechocystis sp. PCC 6803]	77	27115	2	7.5	5.41	1	1	644.284	1286.55	2	1285.72	0.8297	1	54.38	5.5e-05	R	SNLEKVDQLLK	V			0.3
72	gi|16331986	CheA like protein [Synechocystis sp. PCC 6803]	77	153351	3	1.5	4.56	1	1	565.239	1128.46	2	1127.64	0.8225	0	38.38	0.0025	K	GTIVVSSRPGR	G
72	gi|16331986	CheA like protein [Synechocystis sp. PCC 6803]	77	153351	3	1.5	4.56	1	1	585.63	1169.24	2	1168.66	0.5809	0	60.63	8e-06	R	MLPLGEILQR	F
72	gi|16331986	CheA like protein [Synechocystis sp. PCC 6803]	77	153351	3	1.5	4.56	1	1	593.084	1184.15	2	1184.66	-0.5049	0	24.78	0.036	R	MLPLGEILQR	F	Oxidation (M)	0.1000000000.0	0.07
73	gi|16332317	recombinase A [Synechocystis sp. PCC 6803]	75	37953	1	3.1	5.13	1	1	585.756	1169.5	2	1168.66	0.8415	0	74.77	4.6e-07	K	ALNAALAQIER	S			0.1
74	gi|16331158	twitching motility protein [Synechocystis sp. PCC 6803]	73	40761	3	7.3	6.57	2	0	461.087	920.159	2	920.508	-0.3493	1	23.25	0.046	R	INVYKER	G
74	gi|16331158	twitching motility protein [Synechocystis sp. PCC 6803]	73	40761	3	7.3	6.57	1	1	488.15	974.285	2	973.498	0.7865	0	30.54	0.011	K	SPKPGEFGR	A
74	gi|16331158	twitching motility protein [Synechocystis sp. PCC 6803]	73	40761	3	7.3	6.57	1	1	661.901	1321.79	2	1321.68	0.1066	0	65.14	3.8e-06	K	LIFSMLNNSQR	K			0.3
75	gi|16330392	photosystem II D2 protein [Synechocystis sp. PCC 6803]	71	39581	1	2.8	5.35	1	1	614.647	1227.28	2	1226.59	0.6867	0	71.03	7.8e-07	R	AYDFVSQELR	A			0.09
76	gi|16330865	hypothetical protein slr1272 [Synechocystis sp. PCC 6803]	67	28183	1	5.1	4.82	1	1	768.111	1534.21	2	1533.72	0.4857	0	67.01	1.8e-06	R	DVSPNNWAYEALR	N			0.13
77	gi|16331991	PatA subfamily protein [Synechocystis sp. PCC 6803]	67	45129	1	4	8.67	1	1	835.996	1669.98	2	1668.9	1.0722	0	66.94	3.1e-06	K	STPIVILTGNDGIVDR	V			0.08
78	gi|16332233	photosystem I reaction center protein subunit XI [Synechocystis sp. PCC 6803]	67	16613	2	7	4.67	1	1	576.7	1151.39	2	1150.61	0.7722	0	44.84	0.00033	R	TFIGNLPAYR	K
78	gi|16332233	photosystem I reaction center protein subunit XI [Synechocystis sp. PCC 6803]	67	16613	2	7	4.67	1	1	640.535	1279.05	2	1278.71	0.3464	1	44.97	0.00032	R	TFIGNLPAYRK	G			0.52
79	gi|16331506	30S ribosomal protein S4 [Synechocystis sp. PCC 6803]	63	23282	1	5.4	10.48	1	1	522.366	1042.72	2	1042.56	0.1575	0	62.66	9.8e-06	R	LGMAGTIPGAR	Q			0.16
80	gi|16330603	global nitrogen regulator [Synechocystis sp. PCC 6803]	62	25087	1	6.2	6.53	1	1	727.782	1453.55	2	1452.77	0.7814	0	61.72	6.7e-06	K	LSHQAIAEAIGSTR	V			0.15
81	gi|16329361	prohibitin [Synechocystis sp. PCC 6803]	61	30550	2	7.1	5.21	1	1	524.226	1046.44	2	1045.58	0.8609	1	45.44	0.00044	R	TVEEAITKR	S
81	gi|16329361	prohibitin [Synechocystis sp. PCC 6803]	61	30550	2	7.1	5.21	1	1	631.733	1261.45	2	1260.67	0.7805	0	38.91	0.0015	K	IIAPQTQESFK	I			0.26
82	gi|16329920	50S ribosomal protein L36 [Synechocystis sp. PCC 6803]	60	4623	1	26.3	11.64	1	1	560.118	1118.22	2	1117.56	0.6595	0	60.47	8.9e-06	R	VMVICSANPK	H			0.95
83	gi|16329367	carbon dioxide concentrating mechanism protein; CcmK [Synechocystis sp. PCC 6803]	60	12094	1	8.1	6.1	1	1	572.204	1142.39	2	1141.54	0.8535	0	59.97	1.5e-05	R	YTEAVEQFR	E			0.33
84	gi|16329328	F0F1 ATP synthase subunit delta [Synechocystis sp. PCC 6803]	60	20138	1	5.9	6.33	1	1	598.402	1194.79	2	1193.6	1.1848	0	59.93	1.1e-05	K	VGSQVFDSSLR	G			0.19
85	gi|16329916	50S ribosomal protein L17 [Synechocystis sp. PCC 6803]	59	13277	2	6.9	11.06	1	1	916.597	915.59	1	915.539	0.0508	0	29.45	0.024	R	ALTTELIR	H
85	gi|16329916	50S ribosomal protein L17 [Synechocystis sp. PCC 6803]	59	13277	2	6.9	11.06	1	1	458.845	915.676	2	915.539	0.1367	0	55.24	5.9e-05	R	ALTTELIR	H			0.68
86	gi|16331553	ThiG protein [Synechocystis sp. PCC 6803]	59	70625	2	3.5	5.63	1	1	626.416	1250.82	2	1250.76	0.0528	0	38.39	0.002	K	ELLPLPVFPVK	G
86	gi|16331553	ThiG protein [Synechocystis sp. PCC 6803]	59	70625	2	3.5	5.63	1	1	695.697	1389.38	2	1388.78	0.5972	0	43.92	0.00044	R	VLFGPQTYLVPR	R			0.11
87	gi|16329710	phycobilisome rod-core linker polypeptide; CpcG [Synechocystis sp. PCC 6803]	57	27432	3	11.5	9.25	1	1	511.154	1020.29	2	1019.58	0.7173	0	47.66	0.00021	R	GLLLSNTFR	N
87	gi|16329710	phycobilisome rod-core linker polypeptide; CpcG [Synechocystis sp. PCC 6803]	57	27432	3	11.5	9.25	1	1	513.622	1025.23	2	1024.48	0.7461	1	25.87	0.023	R	DVYSEREK	I
87	gi|16329710	phycobilisome rod-core linker polypeptide; CpcG [Synechocystis sp. PCC 6803]	57	27432	3	11.5	9.25	1	1	559.59	1117.16	2	1116.58	0.5834	0	28.28	0.014	R	EAGELPFNIK	S			0.48
88	gi|16330975	photosystem I reaction center subunit IV [Synechocystis sp. PCC 6803]	57	8140	2	17.6	8.04	1	1	559.182	1116.35	2	1115.67	0.6796	0	45	0.00033	K	SGILYPVIVR	F
88	gi|16330975	photosystem I reaction center subunit IV [Synechocystis sp. PCC 6803]	57	8140	2	17.6	8.04	1	1	767.73	1533.44	2	1533.87	-0.4219	1	34.34	0.0034	K	SGILYPVIVRFDR	V			1.27
89	gi|16330009	50S ribosomal protein L10 [Synechocystis sp. PCC 6803]	56	18721	1	5.2	8.64	1	1	499.282	996.55	2	995.504	1.046	1	56.36	2.9e-05	R	GLQAHVDKE	-			0.21
90	gi|16329914	50S ribosomal protein L13 [Synechocystis sp. PCC 6803]	55	16980	1	7.9	9.99	1	1	683.673	1365.33	2	1364.73	0.6019	0	55.49	2.6e-05	K	TVLPTIDNLDHK	W			0.23
91	gi|16329602	cell division protein; FtsH [Synechocystis sp. PCC 6803]	55	67266	1	1.9	5.11	1	1	548.265	1094.51	2	1093.65	0.8651	0	55.44	3.5e-05	K	GVLLVGPPGTGK	T			0.06
92	gi|16330738	elongation factor Ts [Synechocystis sp. PCC 6803]	53	24387	1	5	5.37	1	1	623.647	1245.28	2	1244.62	0.655	1	53.12	5.7e-05	K	ALKENEGDLEK	S			0.16
93	gi|16330870	general secretion pathway protein D [Synechocystis sp. PCC 6803]	52	84704	1	1.9	4.64	1	1	751.812	1501.61	2	1500.8	0.8048	0	51.66	9.7e-05	R	GNTIFAGANLLPSAR	N			0.04
94	gi|16329925	30S ribosomal protein S5 [Synechocystis sp. PCC 6803]	50	18230	1	11	10.59	1	1	874.393	1746.77	2	1746.03	0.7442	0	50.5	0.00012	K	VVVRPAAPGTGVIAGGAVR	T			0.21
95	gi|16329820	phycocyanin associated linker protein [Synechocystis sp. PCC 6803]	49	9317	1	12	9.39	1	1	585.024	1168.03	2	1167.63	0.405	0	49.2	0.00011	R	VFVYEVSGLR	Q			0.43
96	gi|16330166	pyruvate kinase [Synechocystis sp. PCC 6803]	48	63231	1	1.7	6.2	1	1	515.279	1028.54	2	1027.64	0.9008	0	47.57	0.00033	R	LGVPVIVGFK	G			0.06
97	gi|16329348	hypothetical protein slr1097 [Synechocystis sp. PCC 6803]	44	19048	1	5.5	4.57	1	1	545.995	1089.97	2	1089.62	0.3526	0	44.19	0.00044	R	VFVLADWLK	K			0.2
98	gi|16331392	ribulose bisophosphate carboxylase [Synechocystis sp. PCC 6803]	44	53084	1	2.1	5.77	1	1	612.275	1222.54	2	1222.66	-0.1241	0	43.71	0.00052	R	FLFVQEAIEK	A			0.07
99	gi|16330221	photosystem II reaction center protein H [Synechocystis sp. PCC 6803]	43	7112	1	21.9	5.96	1	1	788.405	1574.8	2	1573.85	0.9495	0	43.18	0.00069	R	LGDILRPLNSEYGK	V			0.59
100	gi|16332002	hypothetical protein slr0039 [Synechocystis sp. PCC 6803]	43	38622	1	2.5	4.81	1	1	512.881	1023.75	2	1022.55	1.196	0	43.06	0.00047	R	ELAHQLNAK	V			0.1
101	gi|16330318	hypothetical protein sll2002 [Synechocystis sp. PCC 6803]	43	33021	1	3.4	4.52	1	1	556.944	1111.87	2	1111.68	0.1975	0	43.01	0.0005	R	IPGLILFSPR	A			0.11
102	gi|16331224	CheA like protein [Synechocystis sp. PCC 6803]	43	120938	1	1.1	4.65	1	1	660.596	1319.18	2	1318.65	0.5249	0	42.83	0.00047	R	GNFSEEAPTIVR	S			0.03
103	gi|16331619	hypothetical protein sll0185 [Synechocystis sp. PCC 6803]	43	47078	1	2.4	4.99	1	1	572.937	1143.86	2	1143.65	0.2097	1	42.82	0.00071	R	KSQLLAEVEK	A			0.08
104	gi|16331685	flavoprotein [Synechocystis sp. PCC 6803]	42	63808	1	1.7	5.54	1	1	545.755	1089.49	2	1089.57	-0.0733	0	41.95	0.0011	K	AEGLTAVHHR	K			0.06
105	gi|16329969	hypothetical protein sll1118 [Synechocystis sp. PCC 6803]	41	11443	1	11.1	5.61	1	1	669.546	1337.08	2	1336.67	0.412	0	41.49	0.00061	-	MLTSTTDIVQGR	T	Oxidation (M)	0.100000000000.0	0.35
106	gi|16332243	glutathione S-transferase [Synechocystis sp. PCC 6803]	41	29803	1	5.2	5.45	1	1	765.779	1529.54	2	1528.82	0.7189	0	41.08	0.0009	K	IPGGNYLNIAQELK	G			0.13
107	gi|16331855	phycocyanobilin:ferredoxin oxidoreductase [Synechocystis sp. PCC 6803]	40	28453	1	3.6	5.11	1	1	519.022	1036.03	2	1035.48	0.5525	0	40.45	0.00069	K	AFGEAWAER	Y			0.13
108	gi|16329632	magnesium chelatase [Synechocystis sp. PCC 6803]	40	149088	1	1	4.9	1	1	694.61	1387.2	2	1386.63	0.5777	0	40.33	0.001	K	MGSFSMAQLGQSK	S	Oxidation (M)	0.1000000000000.0	0.02
109	gi|16330531	NAD(P)H-quinone oxidoreductase subunit H [Synechocystis sp. PCC 6803]	39	45790	2	5.8	5.75	1	1	521.121	1040.23	2	1040.54	-0.3125	0	37.52	0.0017	K	IPAGEHYVR	L
109	gi|16330531	NAD(P)H-quinone oxidoreductase subunit H [Synechocystis sp. PCC 6803]	39	45790	2	5.8	5.75	1	1	795.197	1588.38	2	1587.77	0.6073	0	22.97	0.041	R	EEAINWGLSGPMLR	G	Oxidation (M)	0.00000000000100.0	0.17
110	gi|16329936	50S ribosomal protein L22 [Synechocystis sp. PCC 6803]	39	13607	2	14	10.01	1	1	450.653	899.291	2	898.535	0.7558	1	39.22	0.0016	R	RVLDQIR	G
110	gi|16329936	50S ribosomal protein L22 [Synechocystis sp. PCC 6803]	39	13607	2	14	10.01	1	1	553.772	1105.53	2	1104.6	0.9262	1	24.24	0.057	M	TKLDTTAEVK	A			0.66
111	gi|16331711	30S ribosomal protein S18 [Synechocystis sp. PCC 6803]	38	8376	1	14.1	10.76	1	1	557.71	1113.4	2	1112.7	0.7091	0	38.01	0.0023	R	LVALLPFVNK	E			0.49
112	gi|16329862	CheY family protein [Synechocystis sp. PCC 6803]	38	20220	1	5.6	6.34	1	1	529.132	1056.25	2	1055.62	0.6335	0	37.63	0.0019	K	AIPLVLMSGR	K			0.19
113	gi|16331509	phytochrome [Synechocystis sp. PCC 6803]	38	84579	1	0.9	4.97	1	1	462.014	922.014	2	921.544	0.47	0	37.56	0.0018	R	IFVIFQR	L			0.04
114	gi|16329335	sensory transduction histidine kinase [Synechocystis sp. PCC 6803]	37	48533	1	2.5	5.94	1	1	630.458	1258.9	2	1258.7	0.1985	0	37.35	0.0021	K	VVNILQSFSPR	L			0.08
115	gi|16329960	sensory transduction histidine kinase [Synechocystis sp. PCC 6803]	37	155670	1	0.9	5.3	1	1	649.433	1296.85	2	1296.78	0.0753	0	37.05	0.0025	R	QILTNLLGNAIK	Y			0.02
116	gi|16329939	50S ribosomal protein L23 [Synechocystis sp. PCC 6803]	37	11518	1	12.9	10.05	1	1	727.389	1452.76	2	1451.9	0.8666	0	36.64	0.0027	R	LADLIIKPIVTEK	A			0.34
117	gi|16330915	30S ribosomal protein S7 [Synechocystis sp. PCC 6803]	36	17373	2	7.1	10.45	1	1	631.914	1261.81	2	1262.6	-0.7892	0	26.53	0.031	K	TGEDPLEVFEK	A
117	gi|16330915	30S ribosomal protein S7 [Synechocystis sp. PCC 6803]	36	17373	2	7.1	10.45	1	1	632.546	1263.08	2	1262.6	0.4738	0	32.26	0.0056	K	TGEDPLEVFEK	A			0.22
118	gi|16331996	methylglyoxal synthase [Synechocystis sp. PCC 6803]	35	46109	1	1.4	4.95	1	1	730.57	729.563	1	729.427	0.1355	0	35.47	0.0066	R	ELDLIK	E			0.08
119	gi|16330984	NarL subfamily protein [Synechocystis sp. PCC 6803]	35	24436	1	8.6	4.79	1	1	951.587	1901.16	2	1900.96	0.1956	0	35.2	0.0038	R	IVLAHAPGAEPSEPSSPSR	T			0.16
120	gi|16330054	hypothetical protein slr1537 [Synechocystis sp. PCC 6803]	34	32511	1	3.1	4.82	1	1	576.19	1150.37	2	1149.63	0.7323	0	33.78	0.0042	R	IPFFPVFQR	Q			0.12
121	gi|16329620	methyl-accepting chemotaxis protein [Synechocystis sp. PCC 6803]	33	93267	1	1.2	4.28	1	1	538.084	1074.15	2	1073.54	0.6176	0	33.32	0.0055	R	LLDDVEGASR	G			0.04
122	gi|16332128	1-(5-phosphoribosyl)-5-[(5-phosphoribosylamino)methylideneamino] imidazole-4-carboxamide isomerase [Synechocystis sp. PCC 6803]	33	27448	1	4.3	4.86	1	1	1110.07	1109.06	1	1108.69	0.3781	0	33.14	0.0037	K	ILPAIDLLGGK	C			0.14
123	gi|16332220	circadian rhythm protein [Synechocystis sp. PCC 6803]	33	35100	1	2.3	4.94	1	1	468.083	934.151	2	933.482	0.6686	0	33.05	0.0051	R	KPSHFYR	N			0.11
124	gi|16331444	hypothetical protein sll0414 [Synechocystis sp. PCC 6803]	32	31824	1	2.8	5.97	1	1	482.163	962.311	2	961.534	0.7762	0	32.44	0.0077	R	YLQSARPK	Q			0.12
125	gi|16331499	put. ATPase [Synechocystis sp. PCC 6803]	31	37279	1	2.5	5.02	1	1	538.119	1074.22	2	1073.59	0.6334	0	31.42	0.0085	K	SLVELNMIR	D			0.1
126	gi|16329601	hypothetical protein slr1603 [Synechocystis sp. PCC 6803]	30	49185	1	1.6	5.71	1	1	521.133	1040.25	2	1040.51	-0.2571	0	30.01	0.0094	R	YFWLQER	N			0.08
127	gi|16329931	50S ribosomal protein L14 [Synechocystis sp. PCC 6803]	29	13400	1	7.4	10.1	1	1	940.551	939.544	1	939.564	-0.0203	0	29.44	0.013	K	IVSLAPEVL	-			0.29
128	gi|16330817	regulatory components of sensory transduction system [Synechocystis sp. PCC 6803]	29	66951	1	2	4.63	1	1	696.263	1390.51	2	1391.6	-1.0847	1	29.42	0.013	K	HSDGEDKSDFQK	L			0.06
129	gi|16331780	hypothetical protein slr0503 [Synechocystis sp. PCC 6803]	29	37668	1	2.7	5.14	1	1	526.068	1050.12	2	1049.49	0.6329	1	29.06	0.012	R	SAPYADDRR	V			0.1
130	gi|16331386	fructose-1,6-bisphosphate aldolase [Synechocystis sp. PCC 6803]	28	39119	1	3.1	5.46	1	1	598.577	1195.14	2	1195.62	-0.48	1	28.23	0.011	K	YAKGELTATSR	T			0.1
131	gi|16332005	hypothetical protein slr0041 [Synechocystis sp. PCC 6803]	28	31003	1	3.6	10.07	1	1	610.129	1218.24	2	1218.68	-0.4322	0	28.15	0.016	K	ALDPIFQFLR	M			0.12
132	gi|16329539	hypothetical protein sll1020 [Synechocystis sp. PCC 6803]	28	33961	1	2.7	5.75	1	1	515.217	1028.42	2	1028.56	-0.1416	1	28.01	0.029	R	REVLEDLR	L			0.11
133	gi|16331120	hypothetical protein sll0359 [Synechocystis sp. PCC 6803]	26	17322	1	5.2	9.18	1	1	463.093	924.171	2	923.424	0.747	0	26.5	0.014	K	SGDEFEIK	L			0.22
134	gi|16331854	OmpR subfamily [Synechocystis sp. PCC 6803]	26	27430	1	3.3	5.2	1	1	478.154	954.294	2	953.529	0.7642	1	26.38	0.022	R	TKLEPNPR	R			0.14
135	gi|16329718	ComE [Synechocystis sp. PCC 6803]	26	78161	1	1.6	9.89	1	1	1230.25	1229.24	1	1229.61	-0.3657	0	26.08	0.026	R	MPQPGLTDISR	L	Oxidation (M)	0.10000000000.0	0.05
136	gi|16331919	hypothetical protein sll0783 [Synechocystis sp. PCC 6803]	25	17686	1	4.4	5.7	1	1	722.135	721.128	1	720.348	0.7801	0	25.27	0.033	K	IMEAGGK	V	Oxidation (M)	0.0100000.0	0.22
137	gi|16332296	chloroplast membrane-associated 30 kD protein [Synechocystis sp. PCC 6803]	25	25569	1	6.3	6.26	1	1	571.916	1712.73	3	1712.95	-0.2239	1	25.11	0.044	R	LLGEMELELIELRR	A			0.15
138	gi|16329923	preprotein translocase subunit SecY [Synechocystis sp. PCC 6803]	25	48026	1	1.8	9.7	1	1	462.969	923.923	2	924.587	-0.6642	1	24.64	0.022	R	RIPIISAR	R			0.08
139	gi|38505813	WD repeat-containing protein [Synechocystis sp. PCC 6803]	24	140143	1	0.6	5.83	1	1	474.383	946.752	2	946.571	0.1805	2	24	0.047	K	KNFKAAIR	R			0.03
140	gi|16329393	hypothetical protein sll1675 [Synechocystis sp. PCC 6803]	24	16458	1	8.7	5.36	1	1	464.003	1388.99	3	1389.74	-0.753	1	23.59	0.051	M	TLSSGLPMGSLRR	V	Oxidation (M)	0.0000000100000.0	0.24

## Sheet: gel05
prot_hit_num	prot_acc	prot_desc	prot_score	prot_mass	prot_matches	prot_cover	prot_pi	pep_rank	pep_isbold	pep_exp_mz	pep_exp_mr	pep_exp_z	pep_calc_mr	pep_delta	pep_miss	pep_score	pep_expect	pep_res_before	pep_seq	pep_res_after	pep_var_mod	pep_var_mod_pos	emPAI
1	gi|16331244	phycobilisome LCM core-membrane linker polypeptide [Synechocystis sp. PCC 6803]	1107	100405	37	40.1	9.25	1	1	819.613	818.606	1	818.465	0.1407	0	28.87	0.021	R	ALELAFR	H
1	gi|16331244	phycobilisome LCM core-membrane linker polypeptide [Synechocystis sp. PCC 6803]	1107	100405	37	40.1	9.25	1	1	451.143	900.272	2	899.414	0.8579	0	61.96	9.9e-06	R	AASADYFR	N
1	gi|16331244	phycobilisome LCM core-membrane linker polypeptide [Synechocystis sp. PCC 6803]	1107	100405	37	40.1	9.25	1	1	462.143	922.272	2	923.417	-1.1454	0	49.26	0.00014	R	YGPSNMQK	S
1	gi|16331244	phycobilisome LCM core-membrane linker polypeptide [Synechocystis sp. PCC 6803]	1107	100405	37	40.1	9.25	1	1	954.55	953.543	1	953.443	0.0998	0	28.51	0.017	R	DMSWFLR	Y
1	gi|16331244	phycobilisome LCM core-membrane linker polypeptide [Synechocystis sp. PCC 6803]	1107	100405	37	40.1	9.25	1	1	478.143	954.271	2	953.443	0.8277	0	30.06	0.0089	R	DMSWFLR	Y
1	gi|16331244	phycobilisome LCM core-membrane linker polypeptide [Synechocystis sp. PCC 6803]	1107	100405	37	40.1	9.25	2	1	559.149	1116.28	2	1115.56	0.7268	1	32.29	0.0056	R	GPSSREEVQK	Y
1	gi|16331244	phycobilisome LCM core-membrane linker polypeptide [Synechocystis sp. PCC 6803]	1107	100405	37	40.1	9.25	1	1	568.303	1134.59	2	1134.59	0.0063	0	24.5	0.051	R	YLTPGGLQMR	S
1	gi|16331244	phycobilisome LCM core-membrane linker polypeptide [Synechocystis sp. PCC 6803]	1107	100405	37	40.1	9.25	1	1	575.775	1149.53	2	1148.62	0.9159	1	44.81	0.00045	R	QIFERDITK	A
1	gi|16331244	phycobilisome LCM core-membrane linker polypeptide [Synechocystis sp. PCC 6803]	1107	100405	37	40.1	9.25	1	1	576.778	1151.54	2	1150.58	0.9602	0	32.94	0.0061	R	YLTPGGLQMR	S	Oxidation (M)	0.0000000010.0
1	gi|16331244	phycobilisome LCM core-membrane linker polypeptide [Synechocystis sp. PCC 6803]	1107	100405	37	40.1	9.25	1	1	587.828	1173.64	2	1172.63	1.0105	1	28.04	0.026	K	RPAPFNKDTK	R
1	gi|16331244	phycobilisome LCM core-membrane linker polypeptide [Synechocystis sp. PCC 6803]	1107	100405	37	40.1	9.25	1	1	594.712	1187.41	2	1186.59	0.8156	0	41.71	0.00092	R	QPALVGASSDSR	N
1	gi|16331244	phycobilisome LCM core-membrane linker polypeptide [Synechocystis sp. PCC 6803]	1107	100405	37	40.1	9.25	1	1	604.925	1207.84	2	1207.62	0.2162	0	61.74	7.6e-06	K	FGESSTQALIR	A
1	gi|16331244	phycobilisome LCM core-membrane linker polypeptide [Synechocystis sp. PCC 6803]	1107	100405	37	40.1	9.25	1	1	610.2	1218.38	2	1217.68	0.7078	0	71.66	7.6e-07	R	FVELGQVSAIR	T
1	gi|16331244	phycobilisome LCM core-membrane linker polypeptide [Synechocystis sp. PCC 6803]	1107	100405	37	40.1	9.25	1	1	612.279	1222.54	2	1221.7	0.846	1	34.44	0.0044	K	LVSTYDKVAVK	N
1	gi|16331244	phycobilisome LCM core-membrane linker polypeptide [Synechocystis sp. PCC 6803]	1107	100405	37	40.1	9.25	1	1	615.617	1229.22	2	1228.58	0.6422	0	33.32	0.0048	K	EFYAPYPNTK	V
1	gi|16331244	phycobilisome LCM core-membrane linker polypeptide [Synechocystis sp. PCC 6803]	1107	100405	37	40.1	9.25	1	1	615.727	1229.44	2	1228.65	0.7865	1	44.26	0.00048	R	VGSLREDIGQR	V
1	gi|16331244	phycobilisome LCM core-membrane linker polypeptide [Synechocystis sp. PCC 6803]	1107	100405	37	40.1	9.25	1	1	642.386	1282.76	2	1283.63	-0.872	0	40.54	0.0013	K	QFFEPFINSR	A
1	gi|16331244	phycobilisome LCM core-membrane linker polypeptide [Synechocystis sp. PCC 6803]	1107	100405	37	40.1	9.25	1	1	643.231	1284.45	2	1283.63	0.8178	0	49.22	0.00015	K	QFFEPFINSR	A
1	gi|16331244	phycobilisome LCM core-membrane linker polypeptide [Synechocystis sp. PCC 6803]	1107	100405	37	40.1	9.25	1	1	654.476	1306.94	2	1306.7	0.2422	0	51.2	7.7e-05	K	YAMKPGLSALEK	N
1	gi|16331244	phycobilisome LCM core-membrane linker polypeptide [Synechocystis sp. PCC 6803]	1107	100405	37	40.1	9.25	1	1	658.209	1314.4	2	1313.76	0.6433	0	43.98	0.00046	K	ELVVPSFTPVVK	V
1	gi|16331244	phycobilisome LCM core-membrane linker polypeptide [Synechocystis sp. PCC 6803]	1107	100405	37	40.1	9.25	1	1	471.952	1412.83	3	1411.72	1.1087	1	39.79	0.002	R	KQFFEPFINSR	A
1	gi|16331244	phycobilisome LCM core-membrane linker polypeptide [Synechocystis sp. PCC 6803]	1107	100405	37	40.1	9.25	1	1	737.735	1473.46	2	1472.66	0.7953	0	46.27	0.00027	R	QEMNQYFDIASK	Q
1	gi|16331244	phycobilisome LCM core-membrane linker polypeptide [Synechocystis sp. PCC 6803]	1107	100405	37	40.1	9.25	1	1	745.478	1488.94	2	1488.66	0.2862	0	69.1	1.9e-06	R	QEMNQYFDIASK	Q	Oxidation (M)	0.001000000000.0
1	gi|16331244	phycobilisome LCM core-membrane linker polypeptide [Synechocystis sp. PCC 6803]	1107	100405	37	40.1	9.25	1	1	788.414	1574.81	2	1573.79	1.025	0	42.3	0.00084	R	FPTLPAANFPNTER	L
1	gi|16331244	phycobilisome LCM core-membrane linker polypeptide [Synechocystis sp. PCC 6803]	1107	100405	37	40.1	9.25	1	1	809.269	1616.52	2	1615.78	0.7425	0	87.56	1.7e-08	K	EFIEGLGTSELYMK	E
1	gi|16331244	phycobilisome LCM core-membrane linker polypeptide [Synechocystis sp. PCC 6803]	1107	100405	37	40.1	9.25	1	1	816.266	1630.52	2	1629.8	0.718	0	64.97	3.1e-06	K	AYSQSISYLESQVR	N
1	gi|16331244	phycobilisome LCM core-membrane linker polypeptide [Synechocystis sp. PCC 6803]	1107	100405	37	40.1	9.25	1	1	817.288	1632.56	2	1631.78	0.7856	0	26.47	0.023	K	EFIEGLGTSELYMK	E	Oxidation (M)	0.00000000000010.0
1	gi|16331244	phycobilisome LCM core-membrane linker polypeptide [Synechocystis sp. PCC 6803]	1107	100405	37	40.1	9.25	2	1	866.476	1730.94	2	1729.89	1.0477	1	29.22	0.016	R	RFPTLPAANFPNTER	L
1	gi|16331244	phycobilisome LCM core-membrane linker polypeptide [Synechocystis sp. PCC 6803]	1107	100405	37	40.1	9.25	1	1	867.27	1732.52	2	1731.92	0.6093	0	94.11	3.5e-09	K	EIQQYNQILASQGLK	A
1	gi|16331244	phycobilisome LCM core-membrane linker polypeptide [Synechocystis sp. PCC 6803]	1107	100405	37	40.1	9.25	1	1	889.452	1776.89	2	1776.75	0.1418	0	77.37	2.4e-07	K	EYSDAFGEDTVPYER	Y
1	gi|16331244	phycobilisome LCM core-membrane linker polypeptide [Synechocystis sp. PCC 6803]	1107	100405	37	40.1	9.25	1	1	947.426	1892.84	2	1892	0.8333	0	77.7	2e-07	R	IFTGGSPLSYLEKPVER	Q
1	gi|16331244	phycobilisome LCM core-membrane linker polypeptide [Synechocystis sp. PCC 6803]	1107	100405	37	40.1	9.25	1	1	974.385	1946.75	2	1945.88	0.8765	0	77.21	1.9e-07	R	NWGMQQDLFSYSAPFR	K
1	gi|16331244	phycobilisome LCM core-membrane linker polypeptide [Synechocystis sp. PCC 6803]	1107	100405	37	40.1	9.25	1	1	982.337	1962.66	2	1961.87	0.7858	0	93.49	4.1e-09	R	NWGMQQDLFSYSAPFR	K	Oxidation (M)	0.0001000000000000.0
1	gi|16331244	phycobilisome LCM core-membrane linker polypeptide [Synechocystis sp. PCC 6803]	1107	100405	37	40.1	9.25	1	1	985.163	1968.31	2	1967.97	0.3381	0	89.57	1e-08	R	DLEPYIINSEFTALESK	L
1	gi|16331244	phycobilisome LCM core-membrane linker polypeptide [Synechocystis sp. PCC 6803]	1107	100405	37	40.1	9.25	1	1	1090.06	2178.11	2	2177.15	0.9614	1	33.81	0.0049	R	FVELGQVSAIRTEPEIAYR	S
1	gi|16331244	phycobilisome LCM core-membrane linker polypeptide [Synechocystis sp. PCC 6803]	1107	100405	37	40.1	9.25	1	1	1134.43	2266.85	2	2266.13	0.7132	0	83.64	3.8e-08	R	GPAVNNQVGNPSAVGEFPGSLGAK	V
1	gi|16331244	phycobilisome LCM core-membrane linker polypeptide [Synechocystis sp. PCC 6803]	1107	100405	37	40.1	9.25	1	1	1174.92	2347.83	2	2347.14	0.685	0	72.71	4.5e-07	R	QGPSNDIQGLELPQSYFNAAAK	R			2.67
2	gi|16330700	photosystem I subunit III [Synechocystis sp. PCC 6803]	787	18351	18	52.1	6.82	1	1	1001.76	1000.76	1	1000.48	0.2752	0	27.37	0.033	K	DSEIPTSPR	-
2	gi|16330700	photosystem I subunit III [Synechocystis sp. PCC 6803]	787	18351	18	52.1	6.82	1	1	501.56	1001.1	2	1000.48	0.6221	0	48.19	0.00023	K	DSEIPTSPR	-
2	gi|16330700	photosystem I subunit III [Synechocystis sp. PCC 6803]	787	18351	18	52.1	6.82	1	1	711.812	1421.61	2	1420.66	0.9514	0	73.13	6.4e-07	K	NFLNTTNDPNSGK	I
2	gi|16330700	photosystem I subunit III [Synechocystis sp. PCC 6803]	787	18351	18	52.1	6.82	1	1	711.898	1421.78	2	1420.66	1.1234	0	41.66	0.00093	K	NFLNTTNDPNSGK	I
2	gi|16330700	photosystem I subunit III [Synechocystis sp. PCC 6803]	787	18351	18	52.1	6.82	1	1	491.503	1471.49	3	1471.77	-0.2818	1	34.8	0.0038	K	LVMKDSEIPTSPR	-
2	gi|16330700	photosystem I subunit III [Synechocystis sp. PCC 6803]	787	18351	18	52.1	6.82	1	1	737.269	1472.52	2	1471.77	0.7524	1	74.51	4.2e-07	K	LVMKDSEIPTSPR	-
2	gi|16330700	photosystem I subunit III [Synechocystis sp. PCC 6803]	787	18351	18	52.1	6.82	1	1	744.996	1487.98	2	1487.77	0.2115	1	86.45	2.9e-08	K	LVMKDSEIPTSPR	-	Oxidation (M)	0.0010000000000.0
2	gi|16330700	photosystem I subunit III [Synechocystis sp. PCC 6803]	787	18351	18	52.1	6.82	1	1	497.316	1488.93	3	1487.77	1.1614	1	33.11	0.0075	K	LVMKDSEIPTSPR	-	Oxidation (M)	0.0010000000000.0
2	gi|16330700	photosystem I subunit III [Synechocystis sp. PCC 6803]	787	18351	18	52.1	6.82	1	1	546.27	1635.79	3	1635.79	0.0044	1	57.32	2.6e-05	K	SKNFLNTTNDPNSGK	I
2	gi|16330700	photosystem I subunit III [Synechocystis sp. PCC 6803]	787	18351	18	52.1	6.82	1	1	819.484	1636.95	2	1635.79	1.1674	1	78.63	1.7e-07	K	SKNFLNTTNDPNSGK	I
2	gi|16330700	photosystem I subunit III [Synechocystis sp. PCC 6803]	787	18351	18	52.1	6.82	1	1	897.858	1793.7	2	1792.98	0.7262	0	86.22	2.8e-08	K	NPEMQEVVINVPLAIK	K
2	gi|16330700	photosystem I subunit III [Synechocystis sp. PCC 6803]	787	18351	18	52.1	6.82	1	1	905.819	1809.62	2	1808.97	0.6523	0	83.98	3.4e-08	K	NPEMQEVVINVPLAIK	K	Oxidation (M)	0.0001000000000000.0
2	gi|16330700	photosystem I subunit III [Synechocystis sp. PCC 6803]	787	18351	18	52.1	6.82	1	1	961.965	1921.91	2	1921.07	0.8442	1	81.37	1e-07	K	NPEMQEVVINVPLAIKK	M
2	gi|16330700	photosystem I subunit III [Synechocystis sp. PCC 6803]	787	18351	18	52.1	6.82	1	1	1007.35	2012.69	2	2012.01	0.6817	0	91.57	6.9e-09	K	MLGGFLWPLAAVGEYTSGK	L	Oxidation (M)	0.1000000000000000000.0
2	gi|16330700	photosystem I subunit III [Synechocystis sp. PCC 6803]	787	18351	18	52.1	6.82	1	1	692.421	2074.24	3	2073.99	0.2476	0	68.49	1.6e-06	R	YASALCGPEGYPHLIVDGR	F
2	gi|16330700	photosystem I subunit III [Synechocystis sp. PCC 6803]	787	18351	18	52.1	6.82	1	1	1038.38	2074.75	2	2073.99	0.7512	0	82.08	5e-08	R	YASALCGPEGYPHLIVDGR	F
2	gi|16330700	photosystem I subunit III [Synechocystis sp. PCC 6803]	787	18351	18	52.1	6.82	1	1	1070.03	2138.05	2	2137.15	0.9042	1	83.71	5.8e-08	R	ESKNPEMQEVVINVPLAIK	K
2	gi|16330700	photosystem I subunit III [Synechocystis sp. PCC 6803]	787	18351	18	52.1	6.82	1	1	761.796	2282.37	3	2281.24	1.1304	2	52.49	6.2e-05	R	ESKNPEMQEVVINVPLAIKK	M	Oxidation (M)	0.00000010000000000000.0	24.83
3	gi|16329249	putative membrane protein [Synechocystis sp. PCC 6803]	741	35762	20	48.9	5.55	1	1	690.522	689.515	1	689.342	0.1729	0	42.52	0.0011	R	DIMPSK	A
3	gi|16329249	putative membrane protein [Synechocystis sp. PCC 6803]	741	35762	20	48.9	5.55	1	1	759.482	758.475	1	758.417	0.0573	0	30.17	0.026	R	VLEAEAK	K
3	gi|16329249	putative membrane protein [Synechocystis sp. PCC 6803]	741	35762	20	48.9	5.55	1	1	450.609	899.203	2	898.426	0.777	0	50.49	9.3e-05	K	LSSDNHAR	E
3	gi|16329249	putative membrane protein [Synechocystis sp. PCC 6803]	741	35762	20	48.9	5.55	1	1	462.108	922.201	2	921.456	0.7451	0	34.1	0.004	K	NEYLVER	L
3	gi|16329249	putative membrane protein [Synechocystis sp. PCC 6803]	741	35762	20	48.9	5.55	1	1	523.609	1045.2	2	1044.56	0.6475	0	68.1	1.9e-06	R	AAILTSEGQR	D
3	gi|16329249	putative membrane protein [Synechocystis sp. PCC 6803]	741	35762	20	48.9	5.55	1	1	551.194	1100.37	2	1099.62	0.7492	0	67.57	2.4e-06	R	TEINELLLR	E
3	gi|16329249	putative membrane protein [Synechocystis sp. PCC 6803]	741	35762	20	48.9	5.55	1	1	1101.74	1100.73	1	1100.62	0.1128	0	56.69	3.4e-05	R	NILSTLEGVR	S
3	gi|16329249	putative membrane protein [Synechocystis sp. PCC 6803]	741	35762	20	48.9	5.55	1	1	551.685	1101.35	2	1100.62	0.7359	0	68.14	1.9e-06	R	NILSTLEGVR	S
3	gi|16329249	putative membrane protein [Synechocystis sp. PCC 6803]	741	35762	20	48.9	5.55	1	1	624.375	1246.73	2	1245.68	1.0531	0	69.55	1.6e-06	K	ATAEALSILTEK	L
3	gi|16329249	putative membrane protein [Synechocystis sp. PCC 6803]	741	35762	20	48.9	5.55	1	1	643.705	1285.4	2	1284.67	0.7283	0	74.83	3.9e-07	K	AAILNAEAEQQK	K
3	gi|16329249	putative membrane protein [Synechocystis sp. PCC 6803]	741	35762	20	48.9	5.55	1	1	680.694	1359.37	2	1358.67	0.702	0	54.51	3.6e-05	R	ELDISTDPWGVK	V
3	gi|16329249	putative membrane protein [Synechocystis sp. PCC 6803]	741	35762	20	48.9	5.55	1	1	702.377	1402.74	2	1402.64	0.096	0	105.99	3.7e-10	R	DSAINSAQGDAQAR	V
3	gi|16329249	putative membrane protein [Synechocystis sp. PCC 6803]	741	35762	20	48.9	5.55	1	1	468.712	1403.12	3	1402.64	0.472	0	26.62	0.019	R	DSAINSAQGDAQAR	V
3	gi|16329249	putative membrane protein [Synechocystis sp. PCC 6803]	741	35762	20	48.9	5.55	1	1	707.57	1413.13	2	1412.76	0.3636	1	72.29	7.9e-07	K	AAILNAEAEQQKK	V
3	gi|16329249	putative membrane protein [Synechocystis sp. PCC 6803]	741	35762	20	48.9	5.55	1	1	753.821	1505.63	2	1504.79	0.8383	1	68.12	2e-06	K	IVNEKNEYLVER	L
3	gi|16329249	putative membrane protein [Synechocystis sp. PCC 6803]	741	35762	20	48.9	5.55	1	1	778.776	1555.54	2	1554.88	0.6609	0	44.22	0.00037	K	LTPGLNFTVPILDR	V
3	gi|16329249	putative membrane protein [Synechocystis sp. PCC 6803]	741	35762	20	48.9	5.55	1	1	805.672	1609.33	2	1608.75	0.5811	0	74.33	3e-07	K	AVLDSMELQMTAER	K	Oxidation (M)	0.00000100000000.0
3	gi|16329249	putative membrane protein [Synechocystis sp. PCC 6803]	741	35762	20	48.9	5.55	1	1	562.303	1683.89	3	1682.97	0.9158	1	40.54	0.0012	K	KLTPGLNFTVPILDR	V
3	gi|16329249	putative membrane protein [Synechocystis sp. PCC 6803]	741	35762	20	48.9	5.55	1	1	842.964	1683.91	2	1682.97	0.9419	1	69.98	1.4e-06	K	KLTPGLNFTVPILDR	V
3	gi|16329249	putative membrane protein [Synechocystis sp. PCC 6803]	741	35762	20	48.9	5.55	1	1	854.805	1707.6	2	1706.88	0.712	1	70.4	9.4e-07	R	SEIGKLELDQTFTAR	T			6.4
4	gi|16330780	hypothetical protein slr1963 [Synechocystis sp. PCC 6803]	708	34808	15	38.5	4.94	1	1	454.094	906.173	2	905.461	0.712	0	50.95	8.6e-05	M	PFTIDSAR	G
4	gi|16330780	hypothetical protein slr1963 [Synechocystis sp. PCC 6803]	708	34808	15	38.5	4.94	1	1	459.77	917.525	2	916.502	1.0228	0	38.38	0.0027	R	FLLNPEGK	I
4	gi|16330780	hypothetical protein slr1963 [Synechocystis sp. PCC 6803]	708	34808	15	38.5	4.94	1	1	584.088	1166.16	2	1165.58	0.5849	0	48.62	0.00013	R	TYASWSPNIK	L
4	gi|16330780	hypothetical protein slr1963 [Synechocystis sp. PCC 6803]	708	34808	15	38.5	4.94	1	1	605.689	1209.36	2	1208.59	0.7777	0	73.45	3.6e-07	R	NAVVDMGFTAGK	D
4	gi|16330780	hypothetical protein slr1963 [Synechocystis sp. PCC 6803]	708	34808	15	38.5	4.94	1	1	686.293	1370.57	2	1369.64	0.926	1	51.18	0.00012	R	FFREECQNLK	L
4	gi|16330780	hypothetical protein slr1963 [Synechocystis sp. PCC 6803]	708	34808	15	38.5	4.94	1	1	740.684	1479.35	2	1478.77	0.5807	0	71.1	6e-07	R	IAEPVVPPQDTASR	T
4	gi|16330780	hypothetical protein slr1963 [Synechocystis sp. PCC 6803]	708	34808	15	38.5	4.94	1	1	746.644	1491.27	2	1490.73	0.5476	0	74.42	3.6e-07	R	GVTEPAEDGFTQIK	V
4	gi|16330780	hypothetical protein slr1963 [Synechocystis sp. PCC 6803]	708	34808	15	38.5	4.94	1	1	755.753	1509.49	2	1508.73	0.7615	1	79.97	9e-08	R	NAVVDMGFTAGKDGK	R
4	gi|16330780	hypothetical protein slr1963 [Synechocystis sp. PCC 6803]	708	34808	15	38.5	4.94	1	1	556.144	1665.41	3	1664.83	0.5782	2	47.16	0.0002	R	NAVVDMGFTAGKDGKR	I
4	gi|16330780	hypothetical protein slr1963 [Synechocystis sp. PCC 6803]	708	34808	15	38.5	4.94	1	1	561.681	1682.02	3	1680.83	1.1964	2	27.27	0.022	R	NAVVDMGFTAGKDGKR	I	Oxidation (M)	0.0000010000000000.0
4	gi|16330780	hypothetical protein slr1963 [Synechocystis sp. PCC 6803]	708	34808	15	38.5	4.94	1	1	913.571	1825.13	2	1825.01	0.1171	0	123.5	5.4e-12	R	GIFPNTLAADVVPATIAR	F
4	gi|16330780	hypothetical protein slr1963 [Synechocystis sp. PCC 6803]	708	34808	15	38.5	4.94	1	1	939.318	1876.62	2	1875.96	0.663	1	73.12	3.9e-07	R	GVTEPAEDGFTQIKVTGK	V
4	gi|16330780	hypothetical protein slr1963 [Synechocystis sp. PCC 6803]	708	34808	15	38.5	4.94	1	1	986.408	1970.8	2	1970.05	0.751	0	89.93	1.1e-08	K	TLTIAAPGAASMQLAENALK	E
4	gi|16330780	hypothetical protein slr1963 [Synechocystis sp. PCC 6803]	708	34808	15	38.5	4.94	1	1	657.97	1970.89	3	1970.05	0.837	0	88.74	1.7e-08	K	TLTIAAPGAASMQLAENALK	E
4	gi|16330780	hypothetical protein slr1963 [Synechocystis sp. PCC 6803]	708	34808	15	38.5	4.94	1	1	994.343	1986.67	2	1986.05	0.6261	0	89.08	1.1e-08	K	TLTIAAPGAASMQLAENALK	E	Oxidation (M)	0.00000000000100000000.0	3.66
5	gi|16329938	50S ribosomal protein L2 [Synechocystis sp. PCC 6803]	628	30528	22	59.1	11.21	1	1	745.576	744.569	1	744.449	0.1194	0	34	0.01	R	SSALIVR	R
5	gi|16329938	50S ribosomal protein L2 [Synechocystis sp. PCC 6803]	628	30528	22	59.1	11.21	1	1	822.564	821.557	1	821.403	0.1536	0	24.24	0.053	R	VSNAEFR	N
5	gi|16329938	50S ribosomal protein L2 [Synechocystis sp. PCC 6803]	628	30528	22	59.1	11.21	1	1	451.739	901.463	2	900.551	0.9122	1	26.82	0.046	K	RSSALIVR	R
5	gi|16329938	50S ribosomal protein L2 [Synechocystis sp. PCC 6803]	628	30528	22	59.1	11.21	1	1	471.236	940.457	2	939.525	0.9317	1	26.12	0.031	R	NKQNIPAR	V
5	gi|16329938	50S ribosomal protein L2 [Synechocystis sp. PCC 6803]	628	30528	22	59.1	11.21	1	1	517.465	1032.91	2	1032.54	0.3762	1	46.8	0.00023	R	KECVATLGR	V
5	gi|16329938	50S ribosomal protein L2 [Synechocystis sp. PCC 6803]	628	30528	22	59.1	11.21	1	1	524.852	1047.69	2	1047.57	0.1186	0	92.34	8e-09	R	SAGAFAQVVAK	E
5	gi|16329938	50S ribosomal protein L2 [Synechocystis sp. PCC 6803]	628	30528	22	59.1	11.21	1	1	574.545	1147.07	2	1146.57	0.5079	0	51.99	5.8e-05	R	VAAIEYDPNR	N
5	gi|16329938	50S ribosomal protein L2 [Synechocystis sp. PCC 6803]	628	30528	22	59.1	11.21	1	1	597.21	1192.4	2	1191.58	0.823	0	27.28	0.022	R	NYRPMTPGTR	Q
5	gi|16329938	50S ribosomal protein L2 [Synechocystis sp. PCC 6803]	628	30528	22	59.1	11.21	1	1	600.679	1199.34	2	1198.61	0.7372	1	35.91	0.0032	K	SLTTNRHDQK	G
5	gi|16329938	50S ribosomal protein L2 [Synechocystis sp. PCC 6803]	628	30528	22	59.1	11.21	1	1	663.644	1325.27	2	1324.65	0.6228	0	86.14	2.3e-08	R	QASVSDFTEITK	S
5	gi|16329938	50S ribosomal protein L2 [Synechocystis sp. PCC 6803]	628	30528	22	59.1	11.21	1	1	675.83	1349.65	2	1348.72	0.9218	1	66.18	3.6e-06	K	EGDYVTIKLPSK	E
5	gi|16329938	50S ribosomal protein L2 [Synechocystis sp. PCC 6803]	628	30528	22	59.1	11.21	1	1	475.889	1424.65	3	1424.77	-0.1206	1	52.54	8.7e-05	R	IALLFYTDGEKR	Y
5	gi|16329938	50S ribosomal protein L2 [Synechocystis sp. PCC 6803]	628	30528	22	59.1	11.21	1	1	713.832	1425.65	2	1424.77	0.8825	1	61.05	1.1e-05	R	IALLFYTDGEKR	Y
5	gi|16329938	50S ribosomal protein L2 [Synechocystis sp. PCC 6803]	628	30528	22	59.1	11.21	1	1	726.883	1451.75	2	1450.79	0.9586	0	58.43	1.9e-05	R	SGPVSPWGKPALGAK	T
5	gi|16329938	50S ribosomal protein L2 [Synechocystis sp. PCC 6803]	628	30528	22	59.1	11.21	1	1	484.995	1451.96	3	1450.79	1.1693	0	23.55	0.046	R	SGPVSPWGKPALGAK	T
5	gi|16329938	50S ribosomal protein L2 [Synechocystis sp. PCC 6803]	628	30528	22	59.1	11.21	1	1	745.282	1488.55	2	1487.75	0.8018	1	37.37	0.0022	R	VAAIEYDPNRNAR	I
5	gi|16329938	50S ribosomal protein L2 [Synechocystis sp. PCC 6803]	628	30528	22	59.1	11.21	1	1	568.573	1702.7	3	1702.94	-0.2379	0	64.78	3.5e-06	R	IPLGSEIHNVELVAGR	G
5	gi|16329938	50S ribosomal protein L2 [Synechocystis sp. PCC 6803]	628	30528	22	59.1	11.21	1	1	852.885	1703.76	2	1702.94	0.819	0	102.52	7.4e-10	R	IPLGSEIHNVELVAGR	G
5	gi|16329938	50S ribosomal protein L2 [Synechocystis sp. PCC 6803]	628	30528	22	59.1	11.21	1	1	867.799	1733.58	2	1732.94	0.6477	2	58.12	1.3e-05	K	EGDYVTIKLPSKEVR	M
5	gi|16329938	50S ribosomal protein L2 [Synechocystis sp. PCC 6803]	628	30528	22	59.1	11.21	1	1	882.721	1763.43	2	1762.73	0.7002	0	71.28	6.5e-07	R	GSVMNPCDHPHGGGEGR	A
5	gi|16329938	50S ribosomal protein L2 [Synechocystis sp. PCC 6803]	628	30528	22	59.1	11.21	1	1	588.934	1763.78	3	1762.73	1.0541	0	38.88	0.0016	R	GSVMNPCDHPHGGGEGR	A
5	gi|16329938	50S ribosomal protein L2 [Synechocystis sp. PCC 6803]	628	30528	22	59.1	11.21	1	1	593.862	1778.56	3	1778.72	-0.1566	0	33.68	0.0032	R	GSVMNPCDHPHGGGEGR	A	Oxidation (M)	0.00010000000000000.0	12.05
6	gi|16329280	photosystem I subunit II [Synechocystis sp. PCC 6803]	588	15691	28	58.9	8.94	1	1	666.399	665.392	1	665.338	0.0533	0	24.42	0.036	K	IQDYK	I
6	gi|16329280	photosystem I subunit II [Synechocystis sp. PCC 6803]	588	15691	28	58.9	8.94	1	1	667.512	666.505	1	665.338	1.1663	0	22.73	0.049	K	IQDYK	I
6	gi|16329280	photosystem I subunit II [Synechocystis sp. PCC 6803]	588	15691	28	58.9	8.94	1	1	956.543	955.536	1	955.497	0.0383	0	39.09	0.002	M	TELSGQPPK	F
6	gi|16329280	photosystem I subunit II [Synechocystis sp. PCC 6803]	588	15691	28	58.9	8.94	1	1	479.172	956.329	2	955.497	0.8312	0	45.91	0.00036	M	TELSGQPPK	F
6	gi|16329280	photosystem I subunit II [Synechocystis sp. PCC 6803]	588	15691	28	58.9	8.94	1	1	997.52	996.513	1	996.492	0.0211	1	41.71	0.00085	K	FSGKAPYEV	-
6	gi|16329280	photosystem I subunit II [Synechocystis sp. PCC 6803]	588	15691	28	58.9	8.94	1	1	499.587	997.159	2	996.492	0.667	1	37.36	0.0015	K	FSGKAPYEV	-
6	gi|16329280	photosystem I subunit II [Synechocystis sp. PCC 6803]	588	15691	28	58.9	8.94	1	1	511.891	1021.77	2	1022.54	-0.772	0	25.43	0.031	K	FGGSTGGLLSK	A
6	gi|16329280	photosystem I subunit II [Synechocystis sp. PCC 6803]	588	15691	28	58.9	8.94	1	1	511.914	1021.81	2	1022.54	-0.727	0	25.72	0.025	K	FGGSTGGLLSK	A
6	gi|16329280	photosystem I subunit II [Synechocystis sp. PCC 6803]	588	15691	28	58.9	8.94	1	1	511.915	1021.82	2	1022.54	-0.724	0	31.69	0.0062	K	FGGSTGGLLSK	A
6	gi|16329280	photosystem I subunit II [Synechocystis sp. PCC 6803]	588	15691	28	58.9	8.94	1	1	512.144	1022.27	2	1022.54	-0.2658	0	23.5	0.041	K	FGGSTGGLLSK	A
6	gi|16329280	photosystem I subunit II [Synechocystis sp. PCC 6803]	588	15691	28	58.9	8.94	1	1	512.202	1022.39	2	1022.54	-0.15	0	25.09	0.034	K	FGGSTGGLLSK	A
6	gi|16329280	photosystem I subunit II [Synechocystis sp. PCC 6803]	588	15691	28	58.9	8.94	1	1	512.324	1022.63	2	1022.54	0.0932	0	40.64	0.00098	K	FGGSTGGLLSK	A
6	gi|16329280	photosystem I subunit II [Synechocystis sp. PCC 6803]	588	15691	28	58.9	8.94	1	1	512.377	1022.74	2	1022.54	0.199	0	24.31	0.033	K	FGGSTGGLLSK	A
6	gi|16329280	photosystem I subunit II [Synechocystis sp. PCC 6803]	588	15691	28	58.9	8.94	1	1	512.506	1023	2	1022.54	0.4572	0	24.38	0.026	K	FGGSTGGLLSK	A
6	gi|16329280	photosystem I subunit II [Synechocystis sp. PCC 6803]	588	15691	28	58.9	8.94	1	1	512.533	1023.05	2	1022.54	0.5112	0	32.75	0.0038	K	FGGSTGGLLSK	A
6	gi|16329280	photosystem I subunit II [Synechocystis sp. PCC 6803]	588	15691	28	58.9	8.94	1	1	512.656	1023.3	2	1022.54	0.7582	0	52.5	4.8e-05	K	FGGSTGGLLSK	A
[truncated: 601 more rows]

## Sheet: gel06
prot_hit_num	prot_acc	prot_desc	prot_score	prot_mass	prot_matches	prot_cover	prot_pi	pep_rank	pep_isbold	pep_exp_mz	pep_exp_mr	pep_exp_z	pep_calc_mr	pep_delta	pep_miss	pep_score	pep_expect	pep_res_before	pep_seq	pep_res_after	pep_var_mod	pep_var_mod_pos	emPAI
[truncated: 302 more rows]

[truncated: 56 more sheets: gel07, gel08, gel09, gel10, gel11, gel12, gel13, gel14, gel15, gel16, gel17, gel18, gel19, gel20, gel21, gel22, gel23, gel24, gel25, gel26 …]
